# Supplementary material for: Targeting myeloid-derived suppressor cells to attenuate vasculogenic mimicry and synergistically enhance the anti-tumor effect of PD-1 inhibitor
Source: iScience. 2021 Nov 1;24(12):103392. doi: 10.1016/j.isci.2021.103392 (PMC8605339; doi:10.1016/j.isci.2021.103392)
Supplement: Table S1. Differentially expressed proteins in the MDSCs of tumor-bearing mice compared with naive mice, related to Figure 1 [file mmc2.xlsx]

## Sheet: differential proteins
Geneid	baseMean	log2FoldChange	lfcSE	stat	pvalue	Naive1	Naive2	Naive3	tumor-bearing1	tumor-bearing2	tumor-bearing3
A0A068BFR3	7.85445	3.37631	1.44202	2.34138	0.0192125	1.51309	1.30766	1.30766	40.383	1.30766	1.30766
A0A068BIT8	6.65258	3.10988	1.423	2.18543	0.0288572	1.51309	1.30766	1.30766	33.1717	1.30766	1.30766
A0A087WNL7	5.39922	-2.78714	1.39711	-1.99494	0.0460497	25.7225	1.30766	1.30766	1.44225	1.30766	1.30766
A0A087WNW3	6.15908	3.00005	1.40839	2.13012	0.0331616	1.51309	1.30766	1.30766	1.44225	1.30766	30.0762
A0A087WP42	7.03086	3.21256	1.42434	2.25547	0.0241038	1.51309	1.30766	1.30766	1.44225	35.3068	1.30766
A0A087WQE8	5.50525	-2.84654	1.39217	-2.04468	0.0408869	1.51309	1.30766	26.1532	1.44225	1.30766	1.30766
A0A087WRA4	5.22639	2.72332	1.28838	2.11376	0.0345356	1.51309	1.30766	1.30766	11.538	14.3843	1.30766
A0A087WRK0	6.62377	3.10976	1.29996	2.39219	0.0167481	1.51309	1.30766	1.30766	17.307	1.30766	16.9996
A0A087WS98	10.7359	3.87436	1.46996	2.6357	0.00839642	1.51309	1.30766	1.30766	1.44225	1.30766	57.5371
A0A0A0MQ79	7.46675	3.30813	1.43116	2.3115	0.0208053	1.51309	1.30766	1.30766	1.44225	1.30766	37.9222
A0A0A0MQ98	9.10451	3.6186	1.35947	2.66178	0.00777287	1.51309	1.30766	1.30766	8.6535	40.5375	1.30766
A0A0A0MQE8	10.7359	3.87601	1.31806	2.94068	0.00327488	1.51309	1.30766	1.30766	1.44225	30.0762	28.7685
A0A0A0MQF1	6.37703	3.05619	1.41254	2.16361	0.0304941	1.51309	1.30766	1.30766	1.44225	31.3839	1.30766
A0A0A0MQF6	12.1812	4.06072	1.48801	2.72896	0.00635349	1.51309	1.30766	1.30766	66.3435	1.30766	1.30766
A0A0A1HAM8	6.81291	3.16427	1.29616	2.44126	0.0146362	1.51309	1.30766	1.30766	1.44225	19.6149	15.6919
A0A0A6YWM5	6.15908	3.00208	1.29049	2.32631	0.0200018	1.51309	1.30766	1.30766	1.44225	16.9996	14.3843
A0A0A6YXF6	6.91231	-3.19264	1.42788	-2.23593	0.0253561	34.801	1.30766	1.30766	1.44225	1.30766	1.30766
A0A0A6YXV8	4.77043	-2.601	1.29023	-2.01591	0.0438089	7.56543	1.30766	15.6919	1.44225	1.30766	1.30766
A0A0A6YXX3	5.94114	-2.97049	1.40185	-2.11898	0.0340925	1.51309	28.7685	1.30766	1.44225	1.30766	1.30766
A0A0G2JDV8	5.7232	-2.43922	1.21341	-2.01021	0.0444089	1.51309	14.3843	13.0766	1.44225	1.30766	2.61532
A0A0G2JDW2	7.03723	3.20847	1.20655	2.6592	0.00783262	1.51309	1.30766	1.30766	15.8647	10.4613	11.7689
A0A0G2JE08	5.44433	2.7916	1.29226	2.16025	0.0307537	1.51309	1.30766	1.30766	11.538	15.6919	1.30766
A0A0G2JFE0	5.77915	-2.9134	1.29476	-2.25015	0.0244396	13.6178	1.30766	15.6919	1.44225	1.30766	1.30766
A0A0G2JFF1	4.63348	-2.56406	1.267	-2.02371	0.0429996	1.51309	10.4613	11.7689	1.44225	1.30766	1.30766
A0A0G2JFH2	10.0884	3.7767	1.33849	2.82162	0.00477811	1.51309	1.30766	1.30766	15.8647	1.30766	39.2298
A0A0G2JFM9	6.33027	-3.06844	1.21185	-2.53202	0.0113407	9.07851	10.4613	14.3843	1.44225	1.30766	1.30766
A0A0G2JFV3	8.31301	2.28864	1.09191	2.096	0.0360826	6.05234	1.30766	1.30766	7.21125	20.9226	13.0766
A0A0G2JG00	10.47	-2.72668	1.11139	-2.4534	0.0141513	6.05234	18.3072	30.0762	5.769	1.30766	1.30766
A0A0G2JG35	7.03086	3.21256	1.42434	2.25547	0.0241038	1.51309	1.30766	1.30766	1.44225	35.3068	1.30766
A0A0G2JGI1	5.18153	2.71179	1.2961	2.09227	0.0364148	1.51309	1.30766	1.30766	8.6535	1.30766	16.9996
A0A0J9YVH8	6.81291	3.16429	1.29519	2.4431	0.0145616	1.51309	1.30766	1.30766	1.44225	16.9996	18.3072
A0A0N4SUU0	5.05331	2.66347	1.28643	2.07043	0.0384125	1.51309	1.30766	1.30766	14.4225	10.4613	1.30766
A0A0N4SUX5	7.90263	-3.42509	1.43501	-2.3868	0.0169955	1.51309	40.5375	1.30766	1.44225	1.30766	1.30766
A0A0N4SVU1	4.41554	-2.48281	1.26676	-1.95997	0.0499997	1.51309	7.84596	13.0766	1.44225	1.30766	1.30766
A0A0R4IZY3	4.26607	-2.4177	1.22276	-1.97725	0.0480132	4.53926	6.5383	10.4613	1.44225	1.30766	1.30766
A0A0R4IZY9	7.65918	2.14451	1.09003	1.9674	0.0491374	6.05234	1.30766	1.30766	7.21125	18.3072	11.7689
A0A0R4J008	5.06937	2.68264	1.29904	2.06509	0.0389144	1.51309	1.30766	1.30766	1.44225	18.3072	6.5383
A0A0R4J098	5.7232	-2.91245	1.28445	-2.26747	0.0233618	1.51309	15.6919	13.0766	1.44225	1.30766	1.30766
A0A0R4J0P6	4.85142	2.60922	1.303	2.00247	0.0452343	1.51309	1.30766	1.30766	1.44225	18.3072	5.23064
A0A0R4J0Q5	12.3288	4.08626	1.41603	2.88571	0.00390537	1.51309	1.30766	1.30766	5.769	62.7677	1.30766
A0A0R4J0R7	5.7232	-2.91238	1.28666	-2.26352	0.0236034	1.51309	11.7689	16.9996	1.44225	1.30766	1.30766
A0A0R4J171	4.85142	2.60981	1.27825	2.0417	0.0411811	1.51309	1.30766	1.30766	1.44225	14.3843	9.15362
A0A0R4J196	7.46675	-3.33801	1.29978	-2.56813	0.0102249	1.51309	23.5379	15.6919	1.44225	1.30766	1.30766
A0A0R4J1H8	6.83463	-3.18891	1.31205	-2.43048	0.0150789	12.1047	23.5379	1.30766	1.44225	1.30766	1.30766
A0A0R4J1L2	6.37703	-3.08462	1.41032	-2.18718	0.028729	1.51309	31.3839	1.30766	1.44225	1.30766	1.30766
A0A0R4J1V0	5.11423	2.6955	1.23229	2.18738	0.0287145	1.51309	1.30766	1.30766	4.32675	10.4613	11.7689
A0A0R4J1Y4	4.80467	-2.61034	1.28473	-2.03181	0.0421728	9.07851	14.3843	1.30766	1.44225	1.30766	1.30766
A0A0R4J268	4.4604	2.46487	1.22429	2.0133	0.0440834	1.51309	1.30766	1.30766	4.32675	7.84596	10.4613
A0A0R5RP31	6.77442	3.14902	1.20512	2.61303	0.00897437	1.51309	1.30766	1.30766	12.9802	10.4613	13.0766
A0A0R5RP42	5.28731	-2.78277	1.28716	-2.16195	0.0306219	1.51309	9.15362	16.9996	1.44225	1.30766	1.30766
A0A0U1RNG5	5.50525	2.81719	1.39425	2.02057	0.0433242	1.51309	1.30766	1.30766	1.44225	26.1532	1.30766
A0A0U1RNK1	6.15908	3.00005	1.40839	2.13012	0.0331616	1.51309	1.30766	1.30766	1.44225	30.0762	1.30766
A0A0U1RP47	7.03086	-3.2425	1.31093	-2.47343	0.0133823	1.51309	10.4613	26.1532	1.44225	1.30766	1.30766
A0A0U1RP81	8.12058	3.4421	1.32319	2.60137	0.00928534	1.51309	1.30766	1.30766	1.44225	31.3839	11.7689
A0A0U1RQ85	8.77441	3.56282	1.36477	2.61057	0.00903911	1.51309	1.30766	1.30766	1.44225	40.5375	6.5383
A0A140LHG3	4.80467	-2.61034	1.28473	-2.03181	0.0421728	9.07851	1.30766	14.3843	1.44225	1.30766	1.30766
A0A140LI54	5.94114	-2.97304	1.28703	-2.31	0.0208881	1.51309	16.9996	13.0766	1.44225	1.30766	1.30766
A0A140LJK7	11.8256	-4.04847	1.47734	-2.74038	0.00613679	1.51309	1.30766	64.0754	1.44225	1.30766	1.30766
A0A140T8S2	5.94114	-2.97285	1.29394	-2.29752	0.021589	1.51309	10.4613	19.6149	1.44225	1.30766	1.30766
A0A165ELP6	5.93145	2.92269	1.40907	2.07419	0.0380618	1.51309	1.30766	1.30766	28.845	1.30766	1.30766
A0A1B0GR65	5.06937	-2.71095	1.37961	-1.965	0.0494138	1.51309	1.30766	23.5379	1.44225	1.30766	1.30766
A0A1B0GRR3	6.91231	-3.19264	1.42788	-2.23593	0.0253561	34.801	1.30766	1.30766	1.44225	1.30766	1.30766
A0A1B0GS13	5.39922	-2.78714	1.39711	-1.99494	0.0460497	25.7225	1.30766	1.30766	1.44225	1.30766	1.30766
A0A1B0GSX0	27.7355	-5.32565	1.45305	-3.66516	0.000247184	1.51309	141.227	19.6149	1.44225	1.30766	1.30766
A0A1B0GT67	5.06937	2.68298	1.28431	2.08906	0.0367028	1.51309	1.30766	1.30766	1.44225	15.6919	9.15362
A0A1C7ZMY3	11.8256	4.02258	1.47977	2.71838	0.00656029	1.51309	1.30766	1.30766	1.44225	64.0754	1.30766
A0A1D5RLE0	5.94114	-2.97049	1.40185	-2.11898	0.0340925	1.51309	1.30766	28.7685	1.44225	1.30766	1.30766
A0A1D5RLV7	7.68469	-3.3811	1.43199	-2.36113	0.0182194	1.51309	1.30766	39.2298	1.44225	1.30766	1.30766
A0A1D5RM34	5.50525	2.81719	1.39425	2.02057	0.0433242	1.51309	1.30766	1.30766	1.44225	1.30766	26.1532
A0A1D5RM92	4.74564	2.56387	1.21276	2.11408	0.0345088	1.51309	1.30766	1.30766	8.6535	7.84596	7.84596
A0A1L1SQZ2	5.89439	-2.95126	1.30993	-2.25299	0.0242597	9.07851	1.30766	20.9226	1.44225	1.30766	1.30766
A0A1L1SSW7	4.58673	-2.53079	1.2302	-2.05722	0.0396649	9.07851	10.4613	3.92298	1.44225	1.30766	1.30766
A0A1L1SVJ6	6.37703	3.05619	1.41254	2.16361	0.0304941	1.51309	1.30766	1.30766	1.44225	31.3839	1.30766
A0PJF4	10.3	3.81053	1.46571	2.59979	0.00932807	1.51309	1.30766	1.30766	1.44225	54.9217	1.30766
A1E2B8	11.1718	3.93549	1.4741	2.66976	0.00759062	1.51309	1.30766	1.30766	1.44225	60.1524	1.30766
A2A4N9	6.70713	3.13481	1.32543	2.36513	0.0180236	1.51309	1.30766	1.30766	8.6535	1.30766	26.1532
A2A4P0	7.46675	-3.33573	1.42883	-2.33458	0.0195652	1.51309	37.9222	1.30766	1.44225	1.30766	1.30766
A2A543	6.66227	3.12698	1.2267	2.54911	0.0107998	1.51309	1.30766	1.30766	5.769	15.6919	14.3843
A2A655	11.3897	-3.9911	1.47362	-2.70837	0.00676144	1.51309	1.30766	61.46	1.44225	1.30766	1.30766
A2A6A2	7.2488	3.26114	1.42784	2.28396	0.0223738	1.51309	1.30766	1.30766	1.44225	36.6145	1.30766
A2A977	5.28731	-2.78298	1.27996	-2.17427	0.0296848	1.51309	11.7689	14.3843	1.44225	1.30766	1.30766
A2ADB1	9.51843	-3.7115	1.33529	-2.77955	0.00544344	15.1309	36.6145	1.30766	1.44225	1.30766	1.30766
A2AEU1	6.81291	-3.19275	1.2953	-2.46488	0.0137059	1.51309	20.9226	14.3843	1.44225	1.30766	1.30766
A2AFF6	5.06937	-2.71095	1.37961	-1.965	0.0494138	1.51309	1.30766	23.5379	1.44225	1.30766	1.30766
A2AFK7	6.59497	3.11022	1.41668	2.19543	0.0281328	1.51309	1.30766	1.30766	1.44225	1.30766	32.6915
A2AFQ9	8.08208	3.43128	1.20042	2.85839	0.00425791	1.51309	1.30766	1.30766	12.9802	18.3072	13.0766
A2AFY7	5.90265	2.9242	1.29633	2.25576	0.0240857	1.51309	1.30766	1.30766	12.9802	16.9996	1.30766
A2AHJ7	6.15908	3.00189	1.3	2.30914	0.0209356	1.51309	1.30766	1.30766	1.44225	20.9226	10.4613
A2AIM4	11.6525	4.00011	1.4256	2.80591	0.00501748	1.51309	1.30766	1.30766	4.32675	1.30766	60.1524
A2AJ92	5.28731	2.7507	1.3884	1.9812	0.0475689	1.51309	1.30766	1.30766	1.44225	24.8455	1.30766
A2AJI1	9.86412	3.74523	1.32944	2.81714	0.00484529	1.51309	1.30766	1.30766	1.44225	37.9222	15.6919
A2AJT4	6.96994	3.19589	1.20691	2.648	0.00809695	1.51309	1.30766	1.30766	11.538	15.6919	10.4613
A2AL49	5.94114	-2.97049	1.40185	-2.11898	0.0340925	1.51309	1.30766	28.7685	1.44225	1.30766	1.30766
A2AL50	5.7232	2.88075	1.39939	2.05858	0.0395343	1.51309	1.30766	1.30766	1.44225	27.4609	1.30766
A2ALR9	5.28731	-2.78298	1.27996	-2.17427	0.0296848	1.51309	11.7689	14.3843	1.44225	1.30766	1.30766
A2ANT9	7.09933	-3.25698	1.24131	-2.62382	0.00869486	4.53926	15.6919	18.3072	1.44225	1.30766	1.30766
A2ANY6	8.12058	-3.46778	1.43797	-2.41157	0.015884	1.51309	1.30766	41.8451	1.44225	1.30766	1.30766
A2AP18	5.06937	-2.71095	1.37961	-1.965	0.0494138	1.51309	23.5379	1.30766	1.44225	1.30766	1.30766
A2APA8	5.06937	2.68308	1.28037	2.09554	0.0361227	1.51309	1.30766	1.30766	1.44225	14.3843	10.4613
A2APB8	5.28731	2.7507	1.3884	1.9812	0.0475689	1.51309	1.30766	1.30766	1.44225	24.8455	1.30766
A2AQ87	5.50525	-2.84654	1.39217	-2.04468	0.0408869	1.51309	26.1532	1.30766	1.44225	1.30766	1.30766
A2AQ92	5.7232	2.88257	1.29837	2.22015	0.0264085	1.51309	1.30766	1.30766	1.44225	19.6149	9.15362
A2AQA9	22.0189	-4.98195	1.39019	-3.58364	0.000338838	37.8271	88.9209	1.30766	1.44225	1.30766	1.30766
A2AR81	5.85779	2.91432	1.21504	2.39854	0.0164604	1.51309	1.30766	1.30766	10.0957	13.0766	7.84596
A2AT02	7.2488	-3.28889	1.42553	-2.30713	0.0210475	1.51309	36.6145	1.30766	1.44225	1.30766	1.30766
A2ATP5	5.44433	2.7916	1.29226	2.16025	0.0307537	1.51309	1.30766	1.30766	11.538	15.6919	1.30766
A2AWL7	15.912	4.47293	1.17809	3.79675	0.000146607	1.51309	1.30766	1.30766	25.9605	30.0762	35.3068
A2BFF5	5.06937	-2.71095	1.37961	-1.965	0.0494138	1.51309	1.30766	23.5379	1.44225	1.30766	1.30766
A3KFU5	6.37703	-3.08462	1.41032	-2.18718	0.028729	1.51309	1.30766	31.3839	1.44225	1.30766	1.30766
A3KFU8	6.59497	3.11022	1.41668	2.19543	0.0281328	1.51309	1.30766	1.30766	1.44225	32.6915	1.30766
A3KGU7	7.03086	3.21256	1.42434	2.25547	0.0241038	1.51309	1.30766	1.30766	1.44225	1.30766	35.3068
A5JUZ1	46.4399	6.05912	1.26618	4.78536	1.71e-06	1.51309	1.30766	1.30766	111.053	107.228	56.2294
A6H644	5.7232	-2.90985	1.39726	-2.08254	0.0372932	1.51309	1.30766	27.4609	1.44225	1.30766	1.30766
A6PW28	5.7232	2.88257	1.29837	2.22015	0.0264085	1.51309	1.30766	1.30766	1.44225	19.6149	9.15362
A6ZI44	56.2861	-6.36355	1.61129	-3.94935	7.84e-05	1.51309	302.07	30.0762	1.44225	1.30766	1.30766
B0LAC2	15.3061	4.40934	1.906	2.31339	0.0207011	1.51309	1.30766	1.30766	85.0927	1.30766	1.30766
B1ARU1	17.0563	-4.60052	1.91524	-2.40206	0.0163031	1.51309	1.30766	95.4592	1.44225	1.30766	1.30766
B1ARU4	34.2738	5.61363	1.43492	3.91215	9.15e-05	1.51309	1.30766	1.30766	1.44225	108.536	91.5362
B1ATC3	5.61741	2.84596	1.30536	2.18021	0.0292421	1.51309	1.30766	1.30766	8.6535	19.6149	1.30766
B1AUX5	5.50525	-2.84654	1.39217	-2.04468	0.0408869	1.51309	1.30766	26.1532	1.44225	1.30766	1.30766
B1AVB2	5.28731	2.75263	1.28954	2.13458	0.0327956	1.51309	1.30766	1.30766	1.44225	16.9996	9.15362
B1AWN8	7.2488	-3.29097	1.30876	-2.51457	0.0119179	1.51309	11.7689	26.1532	1.44225	1.30766	1.30766
B1AXS8	5.7232	2.88269	1.29296	2.22953	0.0257784	1.51309	1.30766	1.30766	1.44225	10.4613	18.3072
B1AZ15	7.90263	3.39775	1.43742	2.36378	0.0180893	1.51309	1.30766	1.30766	1.44225	40.5375	1.30766
B1Q2W7	5.50525	2.81719	1.39425	2.02057	0.0433242	1.51309	1.30766	1.30766	1.44225	1.30766	26.1532
B2RQ68	5.7232	-2.90985	1.39726	-2.08254	0.0372932	1.51309	1.30766	27.4609	1.44225	1.30766	1.30766
B2RQB7	4.63348	2.53273	1.27151	1.99191	0.0463813	1.51309	1.30766	1.30766	1.44225	13.0766	9.15362
B2RQR2	5.50525	2.81719	1.39425	2.02057	0.0433242	1.51309	1.30766	1.30766	1.44225	1.30766	26.1532
B2RRC9	6.93144	3.18027	1.30943	2.42874	0.0151515	1.51309	1.30766	1.30766	23.076	1.30766	13.0766
B2RRK2	5.02261	-2.68542	1.29111	-2.07993	0.037532	9.07851	15.6919	1.30766	1.44225	1.30766	1.30766
B2RSU7	7.46675	-3.33573	1.42883	-2.33458	0.0195652	1.51309	37.9222	1.30766	1.44225	1.30766	1.30766
B2RUG8	7.03086	3.21256	1.42434	2.25547	0.0241038	1.51309	1.30766	1.30766	1.44225	35.3068	1.30766
B2RUJ7	4.72321	2.55738	1.28952	1.9832	0.047345	1.51309	1.30766	1.30766	7.21125	1.30766	15.6919
B2RUJ9	7.46675	3.30813	1.43116	2.3115	0.0208053	1.51309	1.30766	1.30766	1.44225	37.9222	1.30766
B2RWS4	7.75198	3.36846	1.23502	2.72745	0.00638258	1.51309	1.30766	1.30766	5.769	14.3843	22.2302
B2RWU3	9.9189	-2.63479	1.09794	-2.39975	0.0164062	10.5916	10.4613	30.0762	5.769	1.30766	1.30766
B2RWW2	8.12058	3.44055	1.44033	2.38873	0.0169067	1.51309	1.30766	1.30766	1.44225	1.30766	41.8451
B2RWX1	8.75835	3.55654	1.32845	2.67721	0.00742391	1.51309	1.30766	1.30766	14.4225	32.6915	1.30766
B2RWY0	7.45423	-3.32893	1.32739	-2.50789	0.0121456	10.5916	1.30766	28.7685	1.44225	1.30766	1.30766
B2RXM2	12.0436	4.05121	1.40045	2.8928	0.00381826	1.51309	1.30766	1.30766	1.44225	6.5383	60.1524
B2RXR7	6.76616	-3.17597	1.22742	-2.58751	0.00966727	9.07851	7.84596	19.6149	1.44225	1.30766	1.30766
B2RXS2	5.57255	2.8349	1.32533	2.13902	0.0324344	1.51309	1.30766	1.30766	5.769	1.30766	22.2302
B2RXX6	14.8768	4.37124	1.50371	2.90696	0.00364955	1.51309	1.30766	1.30766	1.44225	82.3826	1.30766
B6ZHD1	7.60133	3.33545	1.2075	2.76227	0.00574007	1.51309	1.30766	1.30766	10.0957	13.0766	18.3072
B7FAV1	10.4244	-3.85213	1.34002	-2.87469	0.00404424	16.6439	40.5375	1.30766	1.44225	1.30766	1.30766
B7Z10	15.2069	4.40608	1.23917	3.55567	0.000377019	1.51309	1.30766	1.30766	8.6535	47.0758	31.3839
B7Z13	7.99873	3.41078	1.3101	2.60345	0.0092291	1.51309	1.30766	1.30766	21.6337	1.30766	20.9226
B7ZCF1	8.99235	2.80216	1.35326	2.07067	0.0383894	1.51309	1.30766	3.92298	1.44225	1.30766	44.4605
B7ZCN0	4.91872	2.62858	1.21997	2.15463	0.0311909	1.51309	1.30766	1.30766	5.769	9.15362	10.4613
B7ZDF7	4.85142	2.60948	1.29198	2.01976	0.0434082	1.51309	1.30766	1.30766	1.44225	6.5383	16.9996
B7ZN44	7.68469	3.35555	1.30075	2.57971	0.00988843	1.51309	1.30766	1.30766	1.44225	19.6149	20.9226
B7ZNF7	5.22639	2.72332	1.28838	2.11376	0.0345356	1.51309	1.30766	1.30766	11.538	1.30766	14.3843
B7ZNG3	6.00844	2.95969	1.22817	2.40983	0.01596	1.51309	1.30766	1.30766	5.769	15.6919	10.4613
B7ZW89	8.12695	3.43818	1.31736	2.60991	0.0090567	1.51309	1.30766	1.30766	15.8647	1.30766	27.4609
B7ZWK3	15.0948	-4.41847	1.50286	-2.94004	0.00328166	1.51309	1.30766	83.6903	1.44225	1.30766	1.30766
B7ZWL1	7.2488	-3.29097	1.30876	-2.51457	0.0119179	1.51309	11.7689	26.1532	1.44225	1.30766	1.30766
B7ZWL4	5.94114	2.94163	1.40401	2.09517	0.0361561	1.51309	1.30766	1.30766	1.44225	28.7685	1.30766
B8JK87	4.85142	2.60968	1.2838	2.03277	0.0420756	1.51309	1.30766	1.30766	1.44225	15.6919	7.84596
B8QI34	8.33852	-3.51135	1.3065	-2.6876	0.0071968	1.51309	16.9996	27.4609	1.44225	1.30766	1.30766
B8X349	5.20396	2.71757	1.29115	2.10477	0.0353117	1.51309	1.30766	1.30766	10.0957	1.30766	15.6919
B9EI26	5.7232	2.88075	1.39939	2.05858	0.0395343	1.51309	1.30766	1.30766	1.44225	27.4609	1.30766
B9EIV6	10.0821	-3.80526	1.35047	-2.81773	0.00483644	1.51309	10.4613	44.4605	1.44225	1.30766	1.30766
B9EKB4	5.39002	-2.80897	1.22195	-2.29876	0.0215185	6.05234	10.4613	11.7689	1.44225	1.30766	1.30766
B9EKJ1	5.7232	-2.90985	1.39726	-2.08254	0.0372932	1.51309	27.4609	1.30766	1.44225	1.30766	1.30766
C3S7Q6	6.42047	-3.07777	1.31117	-2.34735	0.0189073	22.6963	1.30766	10.4613	1.44225	1.30766	1.30766
C6EQG9	4.63348	-2.56406	1.267	-2.02371	0.0429996	1.51309	11.7689	10.4613	1.44225	1.30766	1.30766
D3YTR0	19.0177	-4.76615	1.35583	-3.5153	0.000439257	1.51309	43.1528	65.383	1.44225	1.30766	1.30766
D3YUJ1	4.94115	2.63432	1.21622	2.166	0.0303116	1.51309	1.30766	1.30766	7.21125	10.4613	7.84596
D3YW20	7.12105	-3.25264	1.30834	-2.48608	0.012916	15.1309	1.30766	22.2302	1.44225	1.30766	1.30766
D3YW42	5.28731	2.7507	1.3884	1.9812	0.0475689	1.51309	1.30766	1.30766	1.44225	24.8455	1.30766
D3YWC9	4.77043	-2.60141	1.21416	-2.14257	0.0321478	7.56543	7.84596	9.15362	1.44225	1.30766	1.30766
D3YX62	5.28731	-2.78033	1.38634	-2.00552	0.0449079	1.51309	24.8455	1.30766	1.44225	1.30766	1.30766
D3YZC9	5.50525	2.81719	1.39425	2.02057	0.0433242	1.51309	1.30766	1.30766	1.44225	26.1532	1.30766
D3YZE7	7.63793	-3.36988	1.2092	-2.78686	0.00532209	9.07851	16.9996	15.6919	1.44225	1.30766	1.30766
D3YZK4	5.28731	2.7507	1.3884	1.9812	0.0475689	1.51309	1.30766	1.30766	1.44225	1.30766	24.8455
D3YZT9	5.50525	-2.84654	1.39217	-2.04468	0.0408869	1.51309	26.1532	1.30766	1.44225	1.30766	1.30766
D3YZU1	10.7359	-3.90231	1.32221	-2.95134	0.00316395	1.51309	20.9226	37.9222	1.44225	1.30766	1.30766
D3YZU4	7.2488	-3.28889	1.42553	-2.30713	0.0210475	1.51309	1.30766	36.6145	1.44225	1.30766	1.30766
D3YZU5	16.2947	2.91659	1.07257	2.71926	0.00654284	9.07851	1.30766	1.30766	11.538	41.8451	32.6915
D3Z030	13.4284	2.38576	1.09267	2.18341	0.0290053	10.5916	1.30766	1.30766	7.21125	33.9992	26.1532
D3Z069	12.3517	-4.11448	1.19286	-3.44927	0.000562112	15.1309	27.4609	27.4609	1.44225	1.30766	1.30766
D3Z0K6	5.50525	2.81925	1.28593	2.19238	0.0283521	1.51309	1.30766	1.30766	1.44225	11.7689	15.6919
D3Z0V2	6.59497	-3.14063	1.30389	-2.40866	0.016011	1.51309	10.4613	23.5379	1.44225	1.30766	1.30766
D3Z0X5	5.28731	2.7507	1.3884	1.9812	0.0475689	1.51309	1.30766	1.30766	1.44225	1.30766	24.8455
D3Z1U0	7.03086	3.21256	1.42434	2.25547	0.0241038	1.51309	1.30766	1.30766	1.44225	1.30766	35.3068
D3Z2J5	9.32245	3.65681	1.23625	2.95799	0.00309649	1.51309	1.30766	1.30766	8.6535	31.3839	11.7689
D3Z2Q2	7.03086	3.21447	1.30028	2.47214	0.0134308	1.51309	1.30766	1.30766	1.44225	22.2302	14.3843
D3Z2W1	8.55646	3.52427	1.31209	2.68599	0.00723147	1.51309	1.30766	1.30766	1.44225	28.7685	16.9996
D3Z2Z1	9.21029	3.63737	1.45387	2.50185	0.0123545	1.51309	1.30766	1.30766	1.44225	48.3834	1.30766
D3Z536	5.50525	-2.84654	1.39217	-2.04468	0.0408869	1.51309	26.1532	1.30766	1.44225	1.30766	1.30766
D3Z5H5	5.94114	2.94163	1.40401	2.09517	0.0361561	1.51309	1.30766	1.30766	1.44225	28.7685	1.30766
D3Z5I6	6.51162	3.08631	1.31442	2.34805	0.0188721	1.51309	1.30766	1.30766	10.0957	1.30766	23.5379
D3Z5N2	9.39988	-3.23574	1.39828	-2.31408	0.0206632	48.4187	1.30766	1.30766	1.44225	1.30766	2.61532
D3Z5P0	6.59497	-3.14084	1.29532	-2.42475	0.0153189	1.51309	13.0766	20.9226	1.44225	1.30766	1.30766
D3Z5R8	8.3352	3.47048	1.44841	2.39607	0.0165721	1.51309	1.30766	1.30766	43.2675	1.30766	1.30766
D3Z667	10.9538	3.90525	1.47207	2.65289	0.00798058	1.51309	1.30766	1.30766	1.44225	58.8447	1.30766
D3Z6D2	5.00844	2.65158	1.284	2.06509	0.0389142	1.51309	1.30766	1.30766	11.538	1.30766	13.0766
D3Z6E4	9.21029	3.63737	1.45387	2.50185	0.0123545	1.51309	1.30766	1.30766	1.44225	1.30766	48.3834
D3Z6Z7	5.24882	2.72904	1.28758	2.11952	0.0340469	1.51309	1.30766	1.30766	12.9802	13.0766	1.30766
D3Z7A7	7.45187	2.4277	1.0979	2.21122	0.0270207	4.53926	1.30766	1.30766	10.0957	16.9996	10.4613
D3Z7V3	6.15908	3.00205	1.29234	2.32295	0.0201817	1.51309	1.30766	1.30766	1.44225	13.0766	18.3072
D4AFX7	7.68469	-3.3811	1.43199	-2.36113	0.0182194	1.51309	1.30766	39.2298	1.44225	1.30766	1.30766
D5L240	7.27052	-3.28814	1.31846	-2.49392	0.012634	12.1047	26.1532	1.30766	1.44225	1.30766	1.30766
D6Q0F6	5.50525	-2.84775	1.33639	-2.13093	0.0330948	1.51309	3.92298	23.5379	1.44225	1.30766	1.30766
D6REF3	8.77441	2.46193	1.21622	2.02425	0.0429449	1.51309	1.30766	5.23064	1.44225	9.15362	33.9992
D6REF7	6.69768	-3.16091	1.34535	-2.3495	0.0187984	6.05234	1.30766	28.7685	1.44225	1.30766	1.30766
D6RH37	9.53095	2.52034	1.18778	2.12189	0.0338471	6.05234	1.30766	1.30766	1.44225	26.1532	20.9226
E0CX32	4.95414	-2.66723	1.30662	-2.04132	0.0412189	6.05234	18.3072	1.30766	1.44225	1.30766	1.30766
E0CXZ9	4.85142	-2.64076	1.27279	-2.07479	0.0380063	1.51309	13.0766	10.4613	1.44225	1.30766	1.30766
E0CYG3	5.24056	-2.75671	1.29659	-2.12612	0.0334935	9.07851	16.9996	1.30766	1.44225	1.30766	1.30766
E5D6T0	9.64618	-3.73569	1.45639	-2.56504	0.0103165	1.51309	1.30766	50.9988	1.44225	1.30766	1.30766
E9PUA3	6.59497	3.11222	1.29385	2.4054	0.0161547	1.51309	1.30766	1.30766	1.44225	18.3072	15.6919
E9PUD3	5.68471	2.86208	1.29354	2.2126	0.0269254	1.51309	1.30766	1.30766	12.9802	15.6919	1.30766
E9PUI4	5.06937	-2.71302	1.2968	-2.09209	0.0364303	1.51309	6.5383	18.3072	1.44225	1.30766	1.30766
E9PUJ6	9.86412	-3.7702	1.45879	-2.58447	0.00975302	1.51309	1.30766	52.3064	1.44225	1.30766	1.30766
E9PUM3	7.46675	2.49152	1.2388	2.01124	0.0442996	1.51309	3.92298	1.30766	1.44225	30.0762	6.5383
E9PVC5	10.7359	3.87436	1.46996	2.6357	0.00839642	1.51309	1.30766	1.30766	1.44225	57.5371	1.30766
E9PW14	7.7874	-3.40259	1.23037	-2.76551	0.00568344	6.05234	15.6919	20.9226	1.44225	1.30766	1.30766
E9PWB1	11.2006	3.93799	1.34502	2.92784	0.00341331	1.51309	1.30766	1.30766	17.307	44.4605	1.30766
E9PWI6	8.33852	3.48396	1.30587	2.66793	0.00763203	1.51309	1.30766	1.30766	1.44225	24.8455	19.6149
E9PWP6	8.16237	2.25583	1.06675	2.11467	0.0344578	6.05234	1.30766	1.30766	11.538	14.3843	14.3843
E9PWT1	5.28731	-2.78033	1.38634	-2.00552	0.0449079	1.51309	24.8455	1.30766	1.44225	1.30766	1.30766
E9PX29	7.9763	3.40688	1.31019	2.60029	0.00931452	1.51309	1.30766	1.30766	20.1915	1.30766	22.2302
E9PXI0	7.2488	3.26114	1.42784	2.28396	0.0223738	1.51309	1.30766	1.30766	1.44225	36.6145	1.30766
E9PXY8	5.28731	-2.78033	1.38634	-2.00552	0.0449079	1.51309	1.30766	24.8455	1.44225	1.30766	1.30766
E9PYF1	9.64618	-3.73653	1.38594	-2.69603	0.00701718	1.51309	5.23064	47.0758	1.44225	1.30766	1.30766
E9PZF4	6.81291	-3.19037	1.41836	-2.24934	0.0244911	1.51309	33.9992	1.30766	1.44225	1.30766	1.30766
E9PZQ0	8.99235	3.6001	1.45128	2.48064	0.0131146	1.51309	1.30766	1.30766	1.44225	1.30766	47.0758
E9PZW0	5.28731	2.7507	1.3884	1.9812	0.0475689	1.51309	1.30766	1.30766	1.44225	24.8455	1.30766
E9Q0A4	6.37703	-3.08462	1.41032	-2.18718	0.028729	1.51309	31.3839	1.30766	1.44225	1.30766	1.30766
E9Q0B6	10.9538	-3.93136	1.46957	-2.67519	0.00746878	1.51309	1.30766	58.8447	1.44225	1.30766	1.30766
E9Q0J5	7.45069	3.30106	1.20404	2.74166	0.00611295	1.51309	1.30766	1.30766	14.4225	10.4613	15.6919
E9Q133	13.3512	-4.23299	1.48975	-2.84141	0.00449141	1.51309	1.30766	73.229	1.44225	1.30766	1.30766
E9Q1I3	4.41554	-2.48296	1.26274	-1.96632	0.049262	1.51309	11.7689	9.15362	1.44225	1.30766	1.30766
E9Q1N8	6.46675	3.07667	1.33078	2.31192	0.0207819	1.51309	1.30766	1.30766	7.21125	1.30766	26.1532
E9Q1R5	7.68469	3.35363	1.43433	2.33812	0.0193808	1.51309	1.30766	1.30766	1.44225	39.2298	1.30766
E9Q1T9	7.03086	3.21378	1.33953	2.39918	0.0164318	1.51309	1.30766	1.30766	1.44225	30.0762	6.5383
E9Q1U2	7.46675	3.31005	1.29956	2.54706	0.0108636	1.51309	1.30766	1.30766	1.44225	18.3072	20.9226
E9Q397	5.7232	2.88075	1.39939	2.05858	0.0395343	1.51309	1.30766	1.30766	1.44225	1.30766	27.4609
E9Q3E9	4.63348	-2.56406	1.267	-2.02371	0.0429996	1.51309	10.4613	11.7689	1.44225	1.30766	1.30766
E9Q3M3	9.42824	3.67371	1.45638	2.5225	0.0116525	1.51309	1.30766	1.30766	1.44225	49.6911	1.30766
E9Q3T3	8.79613	-3.58943	1.33795	-2.68277	0.00730144	12.1047	1.30766	35.3068	1.44225	1.30766	1.30766
E9Q3Y4	7.03086	-3.24047	1.42205	-2.27873	0.022683	1.51309	1.30766	35.3068	1.44225	1.30766	1.30766
E9Q414	9.5692	3.69242	1.31962	2.79809	0.00514064	1.51309	1.30766	1.30766	24.5182	1.30766	27.4609
E9Q455	11.1718	3.93549	1.4741	2.66976	0.00759062	1.51309	1.30766	1.30766	1.44225	1.30766	60.1524
E9Q4N3	5.06937	2.68312	1.27845	2.09874	0.0358401	1.51309	1.30766	1.30766	1.44225	13.0766	11.7689
E9Q4N6	6.99237	3.19965	1.31086	2.44089	0.0146513	1.51309	1.30766	1.30766	12.9802	23.5379	1.30766
E9Q4R3	5.7232	-2.91194	1.3032	-2.23444	0.0254539	1.51309	7.84596	20.9226	1.44225	1.30766	1.30766
E9Q4T0	7.16545	3.24122	1.20838	2.68228	0.00731212	1.51309	1.30766	1.30766	10.0957	11.7689	16.9996
E9Q507	6.31611	3.03599	1.30528	2.32594	0.0200218	1.51309	1.30766	1.30766	11.538	1.30766	20.9226
E9Q526	11.0417	2.25966	1.07055	2.11074	0.0347943	9.07851	1.30766	1.30766	10.0957	28.7685	15.6919
E9Q555	20.1075	4.82444	1.3691	3.52379	0.000425418	1.51309	1.30766	1.30766	1.44225	75.8443	39.2298
E9Q682	5.28731	2.75273	1.28503	2.14216	0.0321807	1.51309	1.30766	1.30766	1.44225	10.4613	15.6919
E9Q6A6	18.8409	2.3111	1.10939	2.08321	0.0372317	16.6439	1.30766	1.30766	10.0957	47.0758	36.6145
E9Q7S4	6.15908	-3.03123	1.28779	-2.35382	0.0185818	1.51309	14.3843	16.9996	1.44225	1.30766	1.30766
E9Q7U2	4.85142	-2.64065	1.27603	-2.06944	0.0385052	1.51309	9.15362	14.3843	1.44225	1.30766	1.30766
E9Q7X7	5.28731	2.7507	1.3884	1.9812	0.0475689	1.51309	1.30766	1.30766	1.44225	1.30766	24.8455
E9Q804	8.55646	-3.55171	1.30322	-2.72534	0.00642347	1.51309	22.2302	23.5379	1.44225	1.30766	1.30766
E9Q8F0	7.03086	-3.2425	1.31093	-2.47343	0.0133823	1.51309	10.4613	26.1532	1.44225	1.30766	1.30766
E9Q8K5	134.746	-7.63241	1.83584	-4.15745	3.22e-05	1.51309	368.76	434.143	1.44225	1.30766	1.30766
E9Q8Q6	5.28731	2.7507	1.3884	1.9812	0.0475689	1.51309	1.30766	1.30766	1.44225	1.30766	24.8455
E9Q944	7.45069	3.30067	1.31306	2.51372	0.0119466	1.51309	1.30766	1.30766	14.4225	1.30766	24.8455
E9Q9E1	10.9538	3.90525	1.47207	2.65289	0.00798058	1.51309	1.30766	1.30766	1.44225	58.8447	1.30766
E9Q9G6	5.50525	-2.84654	1.39217	-2.04468	0.0408869	1.51309	26.1532	1.30766	1.44225	1.30766	1.30766
E9Q9K8	16.2133	4.50209	1.20375	3.74006	0.000183977	1.51309	1.30766	1.30766	17.307	48.3834	27.4609
E9Q9N6	5.50525	-2.84654	1.39217	-2.04468	0.0408869	1.51309	1.30766	26.1532	1.44225	1.30766	1.30766
E9Q9X1	15.3127	4.41482	1.50689	2.92976	0.00339229	1.51309	1.30766	1.30766	1.44225	84.9979	1.30766
E9QA63	25.6897	-5.21114	1.41643	-3.67907	0.000234086	36.3141	1.30766	112.459	1.44225	1.30766	1.30766
E9QAB8	4.94115	2.63359	1.29707	2.03041	0.0423145	1.51309	1.30766	1.30766	7.21125	1.30766	16.9996
E9QAE4	8.82564	3.56728	1.319	2.70454	0.00683998	1.51309	1.30766	1.30766	18.7492	1.30766	28.7685
E9QAS4	9.5019	3.68252	1.32316	2.78311	0.00538399	1.51309	1.30766	1.30766	20.1915	1.30766	31.3839
E9QAU4	9.80485	-3.75656	1.33022	-2.82401	0.00474268	18.157	35.3068	1.30766	1.44225	1.30766	1.30766
E9QJT8	6.37703	-3.08685	1.30079	-2.37305	0.0176419	1.51309	10.4613	22.2302	1.44225	1.30766	1.30766
E9QKG6	11.2839	3.95222	1.22398	3.22899	0.00124229	1.51309	1.30766	1.30766	8.6535	32.6915	22.2302
E9QL31	4.63348	2.53273	1.27151	1.99191	0.0463813	1.51309	1.30766	1.30766	1.44225	9.15362	13.0766
E9QM77	6.59497	3.11207	1.3014	2.39132	0.016788	1.51309	1.30766	1.30766	1.44225	22.2302	11.7689
E9QMF5	13.4985	4.22097	1.33784	3.15505	0.00160469	1.51309	1.30766	1.30766	38.9407	1.30766	36.6145
E9QMI9	7.8776	-3.41126	1.3102	-2.60362	0.0092245	19.6701	1.30766	22.2302	1.44225	1.30766	1.30766
E9QMR2	6.59497	3.11022	1.41668	2.19543	0.0281328	1.51309	1.30766	1.30766	1.44225	32.6915	1.30766
E9QN08	7.03086	-3.24047	1.42205	-2.27873	0.022683	1.51309	35.3068	1.30766	1.44225	1.30766	1.30766
E9QNN1	8.12058	3.44055	1.44033	2.38873	0.0169067	1.51309	1.30766	1.30766	1.44225	41.8451	1.30766
E9QNX9	5.50525	-2.84918	1.28183	-2.22274	0.0262333	1.51309	13.0766	14.3843	1.44225	1.30766	1.30766
E9QQ57	8.12058	-3.46778	1.43797	-2.41157	0.015884	1.51309	1.30766	41.8451	1.44225	1.30766	1.30766
E9QQ96	12.0436	4.05048	1.48161	2.73383	0.00626019	1.51309	1.30766	1.30766	1.44225	1.30766	65.383
F2Z429	6.59497	3.11222	1.29385	2.4054	0.0161547	1.51309	1.30766	1.30766	1.44225	18.3072	15.6919
F6Q8A4	7.2488	3.26114	1.42784	2.28396	0.0223738	1.51309	1.30766	1.30766	1.44225	36.6145	1.30766
F6R059	14.4409	-4.35168	1.498	-2.905	0.0036725	1.51309	1.30766	79.7673	1.44225	1.30766	1.30766
F6RLJ7	6.54822	-3.12333	1.21013	-2.58099	0.00985188	9.07851	11.7689	14.3843	1.44225	1.30766	1.30766
F6RUK9	7.00582	-3.22278	1.3041	-2.47126	0.0134637	19.6701	16.9996	1.30766	1.44225	1.30766	1.30766
F6SBR5	8.8646	-3.60027	1.32805	-2.71094	0.0067093	15.1309	32.6915	1.30766	1.44225	1.30766	1.30766
F6T4V9	5.28731	2.7507	1.3884	1.9812	0.0475689	1.51309	1.30766	1.30766	1.44225	24.8455	1.30766
F6T941	6.81291	-3.19259	1.30196	-2.45215	0.0142006	1.51309	11.7689	23.5379	1.44225	1.30766	1.30766
F6TVP2	10.9538	-3.93136	1.46957	-2.67519	0.00746878	1.51309	1.30766	58.8447	1.44225	1.30766	1.30766
F6U7V1	7.90263	-3.42509	1.43501	-2.3868	0.0169955	1.51309	40.5375	1.30766	1.44225	1.30766	1.30766
F6UFG6	6.17183	2.98781	1.41386	2.11323	0.0345809	1.51309	1.30766	1.30766	30.2872	1.30766	1.30766
F6VBV0	7.03086	3.21256	1.42434	2.25547	0.0241038	1.51309	1.30766	1.30766	1.44225	1.30766	35.3068
F6VTL9	5.89439	-2.95126	1.30993	-2.25299	0.0242597	9.07851	20.9226	1.30766	1.44225	1.30766	1.30766
F6WVU1	5.67644	-2.88933	1.30523	-2.21366	0.0268523	9.07851	1.30766	19.6149	1.44225	1.30766	1.30766
F6X8H7	6.47974	-3.10956	1.22483	-2.53877	0.0111244	6.05234	13.0766	15.6919	1.44225	1.30766	1.30766
F6XC15	11.8256	-4.04847	1.47734	-2.74038	0.00613679	1.51309	1.30766	64.0754	1.44225	1.30766	1.30766
F6XI62	5.94114	-2.97049	1.40185	-2.11898	0.0340925	1.51309	28.7685	1.30766	1.44225	1.30766	1.30766
F6Y0S3	6.59497	-3.13846	1.41437	-2.21898	0.0264878	1.51309	1.30766	32.6915	1.44225	1.30766	1.30766
F6YAT5	5.50525	-2.84654	1.39217	-2.04468	0.0408869	1.51309	1.30766	26.1532	1.44225	1.30766	1.30766
F6YTZ4	10.9071	-2.36566	1.1482	-2.06032	0.0393677	9.07851	40.5375	5.23064	1.44225	7.84596	1.30766
F6YVP7	7.16449	-3.25039	1.43202	-2.26979	0.0232204	36.3141	1.30766	1.30766	1.44225	1.30766	1.30766
F6YY69	11.1718	-3.96208	1.41822	-2.79369	0.00521098	1.51309	57.5371	3.92298	1.44225	1.30766	1.30766
F7B0R9	9.64618	3.71087	1.3133	2.8256	0.00471922	1.51309	1.30766	1.30766	1.44225	28.7685	23.5379
F7CC56	5.44433	2.7916	1.29226	2.16025	0.0307537	1.51309	1.30766	1.30766	11.538	1.30766	15.6919
F7DC05	5.7232	-2.90985	1.39726	-2.08254	0.0372932	1.51309	1.30766	27.4609	1.44225	1.30766	1.30766
F7DCU7	6.6847	3.13135	1.2296	2.54664	0.0108766	1.51309	1.30766	1.30766	7.21125	19.6149	9.15362
F8VPQ7	5.7232	-2.90985	1.39726	-2.08254	0.0372932	1.51309	27.4609	1.30766	1.44225	1.30766	1.30766
F8VPS6	4.70078	2.55102	1.29863	1.9644	0.0494838	1.51309	1.30766	1.30766	5.769	1.30766	16.9996
F8VQ28	5.7232	2.88243	1.30522	2.20838	0.0272176	1.51309	1.30766	1.30766	1.44225	20.9226	7.84596
F8VQ72	6.15908	-3.03118	1.28966	-2.35038	0.0187543	1.51309	13.0766	18.3072	1.44225	1.30766	1.30766
F8VQL9	12.0436	4.05048	1.48161	2.73383	0.00626019	1.51309	1.30766	1.30766	1.44225	65.383	1.30766
F8WGN6	7.99283	-3.4372	1.2049	-2.85268	0.00433528	15.1309	10.4613	18.3072	1.44225	1.30766	1.30766
F8WHL2	8.33852	3.48213	1.44315	2.41287	0.0158275	1.51309	1.30766	1.30766	1.44225	43.1528	1.30766
F8WHR6	4.72321	2.55738	1.28952	1.9832	0.047345	1.51309	1.30766	1.30766	7.21125	1.30766	15.6919
F8WI37	8.77441	-3.58874	1.44625	-2.48141	0.0130862	1.51309	1.30766	45.7681	1.44225	1.30766	1.30766
F8WID5	13.6719	-4.26883	1.42497	-2.99573	0.00273792	6.05234	70.6137	1.30766	1.44225	1.30766	1.30766
F8WIR1	8.77441	3.56184	1.44863	2.45876	0.0139418	1.51309	1.30766	1.30766	1.44225	1.30766	45.7681
F8WJ41	6.17183	2.98781	1.41386	2.11323	0.0345809	1.51309	1.30766	1.30766	30.2872	1.30766	1.30766
G3FEZ6	4.70078	2.55102	1.29863	1.9644	0.0494838	1.51309	1.30766	1.30766	5.769	1.30766	16.9996
G3UWD6	8.99235	3.60151	1.33403	2.69972	0.0069398	1.51309	1.30766	1.30766	1.44225	36.6145	11.7689
G3UWS4	7.03086	-3.24288	1.29425	-2.5056	0.0122243	1.51309	16.9996	19.6149	1.44225	1.30766	1.30766
G3UWY3	5.06937	-2.71095	1.37961	-1.965	0.0494138	1.51309	23.5379	1.30766	1.44225	1.30766	1.30766
G3UX45	5.61741	2.84668	1.21334	2.34614	0.0189688	1.51309	1.30766	1.30766	8.6535	11.7689	9.15362
G3UXJ6	10.0821	-3.80575	1.31884	-2.88569	0.00390555	1.51309	19.6149	35.3068	1.44225	1.30766	1.30766
G3UXT7	10.518	3.8428	1.46786	2.61796	0.00884566	1.51309	1.30766	1.30766	1.44225	56.2294	1.30766
G3UY29	6.40795	-3.0697	1.41871	-2.16372	0.0304855	31.7748	1.30766	1.30766	1.44225	1.30766	1.30766
G3UY45	8.55646	3.52435	1.3066	2.69734	0.00698962	1.51309	1.30766	1.30766	1.44225	22.2302	23.5379
G3UYA1	5.00844	2.65158	1.284	2.06509	0.0389142	1.51309	1.30766	1.30766	11.538	13.0766	1.30766
G3UYP4	5.28731	2.7507	1.3884	1.9812	0.0475689	1.51309	1.30766	1.30766	1.44225	1.30766	24.8455
G3UYY5	7.03086	3.21256	1.42434	2.25547	0.0241038	1.51309	1.30766	1.30766	1.44225	35.3068	1.30766
G3UZ34	11.6077	-2.94663	1.21676	-2.4217	0.0154479	1.51309	15.6919	44.4605	1.44225	1.30766	5.23064
G3UZ78	6.07573	2.97368	1.30695	2.27528	0.0228893	1.51309	1.30766	1.30766	10.0957	20.9226	1.30766
G3UZT8	7.20205	-3.27505	1.33166	-2.45938	0.0139178	9.07851	28.7685	1.30766	1.44225	1.30766	1.30766
G3X952	8.1175	2.24674	1.0836	2.0734	0.0381354	6.05234	1.30766	1.30766	8.6535	19.6149	11.7689
G3X981	7.2488	3.26299	1.30312	2.50399	0.01228	1.51309	1.30766	1.30766	1.44225	14.3843	23.5379
G3X9H5	7.2488	3.26114	1.42784	2.28396	0.0223738	1.51309	1.30766	1.30766	1.44225	1.30766	36.6145
G3XA48	4.26607	-2.41754	1.23062	-1.96449	0.0494731	4.53926	5.23064	11.7689	1.44225	1.30766	1.30766
G5E846	5.7232	-2.90985	1.39726	-2.08254	0.0372932	1.51309	1.30766	27.4609	1.44225	1.30766	1.30766
G5E8B6	5.28731	-2.78298	1.27996	-2.17427	0.0296848	1.51309	11.7689	14.3843	1.44225	1.30766	1.30766
G5E8J4	5.06937	-2.71364	1.27611	-2.1265	0.0334616	1.51309	11.7689	13.0766	1.44225	1.30766	1.30766
G5E8K2	6.59497	3.11022	1.41668	2.19543	0.0281328	1.51309	1.30766	1.30766	1.44225	1.30766	32.6915
G5E8P4	7.46675	3.31	1.30293	2.54043	0.0110717	1.51309	1.30766	1.30766	1.44225	23.5379	15.6919
G5E8Q0	8.36732	3.48375	1.31694	2.64533	0.00816107	1.51309	1.30766	1.30766	17.307	1.30766	27.4609
G5E8R0	12.0436	2.74068	1.35682	2.01992	0.0433913	1.51309	1.30766	6.5383	1.44225	1.30766	60.1524
G5E8T2	5.68471	2.86208	1.29354	2.2126	0.0269254	1.51309	1.30766	1.30766	12.9802	1.30766	15.6919
G5E924	12.4794	4.10472	1.4852	2.76374	0.00571424	1.51309	1.30766	1.30766	1.44225	67.9983	1.30766
G8JL63	8.33852	3.48397	1.30504	2.66962	0.00759374	1.51309	1.30766	1.30766	1.44225	23.5379	20.9226
G8JL74	5.94114	2.94367	1.28966	2.28251	0.0224591	1.51309	1.30766	1.30766	1.44225	16.9996	13.0766
G8JL85	8.55646	3.52427	1.31209	2.68599	0.00723147	1.51309	1.30766	1.30766	1.44225	28.7685	16.9996
H3BIW6	5.28731	-2.78033	1.38634	-2.00552	0.0449079	1.51309	24.8455	1.30766	1.44225	1.30766	1.30766
H3BJQ9	5.28731	2.7507	1.3884	1.9812	0.0475689	1.51309	1.30766	1.30766	1.44225	24.8455	1.30766
H3BJZ9	7.2488	-3.28889	1.42553	-2.30713	0.0210475	1.51309	36.6145	1.30766	1.44225	1.30766	1.30766
H3BK24	6.81291	3.16418	1.30059	2.43288	0.0149791	1.51309	1.30766	1.30766	1.44225	22.2302	13.0766
H3BLI6	5.39947	2.78045	1.30124	2.13678	0.0326163	1.51309	1.30766	1.30766	8.6535	1.30766	18.3072
H3BLN8	4.95414	-2.66723	1.30662	-2.04132	0.0412189	6.05234	1.30766	18.3072	1.44225	1.30766	1.30766
H7BWZ9	5.67644	-2.88933	1.30523	-2.21366	0.0268523	9.07851	1.30766	19.6149	1.44225	1.30766	1.30766
H7BX50	12.031	-4.07551	1.21172	-3.3634	0.000769873	10.5916	26.1532	31.3839	1.44225	1.30766	1.30766
H7BX90	5.88022	2.91903	1.29914	2.24689	0.0246469	1.51309	1.30766	1.30766	11.538	1.30766	18.3072
H7BX94	6.37703	3.05807	1.29864	2.35483	0.0185314	1.51309	1.30766	1.30766	1.44225	20.9226	11.7689
H9LAN6	6.37703	3.05619	1.41254	2.16361	0.0304941	1.51309	1.30766	1.30766	1.44225	31.3839	1.30766
I1E4X5	13.6428	2.19105	1.08	2.02875	0.0424842	1.51309	11.7689	1.30766	20.1915	37.9222	9.15362
I1E4X8	5.4219	2.78605	1.29572	2.1502	0.0315396	1.51309	1.30766	1.30766	10.0957	16.9996	1.30766
I3PQW4	10.7647	3.87772	1.19968	3.23229	0.00122801	1.51309	1.30766	1.30766	17.307	28.7685	14.3843
I7HLV2	6.91231	-3.19264	1.42788	-2.23593	0.0253561	34.801	1.30766	1.30766	1.44225	1.30766	1.30766
J3JS86	7.69106	3.35068	1.31262	2.55267	0.0106901	1.51309	1.30766	1.30766	15.8647	24.8455	1.30766
J3QMG7	5.94114	2.94325	1.31003	2.24671	0.0246588	1.51309	1.30766	1.30766	1.44225	22.2302	7.84596
J3QMK1	6.59497	3.11207	1.3014	2.39132	0.016788	1.51309	1.30766	1.30766	1.44225	22.2302	11.7689
J3QNW9	7.03086	3.21256	1.42434	2.25547	0.0241038	1.51309	1.30766	1.30766	1.44225	35.3068	1.30766
J3QNY1	14.005	-4.30603	1.41466	-3.04387	0.00233559	1.51309	71.9213	6.5383	1.44225	1.30766	1.30766
J3QPN0	5.28731	-2.78033	1.38634	-2.00552	0.0449079	1.51309	1.30766	24.8455	1.44225	1.30766	1.30766
K3W4R0	9.64618	3.70915	1.45886	2.54249	0.0110065	1.51309	1.30766	1.30766	1.44225	50.9988	1.30766
K4DI71	5.94114	-2.97049	1.40185	-2.11898	0.0340925	1.51309	1.30766	28.7685	1.44225	1.30766	1.30766
K4PWM5	7.46675	3.31	1.30293	2.54043	0.0110717	1.51309	1.30766	1.30766	1.44225	23.5379	15.6919
O08906	6.15908	3.00208	1.29049	2.32631	0.0200018	1.51309	1.30766	1.30766	1.44225	16.9996	14.3843
O35071	6.94987	-3.22043	1.23096	-2.61618	0.00889189	7.56543	9.15362	20.9226	1.44225	1.30766	1.30766
O35286	8.77441	-3.58874	1.44625	-2.48141	0.0130862	1.51309	1.30766	45.7681	1.44225	1.30766	1.30766
O35350	10.7359	-3.90054	1.46752	-2.65791	0.00786273	1.51309	1.30766	57.5371	1.44225	1.30766	1.30766
O35452	4.94115	2.63359	1.29707	2.03041	0.0423145	1.51309	1.30766	1.30766	7.21125	16.9996	1.30766
O35607	6.81291	3.16429	1.29519	2.4431	0.0145616	1.51309	1.30766	1.30766	1.44225	18.3072	16.9996
O35639	15.9665	-4.50298	1.50915	-2.98377	0.00284716	1.51309	88.9209	1.30766	1.44225	1.30766	1.30766
O35691	6.46675	3.07798	1.22157	2.51969	0.0117457	1.51309	1.30766	1.30766	7.21125	16.9996	10.4613
O54988	11.9153	-2.66952	1.3544	-1.971	0.0487235	1.51309	1.30766	58.8447	7.21125	1.30766	1.30766
O55103	6.37703	3.05619	1.41254	2.16361	0.0304941	1.51309	1.30766	1.30766	1.44225	1.30766	31.3839
O55131	9.64618	-3.73569	1.45639	-2.56504	0.0103165	1.51309	50.9988	1.30766	1.44225	1.30766	1.30766
O70157	5.06937	-2.71095	1.37961	-1.965	0.0494138	1.51309	1.30766	23.5379	1.44225	1.30766	1.30766
O70161	6.26062	2.52972	1.15536	2.18955	0.0285569	3.02617	1.30766	1.30766	5.769	15.6919	10.4613
O70349	5.06937	-2.71327	1.28814	-2.10635	0.0351736	1.51309	7.84596	16.9996	1.44225	1.30766	1.30766
O88398	8.04903	2.9467	1.1387	2.58778	0.00965977	3.02617	1.30766	1.30766	8.6535	19.6149	14.3843
O88493	21.3558	-4.93881	1.21214	-4.07446	4.61e-05	18.157	52.3064	53.6141	1.44225	1.30766	1.30766
O89052	14.9184	4.37247	1.3448	3.2514	0.00114839	1.51309	1.30766	1.30766	46.152	1.30766	37.9222
O89069	5.7232	2.88075	1.39939	2.05858	0.0395343	1.51309	1.30766	1.30766	1.44225	27.4609	1.30766
P02535	14.6589	4.35037	1.33588	3.25656	0.00112773	1.51309	1.30766	1.30766	1.44225	39.2298	43.1528
P05214	23.5971	-5.08288	1.3862	-3.66676	0.000245639	78.6805	1.30766	57.5371	1.44225	1.30766	1.30766
P08071	6.72956	3.13946	1.31805	2.3819	0.0172235	1.51309	1.30766	1.30766	10.0957	1.30766	24.8455
P08121	7.03086	-3.24047	1.42205	-2.27873	0.022683	1.51309	35.3068	1.30766	1.44225	1.30766	1.30766
P08553	5.06937	-2.71095	1.37961	-1.965	0.0494138	1.51309	1.30766	23.5379	1.44225	1.30766	1.30766
P09103	6.81291	-3.19037	1.41836	-2.24934	0.0244911	1.51309	33.9992	1.30766	1.44225	1.30766	1.30766
P0CG50	11.8256	-4.04847	1.47734	-2.74038	0.00613679	1.51309	64.0754	1.30766	1.44225	1.30766	1.30766
P10649	14.005	-4.30537	1.49474	-2.88035	0.0039724	1.51309	77.152	1.30766	1.44225	1.30766	1.30766
P12388	36.8766	-4.5068	1.44541	-3.11801	0.00182079	10.5916	200.072	1.30766	1.44225	6.5383	1.30766
P14685	6.81291	3.16356	1.33575	2.36838	0.0178663	1.51309	1.30766	1.30766	1.44225	28.7685	6.5383
P16014	5.60797	-2.8743	1.22672	-2.34308	0.0191254	6.05234	14.3843	9.15362	1.44225	1.30766	1.30766
P17225	8.33852	3.48344	1.33954	2.60047	0.00930968	1.51309	1.30766	1.30766	1.44225	35.3068	9.15362
P17710	10.0821	3.77752	1.46349	2.58117	0.00984667	1.51309	1.30766	1.30766	1.44225	53.6141	1.30766
P20152	70.748	-6.69725	1.4384	-4.65604	3.22e-06	24.2094	207.918	188.303	1.44225	1.30766	1.30766
P24270	7.46675	3.30813	1.43116	2.3115	0.0208053	1.51309	1.30766	1.30766	1.44225	37.9222	1.30766
P24452	6.45069	3.06487	1.30241	2.35323	0.0186113	1.51309	1.30766	1.30766	20.1915	13.0766	1.30766
P25911	6.15908	3.00189	1.3	2.30914	0.0209356	1.51309	1.30766	1.30766	1.44225	20.9226	10.4613
P27659	5.35579	-2.79879	1.33372	-2.09848	0.0358628	4.53926	1.30766	22.2302	1.44225	1.30766	1.30766
P28063	8.67758	-3.55543	1.45288	-2.44715	0.0143989	45.3926	1.30766	1.30766	1.44225	1.30766	1.30766
P28650	17.4921	-3.35946	1.2666	-2.65235	0.00799342	1.51309	79.7673	14.3843	1.44225	6.5383	1.30766
P30999	5.06937	-2.71095	1.37961	-1.965	0.0494138	1.51309	1.30766	23.5379	1.44225	1.30766	1.30766
P32067	10.2533	-3.82865	1.37048	-2.79365	0.00521162	9.07851	47.0758	1.30766	1.44225	1.30766	1.30766
P35279	6.66013	-3.13248	1.42342	-2.20067	0.0277597	33.2879	1.30766	1.30766	1.44225	1.30766	1.30766
P39053	5.39947	2.78045	1.30124	2.13678	0.0326163	1.51309	1.30766	1.30766	8.6535	18.3072	1.30766
P39061	5.28731	-2.78033	1.38634	-2.00552	0.0449079	1.51309	1.30766	24.8455	1.44225	1.30766	1.30766
P40694	4.63348	-2.56381	1.27426	-2.01201	0.0442192	1.51309	7.84596	14.3843	1.44225	1.30766	1.30766
P42225	8.33852	3.48316	1.35902	2.563	0.0103772	1.51309	1.30766	1.30766	1.44225	37.9222	6.5383
P42669	4.66772	-2.57375	1.25267	-2.05462	0.0399161	3.02617	14.3843	6.5383	1.44225	1.30766	1.30766
P46471	7.03086	-3.24047	1.42205	-2.27873	0.022683	1.51309	35.3068	1.30766	1.44225	1.30766	1.30766
P47754	9.73591	3.72312	1.37744	2.70292	0.00687334	1.51309	1.30766	1.30766	7.21125	1.30766	45.7681
P48036	19.6579	-3.10845	1.28397	-2.42097	0.015479	7.56543	96.7669	1.30766	5.769	5.23064	1.30766
P48320	4.28732	2.39178	1.21077	1.97543	0.0482193	1.51309	1.30766	1.30766	7.21125	7.84596	6.5383
P50247	7.68469	2.54005	1.20208	2.11306	0.034596	1.51309	1.30766	3.92298	1.44225	13.0766	24.8455
P50544	6.37703	-3.08685	1.30079	-2.37305	0.0176419	1.51309	10.4613	22.2302	1.44225	1.30766	1.30766
P53564	7.03086	-3.24279	1.29793	-2.49843	0.0124745	1.51309	14.3843	22.2302	1.44225	1.30766	1.30766
P53657	6.37703	3.05619	1.41254	2.16361	0.0304941	1.51309	1.30766	1.30766	1.44225	31.3839	1.30766
P54227	7.61408	3.32681	1.43863	2.31249	0.0207505	1.51309	1.30766	1.30766	38.9407	1.30766	1.30766
P54310	4.85142	2.60989	1.27503	2.04693	0.0406648	1.51309	1.30766	1.30766	1.44225	13.0766	10.4613
P56480	57.2719	-2.85683	1.30256	-2.19325	0.0282896	27.2355	252.378	22.2302	27.4027	13.0766	1.30766
P56974	4.63348	-2.56397	1.26938	-2.01986	0.0433977	1.51309	9.15362	13.0766	1.44225	1.30766	1.30766
P57780	15.5979	4.4428	1.44273	3.07945	0.00207384	1.51309	1.30766	1.30766	5.769	82.3826	1.30766
P58854	5.06937	2.68264	1.29904	2.06509	0.0389144	1.51309	1.30766	1.30766	1.44225	18.3072	6.5383
P59764	5.06937	-2.71095	1.37961	-1.965	0.0494138	1.51309	1.30766	23.5379	1.44225	1.30766	1.30766
P60882	9.01053	3.12791	1.12445	2.78173	0.00540707	3.02617	1.30766	1.30766	14.4225	20.9226	13.0766
P61161	19.9792	-3.12158	1.26947	-2.45896	0.0139341	1.51309	96.7669	9.15362	7.21125	3.92298	1.30766
P62259	21.0819	-4.91863	1.47967	-3.32415	0.000886894	6.05234	115.074	1.30766	1.44225	1.30766	1.30766
P62270	9.05633	3.60112	1.4573	2.47108	0.0134704	1.51309	1.30766	1.30766	47.5942	1.30766	1.30766
P62281	7.61408	3.32681	1.43863	2.31249	0.0207505	1.51309	1.30766	1.30766	38.9407	1.30766	1.30766
P62492	7.61408	3.32681	1.43863	2.31249	0.0207505	1.51309	1.30766	1.30766	38.9407	1.30766	1.30766
P62754	8.01597	-2.58989	1.27713	-2.0279	0.0425709	4.53926	35.3068	1.30766	4.32675	1.30766	1.30766
P63017	8.57558	3.51535	1.45144	2.42197	0.0154366	1.51309	1.30766	1.30766	44.7097	1.30766	1.30766
P63101	28.0842	-3.03553	1.27519	-2.38044	0.0172918	16.6439	128.151	5.23064	15.8647	1.30766	1.30766
P63154	4.41554	-2.48296	1.26274	-1.96632	0.049262	1.51309	11.7689	9.15362	1.44225	1.30766	1.30766
P70349	5.69108	2.85447	1.40385	2.03332	0.0420199	1.51309	1.30766	1.30766	27.4027	1.30766	1.30766
P70460	30.8266	-2.7831	1.16837	-2.38204	0.0172171	13.6178	133.381	14.3843	14.4225	7.84596	1.30766
P80315	9.86412	-3.7702	1.45879	-2.58447	0.00975302	1.51309	1.30766	52.3064	1.44225	1.30766	1.30766
P80318	17.189	2.99385	1.27748	2.34356	0.0191007	9.07851	1.30766	1.30766	12.9802	77.152	1.30766
P97363	5.52769	2.82512	1.26216	2.23833	0.0251995	1.51309	1.30766	1.30766	2.8845	16.9996	9.15362
P97366	5.06937	-2.71358	1.27804	-2.12323	0.0337343	1.51309	14.3843	10.4613	1.44225	1.30766	1.30766
P97369	17.766	-2.98583	1.27307	-2.34537	0.0190082	13.6178	79.7673	1.30766	1.44225	9.15362	1.30766
P97393	6.59497	3.11222	1.29385	2.4054	0.0161547	1.51309	1.30766	1.30766	1.44225	18.3072	15.6919
P97855	7.33853	3.27938	1.34559	2.43714	0.014804	1.51309	1.30766	1.30766	7.21125	31.3839	1.30766
Q00342	4.85142	2.60922	1.303	2.00247	0.0452343	1.51309	1.30766	1.30766	1.44225	18.3072	5.23064
Q00612	40.4515	-2.5101	1.19724	-2.09658	0.0360309	18.157	26.1532	162.15	10.0957	1.30766	24.8455
Q02566	13.4974	-4.24625	1.34473	-3.1577	0.00159021	27.2355	48.3834	1.30766	1.44225	1.30766	1.30766
Q03172	8.99235	-3.6269	1.44889	-2.50324	0.0123063	1.51309	1.30766	47.0758	1.44225	1.30766	1.30766
Q05909	5.20396	2.71757	1.29115	2.10477	0.0353117	1.51309	1.30766	1.30766	10.0957	1.30766	15.6919
Q05B38	5.28731	2.7507	1.3884	1.9812	0.0475689	1.51309	1.30766	1.30766	1.44225	1.30766	24.8455
Q05CS7	5.7232	2.88075	1.39939	2.05858	0.0395343	1.51309	1.30766	1.30766	1.44225	27.4609	1.30766
Q05DE7	5.02261	-2.68542	1.29111	-2.07993	0.037532	9.07851	15.6919	1.30766	1.44225	1.30766	1.30766
Q06477	4.52769	2.4834	1.21804	2.03885	0.0414649	1.51309	1.30766	1.30766	8.6535	5.23064	9.15362
Q07643	5.94114	2.94163	1.40401	2.09517	0.0361561	1.51309	1.30766	1.30766	1.44225	1.30766	28.7685
Q0KK59	5.28731	-2.78033	1.38634	-2.00552	0.0449079	1.51309	1.30766	24.8455	1.44225	1.30766	1.30766
Q0P6B2	7.03086	3.21256	1.42434	2.25547	0.0241038	1.51309	1.30766	1.30766	1.44225	35.3068	1.30766
Q0QER9	11.6077	-4.02007	1.47546	-2.72462	0.00643759	1.51309	62.7677	1.30766	1.44225	1.30766	1.30766
Q0VF51	8.33852	-3.50923	1.44079	-2.43564	0.0148656	1.51309	1.30766	43.1528	1.44225	1.30766	1.30766
Q149C8	13.3512	-4.23299	1.48975	-2.84141	0.00449141	1.51309	1.30766	73.229	1.44225	1.30766	1.30766
Q14AA6	12.13	2.98917	1.16723	2.56091	0.0104398	1.51309	5.23064	1.30766	49.0365	9.15362	6.5383
Q14DK3	6.33027	-3.06846	1.2098	-2.53634	0.0112018	9.07851	13.0766	11.7689	1.44225	1.30766	1.30766
Q19AB2	7.6462	3.34324	1.20241	2.78045	0.00542833	1.51309	1.30766	1.30766	12.9802	16.9996	11.7689
Q1KYL9	5.06937	-2.71095	1.37961	-1.965	0.0494138	1.51309	23.5379	1.30766	1.44225	1.30766	1.30766
Q1MX40	5.94114	2.94163	1.40401	2.09517	0.0361561	1.51309	1.30766	1.30766	1.44225	28.7685	1.30766
Q2EMV9	6.59497	-3.13846	1.41437	-2.21898	0.0264878	1.51309	1.30766	32.6915	1.44225	1.30766	1.30766
Q2VEB3	10.8261	-3.91195	1.19868	-3.26354	0.0011003	15.1309	16.9996	28.7685	1.44225	1.30766	1.30766
Q2VPA6	4.41554	-2.48296	1.26274	-1.96632	0.049262	1.51309	9.15362	11.7689	1.44225	1.30766	1.30766
Q31167	8.55646	-3.54953	1.44352	-2.45894	0.0139347	1.51309	44.4605	1.30766	1.44225	1.30766	1.30766
Q32MT0	5.7232	-2.91247	1.28372	-2.26877	0.0232824	1.51309	14.3843	14.3843	1.44225	1.30766	1.30766
Q3KQJ4	10.7359	-3.90054	1.46752	-2.65791	0.00786273	1.51309	57.5371	1.30766	1.44225	1.30766	1.30766
Q3KQQ1	6.66227	3.12531	1.34676	2.32061	0.0203078	1.51309	1.30766	1.30766	5.769	1.30766	28.7685
Q3T9L1	8.77441	3.56184	1.44863	2.45876	0.0139418	1.51309	1.30766	1.30766	1.44225	1.30766	45.7681
Q3TAB2	5.28731	2.7507	1.3884	1.9812	0.0475689	1.51309	1.30766	1.30766	1.44225	24.8455	1.30766
Q3TAI8	14.0563	4.28477	1.36532	3.13829	0.00169937	1.51309	1.30766	1.30766	18.7492	60.1524	1.30766
Q3TAY0	6.15908	-3.0311	1.29282	-2.34457	0.019049	1.51309	11.7689	19.6149	1.44225	1.30766	1.30766
Q3TBA2	5.50525	2.81719	1.39425	2.02057	0.0433242	1.51309	1.30766	1.30766	1.44225	26.1532	1.30766
Q3TBC0	7.60133	3.33548	1.20476	2.76858	0.00563006	1.51309	1.30766	1.30766	10.0957	15.6919	15.6919
Q3TBC3	34.3373	3.29409	1.42387	2.31347	0.0206968	16.6439	1.30766	1.30766	11.538	173.919	1.30766
Q3TBG9	12.0436	4.05048	1.48161	2.73383	0.00626019	1.51309	1.30766	1.30766	1.44225	65.383	1.30766
Q3TE27	7.3161	3.27498	1.35788	2.41183	0.0158727	1.51309	1.30766	1.30766	5.769	32.6915	1.30766
Q3TFK4	16.1236	2.8134	1.26732	2.21995	0.0264219	1.51309	1.30766	9.15362	11.538	1.30766	71.9213
Q3TG93	10.0821	3.77752	1.46349	2.58117	0.00984667	1.51309	1.30766	1.30766	1.44225	1.30766	53.6141
Q3TGJ9	7.40582	3.29226	1.32186	2.49063	0.0127517	1.51309	1.30766	1.30766	11.538	1.30766	27.4609
Q3TGS1	7.35151	-3.30948	1.35626	-2.44016	0.0146809	6.05234	32.6915	1.30766	1.44225	1.30766	1.30766
Q3THB0	6.37703	-3.08462	1.41032	-2.18718	0.028729	1.51309	1.30766	31.3839	1.44225	1.30766	1.30766
Q3THH8	9.64618	-3.73569	1.45639	-2.56504	0.0103165	1.51309	1.30766	50.9988	1.44225	1.30766	1.30766
Q3THI5	8.12058	-3.46778	1.43797	-2.41157	0.015884	1.51309	41.8451	1.30766	1.44225	1.30766	1.30766
Q3THJ6	6.4122	3.05014	1.41849	2.15027	0.0315341	1.51309	1.30766	1.30766	31.7295	1.30766	1.30766
Q3THX5	5.7232	2.88075	1.39939	2.05858	0.0395343	1.51309	1.30766	1.30766	1.44225	1.30766	27.4609
Q3TII4	8.33852	3.48213	1.44315	2.41287	0.0158275	1.51309	1.30766	1.30766	1.44225	43.1528	1.30766
Q3TIR0	8.12058	-3.46778	1.43797	-2.41157	0.015884	1.51309	41.8451	1.30766	1.44225	1.30766	1.30766
Q3TIY6	26.3917	-2.78756	1.19167	-2.3392	0.0193252	7.56543	116.382	14.3843	4.32675	14.3843	1.30766
Q3TJ01	6.37703	-3.08599	1.33801	-2.3064	0.0210885	1.51309	5.23064	27.4609	1.44225	1.30766	1.30766
Q3TJ51	14.005	-4.30603	1.41466	-3.04387	0.00233559	1.51309	71.9213	6.5383	1.44225	1.30766	1.30766
Q3TJE3	12.0436	-4.07632	1.47918	-2.7558	0.00585491	1.51309	1.30766	65.383	1.44225	1.30766	1.30766
Q3TJF2	6.37703	-3.08697	1.29593	-2.38204	0.017217	1.51309	20.9226	11.7689	1.44225	1.30766	1.30766
Q3TK17	5.7232	2.88075	1.39939	2.05858	0.0395343	1.51309	1.30766	1.30766	1.44225	1.30766	27.4609
Q3TK73	7.2488	-3.28889	1.42553	-2.30713	0.0210475	1.51309	36.6145	1.30766	1.44225	1.30766	1.30766
Q3TKC2	7.46675	3.30813	1.43116	2.3115	0.0208053	1.51309	1.30766	1.30766	1.44225	1.30766	37.9222
Q3TKF8	9.42824	-3.70033	1.45397	-2.54498	0.0109285	1.51309	49.6911	1.30766	1.44225	1.30766	1.30766
Q3TKK8	5.94114	-2.97304	1.28703	-2.31	0.0208881	1.51309	13.0766	16.9996	1.44225	1.30766	1.30766
Q3TL53	6.81291	3.16276	1.38725	2.27987	0.0226155	1.51309	1.30766	1.30766	1.44225	2.61532	32.6915
Q3TL79	5.79167	-2.92708	1.34395	-2.17798	0.0294078	4.53926	24.8455	1.30766	1.44225	1.30766	1.30766
Q3TLQ9	5.28731	2.7507	1.3884	1.9812	0.0475689	1.51309	1.30766	1.30766	1.44225	24.8455	1.30766
Q3TME1	5.06937	-2.71346	1.28199	-2.11659	0.0342942	1.51309	9.15362	15.6919	1.44225	1.30766	1.30766
Q3TN53	5.28731	-2.78033	1.38634	-2.00552	0.0449079	1.51309	1.30766	24.8455	1.44225	1.30766	1.30766
Q3TN61	10.1907	-3.8071	1.46999	-2.58989	0.00960066	54.4711	1.30766	1.30766	1.44225	1.30766	1.30766
Q3TQE0	13.5692	-4.25752	1.49143	-2.85466	0.00430829	1.51309	1.30766	74.5366	1.44225	1.30766	1.30766
Q3TQL4	6.81291	-3.19037	1.41836	-2.24934	0.0244911	1.51309	1.30766	33.9992	1.44225	1.30766	1.30766
Q3TR89	5.28731	2.7507	1.3884	1.9812	0.0475689	1.51309	1.30766	1.30766	1.44225	24.8455	1.30766
Q3TRW3	21.9195	-3.32287	1.20821	-2.75025	0.00595492	4.53926	20.9226	94.1516	1.44225	1.30766	9.15362
Q3TS50	14.005	4.27992	1.49718	2.85865	0.0042545	1.51309	1.30766	1.30766	1.44225	77.152	1.30766
Q3TS74	5.7232	-2.90985	1.39726	-2.08254	0.0372932	1.51309	1.30766	27.4609	1.44225	1.30766	1.30766
Q3TST0	5.94114	2.9437	1.28833	2.2849	0.0223189	1.51309	1.30766	1.30766	1.44225	15.6919	14.3843
Q3TST6	10.7359	3.87436	1.46996	2.6357	0.00839642	1.51309	1.30766	1.30766	1.44225	57.5371	1.30766
Q3TTA8	5.0918	2.68931	1.25929	2.13557	0.0327145	1.51309	1.30766	1.30766	2.8845	15.6919	7.84596
Q3TTL2	4.41554	-2.483	1.26143	-1.9684	0.0490216	1.51309	10.4613	10.4613	1.44225	1.30766	1.30766
Q3TTX0	5.50525	-2.84654	1.39217	-2.04468	0.0408869	1.51309	1.30766	26.1532	1.44225	1.30766	1.30766
Q3TTY5	12.4794	-4.13212	1.32519	-3.11813	0.00182001	1.51309	28.7685	40.5375	1.44225	1.30766	1.30766
Q3TU25	9.86412	-3.7702	1.45879	-2.58447	0.00975302	1.51309	1.30766	52.3064	1.44225	1.30766	1.30766
Q3TU36	5.28731	2.75248	1.29613	2.12362	0.0337023	1.51309	1.30766	1.30766	1.44225	18.3072	7.84596
Q3TUQ5	4.85142	-2.64079	1.27172	-2.07655	0.037843	1.51309	11.7689	11.7689	1.44225	1.30766	1.30766
Q3TVK4	19.9183	2.98678	1.10324	2.70729	0.00678344	1.51309	1.30766	10.4613	17.307	16.9996	71.9213
Q3TWP9	6.37703	-3.08462	1.41032	-2.18718	0.028729	1.51309	1.30766	31.3839	1.44225	1.30766	1.30766
Q3TY51	5.7232	2.88075	1.39939	2.05858	0.0395343	1.51309	1.30766	1.30766	1.44225	1.30766	27.4609
Q3TYX0	5.12532	-2.71215	1.28678	-2.1077	0.0350565	13.6178	1.30766	11.7689	1.44225	1.30766	1.30766
Q3TZ57	4.63348	2.53273	1.27151	1.99191	0.0463813	1.51309	1.30766	1.30766	1.44225	9.15362	13.0766
Q3TZJ2	6.96994	2.36648	1.09115	2.1688	0.0300981	1.51309	3.92298	1.30766	11.538	11.7689	11.7689
Q3TZX9	4.4604	2.46487	1.22429	2.0133	0.0440834	1.51309	1.30766	1.30766	4.32675	10.4613	7.84596
Q3U0P1	5.28731	-2.7829	1.28262	-2.16971	0.0300291	1.51309	10.4613	15.6919	1.44225	1.30766	1.30766
Q3U136	17.0563	-4.60052	1.91524	-2.40206	0.0163031	1.51309	1.30766	95.4592	1.44225	1.30766	1.30766
Q3U1B1	5.06937	2.68238	1.31079	2.04639	0.0407185	1.51309	1.30766	1.30766	1.44225	5.23064	19.6149
Q3U1L4	5.28731	2.75273	1.28503	2.14216	0.0321807	1.51309	1.30766	1.30766	1.44225	15.6919	10.4613
Q3U2G2	13.3512	-4.23299	1.48975	-2.84141	0.00449141	1.51309	1.30766	73.229	1.44225	1.30766	1.30766
Q3U3V2	5.7232	-2.91247	1.28372	-2.26877	0.0232824	1.51309	14.3843	14.3843	1.44225	1.30766	1.30766
Q3U4D5	4.55249	-2.52157	1.21464	-2.07598	0.0378957	7.56543	6.5383	9.15362	1.44225	1.30766	1.30766
Q3U4M0	6.41127	2.57035	1.22141	2.10441	0.0353423	3.02617	1.30766	1.30766	1.44225	14.3843	16.9996
Q3U4W5	6.89295	3.16725	1.42728	2.21907	0.0264818	1.51309	1.30766	1.30766	34.614	1.30766	1.30766
Q3U5I2	10.9538	-3.93136	1.46957	-2.67519	0.00746878	1.51309	1.30766	58.8447	1.44225	1.30766	1.30766
Q3U5L3	15.1484	3.02216	1.12482	2.68679	0.00721428	7.56543	1.30766	1.30766	10.0957	56.2294	14.3843
Q3U5N9	9.48584	3.67649	1.32599	2.77264	0.00556043	1.51309	1.30766	1.30766	33.1717	18.3072	1.30766
Q3U5U5	6.59497	-3.13846	1.41437	-2.21898	0.0264878	1.51309	32.6915	1.30766	1.44225	1.30766	1.30766
Q3U5V3	6.81291	-3.19037	1.41836	-2.24934	0.0244911	1.51309	33.9992	1.30766	1.44225	1.30766	1.30766
Q3U6N7	11.8256	4.02258	1.47977	2.71838	0.00656029	1.51309	1.30766	1.30766	1.44225	1.30766	64.0754
Q3U6S1	5.93145	2.92269	1.40907	2.07419	0.0380618	1.51309	1.30766	1.30766	28.845	1.30766	1.30766
Q3U711	6.15908	3.00005	1.40839	2.13012	0.0331616	1.51309	1.30766	1.30766	1.44225	1.30766	30.0762
Q3U7B3	14.223	-4.33025	1.33094	-3.25354	0.00113978	1.51309	36.6145	43.1528	1.44225	1.30766	1.30766
Q3U7I9	8.99235	-3.6269	1.44889	-2.50324	0.0123063	1.51309	47.0758	1.30766	1.44225	1.30766	1.30766
Q3U893	6.15908	-3.02868	1.40619	-2.15382	0.0312546	1.51309	1.30766	30.0762	1.44225	1.30766	1.30766
Q3U8U8	8.55646	3.52253	1.44594	2.43616	0.0148441	1.51309	1.30766	1.30766	1.44225	1.30766	44.4605
Q3U8W9	5.28731	2.7507	1.3884	1.9812	0.0475689	1.51309	1.30766	1.30766	1.44225	24.8455	1.30766
Q3U9K3	8.55646	3.52253	1.44594	2.43616	0.0148441	1.51309	1.30766	1.30766	1.44225	1.30766	44.4605
Q3U9Q8	5.28731	-2.78033	1.38634	-2.00552	0.0449079	1.51309	24.8455	1.30766	1.44225	1.30766	1.30766
Q3U9U3	30.416	-5.46161	1.27306	-4.29016	1.79e-05	33.2879	120.305	24.8455	1.44225	1.30766	1.30766
Q3UAC4	5.22639	2.72332	1.28838	2.11376	0.0345356	1.51309	1.30766	1.30766	11.538	1.30766	14.3843
Q3UAS2	8.55646	-3.54953	1.44352	-2.45894	0.0139347	1.51309	44.4605	1.30766	1.44225	1.30766	1.30766
Q3UAS7	6.37703	3.05619	1.41254	2.16361	0.0304941	1.51309	1.30766	1.30766	1.44225	1.30766	31.3839
Q3UB15	7.68469	-3.3811	1.43199	-2.36113	0.0182194	1.51309	39.2298	1.30766	1.44225	1.30766	1.30766
Q3UB67	5.94114	2.94163	1.40401	2.09517	0.0361561	1.51309	1.30766	1.30766	1.44225	1.30766	28.7685
Q3UB90	6.29367	3.0311	1.31089	2.31225	0.0207639	1.51309	1.30766	1.30766	10.0957	22.2302	1.30766
Q3UBB6	15.7389	4.4551	1.35827	3.27998	0.00103816	1.51309	1.30766	1.30766	28.845	60.1524	1.30766
Q3UBL9	44.5171	-3.11464	1.44371	-2.15738	0.0309757	1.51309	33.9992	203.995	1.44225	1.30766	24.8455
Q3UBP63	17.4921	4.61317	1.92692	2.39406	0.016663	1.51309	1.30766	1.30766	1.44225	1.30766	98.0745
Q3UBP71	17.7101	4.63174	1.92988	2.40002	0.0163944	1.51309	1.30766	1.30766	1.44225	1.30766	99.3822
Q3UBP79	18.3639	4.68607	1.93849	2.41739	0.0156325	1.51309	1.30766	1.30766	1.44225	1.30766	103.305
Q3UBP84	16.4024	4.51655	1.91141	2.36295	0.0181303	1.51309	1.30766	1.30766	1.44225	1.30766	91.5362
Q3UBP85	14.8768	4.37124	1.50371	2.90696	0.00364955	1.51309	1.30766	1.30766	1.44225	1.30766	82.3826
Q3UBP86	17.928	4.65008	1.93279	2.40589	0.0161333	1.51309	1.30766	1.30766	1.44225	1.30766	100.69
Q3UBP87	16.8383	4.55598	1.91776	2.37567	0.0175171	1.51309	1.30766	1.30766	1.44225	1.30766	94.1516
Q3UBP88	17.2742	4.59436	1.92392	2.38802	0.0169394	1.51309	1.30766	1.30766	1.44225	1.30766	96.7669
Q3UBP90	14.8768	4.37124	1.50371	2.90696	0.00364955	1.51309	1.30766	1.30766	1.44225	1.30766	82.3826
Q3UBP91	14.8768	4.37124	1.50371	2.90696	0.00364955	1.51309	1.30766	1.30766	1.44225	1.30766	82.3826
Q3UBP92	14.4409	4.3263	1.5005	2.88325	0.00393597	1.51309	1.30766	1.30766	1.44225	1.30766	79.7673
Q3UBP94	15.5307	4.43612	1.50846	2.94082	0.00327347	1.51309	1.30766	1.30766	1.44225	1.30766	86.3056
Q3UBP95	14.4409	4.3263	1.5005	2.88325	0.00393597	1.51309	1.30766	1.30766	1.44225	1.30766	79.7673
Q3UBP96	14.223	4.30329	1.49887	2.87103	0.00409141	1.51309	1.30766	1.30766	1.44225	1.30766	78.4596
Q3UBP97	14.6589	4.34894	1.50211	2.89523	0.00378887	1.51309	1.30766	1.30766	1.44225	1.30766	81.075
Q3UBP98	15.0948	4.39319	1.5053	2.91847	0.00351751	1.51309	1.30766	1.30766	1.44225	1.30766	83.6903
Q3UBR0	12.9153	-4.18263	1.48633	-2.81407	0.00489186	1.51309	1.30766	70.6137	1.44225	1.30766	1.30766
Q3UBZ3	8.12058	-3.46778	1.43797	-2.41157	0.015884	1.51309	41.8451	1.30766	1.44225	1.30766	1.30766
Q3UC32	6.65258	3.10988	1.423	2.18543	0.0288572	1.51309	1.30766	1.30766	33.1717	1.30766	1.30766
Q3UD67	7.68469	-3.3811	1.43199	-2.36113	0.0182194	1.51309	1.30766	39.2298	1.44225	1.30766	1.30766
Q3UD94	5.94114	-2.97049	1.40185	-2.11898	0.0340925	1.51309	28.7685	1.30766	1.44225	1.30766	1.30766
Q3UDC8	33.1456	5.56376	1.52157	3.65659	0.000255592	1.51309	1.30766	1.30766	12.9802	180.457	1.30766
Q3UDD3	5.6422	-2.88115	1.31352	-2.19346	0.0282743	7.56543	20.9226	1.30766	1.44225	1.30766	1.30766
Q3UDK4	13.3512	4.20742	1.49219	2.81963	0.00480797	1.51309	1.30766	1.30766	1.44225	73.229	1.30766
Q3UDL9	5.50525	-2.84654	1.39217	-2.04468	0.0408869	1.51309	1.30766	26.1532	1.44225	1.30766	1.30766
Q3UE86	7.90263	-3.42509	1.43501	-2.3868	0.0169955	1.51309	1.30766	40.5375	1.44225	1.30766	1.30766
Q3UEA1	15.2648	3.28529	1.32456	2.48029	0.0131276	6.05234	1.30766	1.30766	5.769	75.8443	1.30766
Q3UH16	5.94114	2.94163	1.40401	2.09517	0.0361561	1.51309	1.30766	1.30766	1.44225	1.30766	28.7685
Q3UH93	7.45423	-3.32992	1.2042	-2.76525	0.00568788	10.5916	14.3843	15.6919	1.44225	1.30766	1.30766
Q3UHB2	5.7232	-2.90985	1.39726	-2.08254	0.0372932	1.51309	1.30766	27.4609	1.44225	1.30766	1.30766
Q3UHI3	7.90263	-3.42509	1.43501	-2.3868	0.0169955	1.51309	1.30766	40.5375	1.44225	1.30766	1.30766
Q3UHS6	74.0323	-4.12125	1.62937	-2.52934	0.0114276	30.2617	1.30766	388.375	21.6337	1.30766	1.30766
Q3UHT6	5.28731	2.7507	1.3884	1.9812	0.0475689	1.51309	1.30766	1.30766	1.44225	1.30766	24.8455
Q3UI16	5.7232	2.88075	1.39939	2.05858	0.0395343	1.51309	1.30766	1.30766	1.44225	1.30766	27.4609
Q3UI30	6.37703	-3.08462	1.41032	-2.18718	0.028729	1.51309	1.30766	31.3839	1.44225	1.30766	1.30766
Q3UI39	5.37704	2.77478	1.30943	2.11908	0.0340839	1.51309	1.30766	1.30766	7.21125	1.30766	19.6149
Q3UI47	4.94115	2.63359	1.29707	2.03041	0.0423145	1.51309	1.30766	1.30766	7.21125	16.9996	1.30766
Q3UIF3	5.50525	2.81719	1.39425	2.02057	0.0433242	1.51309	1.30766	1.30766	1.44225	1.30766	26.1532
Q3UIR2	6.47974	-3.10944	1.23116	-2.52563	0.0115491	6.05234	18.3072	10.4613	1.44225	1.30766	1.30766
Q3UJJ8	20.1075	-4.84881	1.41192	-3.43419	0.00059433	1.51309	15.6919	99.3822	1.44225	1.30766	1.30766
Q3UJN9	5.28731	2.75248	1.29613	2.12362	0.0337023	1.51309	1.30766	1.30766	1.44225	18.3072	7.84596
Q3UJQ3	13.1333	-4.20967	1.32572	-3.17537	0.00149643	1.51309	37.9222	35.3068	1.44225	1.30766	1.30766
Q3UJR8	5.39922	-2.78714	1.39711	-1.99494	0.0460497	25.7225	1.30766	1.30766	1.44225	1.30766	1.30766
Q3UJV0	4.41554	-2.48296	1.26274	-1.96632	0.049262	1.51309	11.7689	9.15362	1.44225	1.30766	1.30766
Q3UJV2	7.90263	3.39775	1.43742	2.36378	0.0180893	1.51309	1.30766	1.30766	1.44225	1.30766	40.5375
Q3UJW1	27.5175	-5.31396	1.45935	-3.64133	0.000271237	1.51309	142.535	16.9996	1.44225	1.30766	1.30766
Q3UJZ8	11.1718	2.61457	1.24525	2.09964	0.0357609	1.51309	6.5383	1.30766	1.44225	48.3834	7.84596
Q3UKB1	6.37703	-3.08462	1.41032	-2.18718	0.028729	1.51309	1.30766	31.3839	1.44225	1.30766	1.30766
Q3ULG5	6.81291	-3.19037	1.41836	-2.24934	0.0244911	1.51309	1.30766	33.9992	1.44225	1.30766	1.30766
Q3ULJ5	8.33852	-3.51045	1.35632	-2.58822	0.00964731	1.51309	6.5383	37.9222	1.44225	1.30766	1.30766
Q3UNG2	6.81291	-3.19037	1.41836	-2.24934	0.0244911	1.51309	1.30766	33.9992	1.44225	1.30766	1.30766
Q3UNI1	5.76806	2.89411	1.23742	2.33882	0.0193447	1.51309	1.30766	1.30766	4.32675	14.3843	11.7689
Q3UPF5	6.4455	-3.10234	1.24195	-2.49797	0.0124908	4.53926	11.7689	18.3072	1.44225	1.30766	1.30766
Q3UPJ8	7.68469	-3.3811	1.43199	-2.36113	0.0182194	1.51309	1.30766	39.2298	1.44225	1.30766	1.30766
Q3UQ44	7.2488	-3.28889	1.42553	-2.30713	0.0210475	1.51309	1.30766	36.6145	1.44225	1.30766	1.30766
Q3UQQ3	6.75199	3.14408	1.31206	2.39628	0.0165623	1.51309	1.30766	1.30766	11.538	23.5379	1.30766
Q3UQQ4	5.94114	2.94163	1.40401	2.09517	0.0361561	1.51309	1.30766	1.30766	1.44225	28.7685	1.30766
Q3UR33	13.7871	4.25762	1.33241	3.19542	0.00139626	1.51309	1.30766	1.30766	1.44225	35.3068	41.8451
Q3UR88	6.81291	-3.19037	1.41836	-2.24934	0.0244911	1.51309	1.30766	33.9992	1.44225	1.30766	1.30766
Q3URY9	5.20396	2.71757	1.29115	2.10477	0.0353117	1.51309	1.30766	1.30766	10.0957	15.6919	1.30766
Q3US43	52.3255	-6.25718	1.4698	-4.25715	2.07e-05	28.7486	266.763	14.3843	1.44225	1.30766	1.30766
Q3US76	7.2488	-3.29116	1.30003	-2.53161	0.011354	1.51309	14.3843	23.5379	1.44225	1.30766	1.30766
Q3UUH0	5.06937	-2.71095	1.37961	-1.965	0.0494138	1.51309	23.5379	1.30766	1.44225	1.30766	1.30766
Q3UUU4	5.50525	-2.84914	1.28343	-2.21993	0.0264234	1.51309	11.7689	15.6919	1.44225	1.30766	1.30766
Q3UVY5	4.87386	2.61646	1.24863	2.09547	0.0361292	1.51309	1.30766	1.30766	2.8845	13.0766	9.15362
Q3UWW6	5.39947	2.78045	1.30124	2.13678	0.0326163	1.51309	1.30766	1.30766	8.6535	1.30766	18.3072
Q3UXT6	7.68469	3.35526	1.31747	2.54675	0.0108732	1.51309	1.30766	1.30766	1.44225	28.7685	11.7689
Q3UYQ4	6.37703	3.05619	1.41254	2.16361	0.0304941	1.51309	1.30766	1.30766	1.44225	31.3839	1.30766
Q3UZ14	6.59497	-3.13846	1.41437	-2.21898	0.0264878	1.51309	32.6915	1.30766	1.44225	1.30766	1.30766
Q3V086	7.03723	3.20847	1.30579	2.45711	0.0140059	1.51309	1.30766	1.30766	15.8647	20.9226	1.30766
Q3V133	4.90738	-2.63808	1.28366	-2.05513	0.0398664	13.6178	10.4613	1.30766	1.44225	1.30766	1.30766
Q3V1G6	4.72321	2.55738	1.28952	1.9832	0.047345	1.51309	1.30766	1.30766	7.21125	15.6919	1.30766
Q3V1H3	7.14302	3.23707	1.21177	2.67136	0.00755442	1.51309	1.30766	1.30766	8.6535	13.0766	16.9996
Q3V1Z5	6.59497	-3.13846	1.41437	-2.21898	0.0264878	1.51309	32.6915	1.30766	1.44225	1.30766	1.30766
Q3V2B9	4.63348	2.53279	1.26914	1.99567	0.0459699	1.51309	1.30766	1.30766	1.44225	10.4613	11.7689
Q3V2K7	4.85142	2.60992	1.27397	2.04865	0.0404959	1.51309	1.30766	1.30766	1.44225	11.7689	11.7689
Q45VK5	4.70078	2.55102	1.29863	1.9644	0.0494838	1.51309	1.30766	1.30766	5.769	16.9996	1.30766
Q499E3	6.15908	3.0021	1.28988	2.32743	0.0199426	1.51309	1.30766	1.30766	1.44225	15.6919	15.6919
Q499F9	5.94114	2.94163	1.40401	2.09517	0.0361561	1.51309	1.30766	1.30766	1.44225	28.7685	1.30766
Q4FJS3	5.06937	2.68298	1.28431	2.08906	0.0367028	1.51309	1.30766	1.30766	1.44225	9.15362	15.6919
Q4FZL1	5.52697	-2.84121	1.29337	-2.19676	0.0280376	12.1047	1.30766	15.6919	1.44225	1.30766	1.30766
Q4JG03	8.77441	3.56184	1.44863	2.45876	0.0139418	1.51309	1.30766	1.30766	1.44225	45.7681	1.30766
Q4VA02	5.7232	2.88075	1.39939	2.05858	0.0395343	1.51309	1.30766	1.30766	1.44225	27.4609	1.30766
Q4VA43	5.02261	-2.68542	1.29111	-2.07993	0.037532	9.07851	1.30766	15.6919	1.44225	1.30766	1.30766
Q52KB6	7.2488	-3.29108	1.3038	-2.52423	0.0115952	1.51309	13.0766	24.8455	1.44225	1.30766	1.30766
Q571J8	7.03086	2.38903	1.20339	1.98524	0.0471174	1.51309	3.92298	1.30766	1.44225	23.5379	10.4613
Q5BL11	5.50525	-2.84918	1.28183	-2.22274	0.0262333	1.51309	14.3843	13.0766	1.44225	1.30766	1.30766
Q5DTI2	8.55646	3.52253	1.44594	2.43616	0.0148441	1.51309	1.30766	1.30766	1.44225	44.4605	1.30766
Q5DTM2	5.06937	2.68298	1.28431	2.08906	0.0367028	1.51309	1.30766	1.30766	1.44225	9.15362	15.6919
Q5DTM3	6.9475	3.19071	1.32155	2.41438	0.0157621	1.51309	1.30766	1.30766	10.0957	26.1532	1.30766
Q5DTN5	6.47974	-3.10776	1.34136	-2.31687	0.020511	6.05234	1.30766	27.4609	1.44225	1.30766	1.30766
Q5DTP0	5.94114	-2.97049	1.40185	-2.11898	0.0340925	1.51309	1.30766	28.7685	1.44225	1.30766	1.30766
Q5DTS3	8.55646	3.52253	1.44594	2.43616	0.0148441	1.51309	1.30766	1.30766	1.44225	1.30766	44.4605
Q5DTT1	5.94114	-2.9727	1.29973	-2.28717	0.0221859	1.51309	9.15362	20.9226	1.44225	1.30766	1.30766
Q5DTY3	7.46675	3.30988	1.3095	2.52759	0.0114848	1.51309	1.30766	1.30766	1.44225	26.1532	13.0766
Q5DU62	5.94114	-2.97285	1.29394	-2.29752	0.021589	1.51309	10.4613	19.6149	1.44225	1.30766	1.30766
Q5HZI1	8.99235	3.60177	1.31667	2.73552	0.00622823	1.51309	1.30766	1.30766	1.44225	31.3839	16.9996
Q5JC28	5.94114	-2.97049	1.40185	-2.11898	0.0340925	1.51309	1.30766	28.7685	1.44225	1.30766	1.30766
Q5K5D4	6.81291	3.1623	1.42063	2.22598	0.0260158	1.51309	1.30766	1.30766	1.44225	33.9992	1.30766
Q5MJE7	10.7359	3.87436	1.46996	2.6357	0.00839642	1.51309	1.30766	1.30766	1.44225	57.5371	1.30766
Q5NCJ5	6.37703	-3.08714	1.28895	-2.39508	0.0166169	1.51309	15.6919	16.9996	1.44225	1.30766	1.30766
Q5Q9H6	4.85142	2.60968	1.2838	2.03277	0.0420756	1.51309	1.30766	1.30766	1.44225	15.6919	7.84596
Q5QGZ6	5.92862	-2.95909	1.30318	-2.27066	0.0231676	10.5916	1.30766	19.6149	1.44225	1.30766	1.30766
Q5RJI5	7.46675	3.31005	1.29956	2.54706	0.0108636	1.51309	1.30766	1.30766	1.44225	18.3072	20.9226
Q5RKY4	5.63984	2.85173	1.22068	2.33618	0.0194821	1.51309	1.30766	1.30766	10.0957	13.0766	6.5383
Q5SQX6	5.7232	2.88243	1.30522	2.20838	0.0272176	1.51309	1.30766	1.30766	1.44225	20.9226	7.84596
Q5SVJ0	5.28731	-2.7829	1.28262	-2.16971	0.0300291	1.51309	15.6919	10.4613	1.44225	1.30766	1.30766
Q5SW87	10.739	3.86657	1.47531	2.62085	0.0087711	1.51309	1.30766	1.30766	57.69	1.30766	1.30766
Q5SW88	9.6863	-3.72799	1.46471	-2.54522	0.010921	51.4449	1.30766	1.30766	1.44225	1.30766	1.30766
Q5SXR6	27.2996	5.2779	1.46504	3.60257	0.000315088	1.51309	1.30766	1.30766	1.44225	142.535	15.6919
Q5U438	9.42824	-3.70033	1.45397	-2.54498	0.0109285	1.51309	49.6911	1.30766	1.44225	1.30766	1.30766
Q5U445	5.28731	2.7507	1.3884	1.9812	0.0475689	1.51309	1.30766	1.30766	1.44225	1.30766	24.8455
Q5XK22	5.18153	2.71228	1.21306	2.2359	0.0253581	1.51309	1.30766	1.30766	8.6535	9.15362	9.15362
Q60710	11.1718	3.93549	1.4741	2.66976	0.00759062	1.51309	1.30766	1.30766	1.44225	60.1524	1.30766
Q60950	6.59497	-3.13846	1.41437	-2.21898	0.0264878	1.51309	32.6915	1.30766	1.44225	1.30766	1.30766
Q60952	13.2794	-4.22143	1.3432	-3.14282	0.0016733	27.2355	1.30766	47.0758	1.44225	1.30766	1.30766
Q60976	5.06937	2.68308	1.28037	2.09554	0.0361227	1.51309	1.30766	1.30766	1.44225	10.4613	14.3843
Q60979	5.50525	-2.84914	1.28343	-2.21993	0.0264234	1.51309	11.7689	15.6919	1.44225	1.30766	1.30766
Q61043	6.15908	-3.02868	1.40619	-2.15382	0.0312546	1.51309	1.30766	30.0762	1.44225	1.30766	1.30766
Q61092	15.6043	2.58164	1.02584	2.51661	0.0118491	1.51309	10.4613	1.30766	20.1915	31.3839	28.7685
Q61093	8.12058	-3.46778	1.43797	-2.41157	0.015884	1.51309	1.30766	41.8451	1.44225	1.30766	1.30766
Q61176	27.2479	-3.01733	1.2345	-2.44418	0.0145183	21.1832	121.612	2.61532	11.538	5.23064	1.30766
Q61264	179.206	-8.04534	2.0272	-3.96869	7.23e-05	1.51309	989.899	79.7673	1.44225	1.30766	1.30766
Q61290	4.9199	-2.65786	1.32053	-2.01273	0.0441435	4.53926	19.6149	1.30766	1.44225	1.30766	1.30766
Q61329	12.4249	4.09594	1.33841	3.0603	0.00221115	1.51309	1.30766	1.30766	25.9605	43.1528	1.30766
Q61344	11.1718	3.93549	1.4741	2.66976	0.00759062	1.51309	1.30766	1.30766	1.44225	1.30766	60.1524
Q61357	22.8005	-5.03455	1.4169	-3.55322	0.000380546	24.2094	107.228	1.30766	1.44225	1.30766	1.30766
Q61496	5.94114	-2.97308	1.28569	-2.31244	0.0207534	1.51309	15.6919	14.3843	1.44225	1.30766	1.30766
Q61852	15.0948	4.39319	1.5053	2.91847	0.00351751	1.51309	1.30766	1.30766	1.44225	83.6903	1.30766
Q61937	7.90263	3.39775	1.43742	2.36378	0.0180893	1.51309	1.30766	1.30766	1.44225	1.30766	40.5375
Q62318	7.2488	-3.28889	1.42553	-2.30713	0.0210475	1.51309	1.30766	36.6145	1.44225	1.30766	1.30766
Q62407	6.15908	3.00005	1.40839	2.13012	0.0331616	1.51309	1.30766	1.30766	1.44225	30.0762	1.30766
Q63ZW9	13.7167	-2.19328	1.09604	-2.00109	0.0453828	6.05234	11.7689	49.6911	4.32675	1.30766	9.15362
Q64264	9.40155	2.29227	1.04691	2.18957	0.0285553	3.02617	1.30766	5.23064	11.538	24.8455	10.4613
Q64436	5.50525	2.81928	1.28434	2.19512	0.0281547	1.51309	1.30766	1.30766	1.44225	14.3843	13.0766
Q64669	5.50525	-2.84847	1.30772	-2.17819	0.0293922	1.51309	20.9226	6.5383	1.44225	1.30766	1.30766
Q64737	5.94114	2.94163	1.40401	2.09517	0.0361561	1.51309	1.30766	1.30766	1.44225	28.7685	1.30766
Q68FD5	32.709	-3.70224	1.26901	-2.91743	0.00352934	12.1047	13.0766	156.919	11.538	1.30766	1.30766
Q68FD6	8.99235	-3.6269	1.44889	-2.50324	0.0123063	1.51309	1.30766	47.0758	1.44225	1.30766	1.30766
Q68FG2	7.2488	3.26114	1.42784	2.28396	0.0223738	1.51309	1.30766	1.30766	1.44225	1.30766	36.6145
Q69Z33	5.37704	2.77478	1.30943	2.11908	0.0340839	1.51309	1.30766	1.30766	7.21125	1.30766	19.6149
Q69ZN1	8.12058	3.44235	1.30764	2.63249	0.0084761	1.51309	1.30766	1.30766	1.44225	26.1532	16.9996
Q69ZR2	6.37703	3.05619	1.41254	2.16361	0.0304941	1.51309	1.30766	1.30766	1.44225	31.3839	1.30766
Q69ZS8	8.25516	3.46608	1.20821	2.86877	0.0041207	1.51309	1.30766	1.30766	10.0957	20.9226	14.3843
Q6A029	7.46675	-3.33795	1.30282	-2.5621	0.0104042	1.51309	14.3843	24.8455	1.44225	1.30766	1.30766
Q6A070	6.15908	-3.02868	1.40619	-2.15382	0.0312546	1.51309	1.30766	30.0762	1.44225	1.30766	1.30766
Q6A075	5.94114	2.94163	1.40401	2.09517	0.0361561	1.51309	1.30766	1.30766	1.44225	1.30766	28.7685
Q6A087	7.80912	-3.39921	1.31301	-2.58887	0.00962925	16.6439	24.8455	1.30766	1.44225	1.30766	1.30766
Q6A0D0	12.4794	-4.13045	1.48277	-2.78564	0.00534229	1.51309	67.9983	1.30766	1.44225	1.30766	1.30766
Q6DFV3	9.8516	-3.768	1.20686	-3.12216	0.00179532	10.5916	19.6149	24.8455	1.44225	1.30766	1.30766
Q6DFW5	4.63348	-2.56406	1.267	-2.02371	0.0429996	1.51309	10.4613	11.7689	1.44225	1.30766	1.30766
Q6EDY6	7.68469	-3.38343	1.29756	-2.60753	0.00911968	1.51309	19.6149	20.9226	1.44225	1.30766	1.30766
Q6GQV7	7.03086	3.21447	1.30028	2.47214	0.0134308	1.51309	1.30766	1.30766	1.44225	14.3843	22.2302
Q6GQX6	7.68469	3.3555	1.30354	2.57414	0.010049	1.51309	1.30766	1.30766	1.44225	16.9996	23.5379
Q6IFT3	8.21667	3.45347	1.31142	2.63338	0.00845403	1.51309	1.30766	1.30766	21.6337	1.30766	22.2302
Q6KAS0	5.28731	-2.78033	1.38634	-2.00552	0.0449079	1.51309	1.30766	24.8455	1.44225	1.30766	1.30766
Q6P1F5	8.46295	-3.52663	1.31979	-2.67211	0.00753763	16.6439	1.30766	28.7685	1.44225	1.30766	1.30766
Q6P7U1	5.28731	-2.78033	1.38634	-2.00552	0.0449079	1.51309	1.30766	24.8455	1.44225	1.30766	1.30766
Q6PDH0	8.12058	-3.46778	1.43797	-2.41157	0.015884	1.51309	1.30766	41.8451	1.44225	1.30766	1.30766
Q6PDM6	5.20396	2.71757	1.29115	2.10477	0.0353117	1.51309	1.30766	1.30766	10.0957	15.6919	1.30766
Q6PFX7	6.81291	3.1623	1.42063	2.22598	0.0260158	1.51309	1.30766	1.30766	1.44225	33.9992	1.30766
Q6PGC9	5.65165	2.35156	1.14337	2.05669	0.0397162	3.02617	1.30766	1.30766	8.6535	7.84596	11.7689
Q6PHZ1	7.96024	3.39895	1.34079	2.53503	0.0112439	1.51309	1.30766	1.30766	33.1717	9.15362	1.30766
Q6PIC6	7.68469	-3.38338	1.29991	-2.60278	0.00924707	1.51309	16.9996	23.5379	1.44225	1.30766	1.30766
Q6S390	7.85445	3.37631	1.44202	2.34138	0.0192125	1.51309	1.30766	1.30766	40.383	1.30766	1.30766
Q6T3A5	5.7232	-2.90985	1.39726	-2.08254	0.0372932	1.51309	27.4609	1.30766	1.44225	1.30766	1.30766
Q6ZPS0	6.50146	-3.10386	1.30011	-2.38738	0.0169687	16.6439	16.9996	1.30766	1.44225	1.30766	1.30766
Q6ZPV8	5.7232	-2.91194	1.3032	-2.23444	0.0254539	1.51309	7.84596	20.9226	1.44225	1.30766	1.30766
Q6ZPX7	4.85142	2.60992	1.27397	2.04865	0.0404959	1.51309	1.30766	1.30766	1.44225	11.7689	11.7689
Q6ZQ06	5.7232	2.88075	1.39939	2.05858	0.0395343	1.51309	1.30766	1.30766	1.44225	1.30766	27.4609
Q6ZQ08	8.58527	3.52429	1.31916	2.67161	0.0075488	1.51309	1.30766	1.30766	17.307	28.7685	1.30766
Q6ZQ83	5.06937	2.68284	1.29042	2.07904	0.0376135	1.51309	1.30766	1.30766	1.44225	16.9996	7.84596
Q6ZQI7	8.33852	3.48379	1.31631	2.64663	0.00812981	1.51309	1.30766	1.30766	1.44225	30.0762	14.3843
Q6ZQK2	12.5082	4.10728	1.35657	3.02769	0.0024643	1.51309	1.30766	1.30766	17.307	1.30766	52.3064
Q6ZQK6	10.518	3.8428	1.46786	2.61796	0.00884566	1.51309	1.30766	1.30766	1.44225	56.2294	1.30766
Q6ZQM2	5.69108	2.85447	1.40385	2.03332	0.0420199	1.51309	1.30766	1.30766	27.4027	1.30766	1.30766
Q6ZWR6	16.8383	4.55598	1.91776	2.37567	0.0175171	1.51309	1.30766	1.30766	1.44225	94.1516	1.30766
Q70KF4	17.4761	4.61512	1.21342	3.80341	0.000142717	1.51309	1.30766	1.30766	14.4225	36.6145	49.6911
Q71LX4	23.7964	5.07561	1.24002	4.09316	4.26e-05	1.51309	1.30766	1.30766	14.4225	67.9983	56.2294
Q7M739	5.69108	2.85447	1.40385	2.03332	0.0420199	1.51309	1.30766	1.30766	27.4027	1.30766	1.30766
Q7TMM9	10.9793	3.9008	1.4775	2.64014	0.00828729	1.51309	1.30766	1.30766	59.1322	1.30766	1.30766
Q7TMS4	13.3512	-4.23299	1.48975	-2.84141	0.00449141	1.51309	73.229	1.30766	1.44225	1.30766	1.30766
Q7TMX4	6.59497	3.11022	1.41668	2.19543	0.0281328	1.51309	1.30766	1.30766	1.44225	32.6915	1.30766
Q7TQ39	5.06937	-2.71364	1.27611	-2.1265	0.0334616	1.51309	13.0766	11.7689	1.44225	1.30766	1.30766
Q7TQC0	8.67499	3.53881	1.31412	2.69292	0.00708284	1.51309	1.30766	1.30766	23.076	1.30766	23.5379
Q7TSF1	4.63348	2.53279	1.26914	1.99567	0.0459699	1.51309	1.30766	1.30766	1.44225	10.4613	11.7689
Q7TSJ0	9.05964	3.61142	1.38197	2.61323	0.0089691	1.51309	1.30766	1.30766	5.769	1.30766	43.1528
Q80SU7	5.94114	2.94163	1.40401	2.09517	0.0361561	1.51309	1.30766	1.30766	1.44225	28.7685	1.30766
Q80TG5	6.66227	3.12531	1.34676	2.32061	0.0203078	1.51309	1.30766	1.30766	5.769	28.7685	1.30766
Q80U12	8.03722	3.42388	1.20526	2.84078	0.00450031	1.51309	1.30766	1.30766	10.0957	18.3072	15.6919
Q80U64	5.39002	-2.80754	1.31988	-2.12711	0.0334109	6.05234	20.9226	1.30766	1.44225	1.30766	1.30766
Q80U87	7.68469	3.35553	1.30153	2.57815	0.00993315	1.51309	1.30766	1.30766	1.44225	22.2302	18.3072
Q80UW7	11.7663	-4.03824	1.34818	-2.99534	0.00274142	18.157	47.0758	1.30766	1.44225	1.30766	1.30766
Q80V08	8.73685	-3.56971	1.23307	-2.89497	0.00379194	28.7486	9.15362	10.4613	1.44225	1.30766	1.30766
Q80VQ0	5.94114	2.94163	1.40401	2.09517	0.0361561	1.51309	1.30766	1.30766	1.44225	1.30766	28.7685
Q80W39	7.46675	-3.33573	1.42883	-2.33458	0.0195652	1.51309	1.30766	37.9222	1.44225	1.30766	1.30766
Q80X81	4.51825	-2.51225	1.22706	-2.04738	0.0406207	6.05234	11.7689	5.23064	1.44225	1.30766	1.30766
Q80XS2	4.95414	-2.66723	1.30662	-2.04132	0.0412189	6.05234	18.3072	1.30766	1.44225	1.30766	1.30766
Q80YN3	6.9475	3.1917	1.20571	2.64715	0.00811733	1.51309	1.30766	1.30766	10.0957	14.3843	13.0766
Q80Z37	6.48919	3.08258	1.21374	2.53975	0.0110932	1.51309	1.30766	1.30766	8.6535	10.4613	15.6919
Q80Z96	4.73619	-2.59256	1.21709	-2.13013	0.0331611	6.05234	9.15362	9.15362	1.44225	1.30766	1.30766
Q80ZI9	21.5048	-2.66008	1.24914	-2.12953	0.03321	1.51309	10.4613	99.3822	7.21125	1.30766	9.15362
Q80ZW0	4.74564	2.56386	1.21491	2.11033	0.0348304	1.51309	1.30766	1.30766	8.6535	9.15362	6.5383
Q8BFR4	5.7232	2.88257	1.29837	2.22015	0.0264085	1.51309	1.30766	1.30766	1.44225	19.6149	9.15362
Q8BH00	5.11423	2.69501	1.25857	2.14132	0.032248	1.51309	1.30766	1.30766	4.32675	5.23064	16.9996
Q8BHD7	6.59497	-3.1409	1.29263	-2.42985	0.0151052	1.51309	14.3843	19.6149	1.44225	1.30766	1.30766
Q8BHJ7	5.15909	2.7068	1.21577	2.2264	0.0259871	1.51309	1.30766	1.30766	7.21125	10.4613	9.15362
Q8BIE2	10.518	-3.86904	1.46543	-2.64021	0.00828539	1.51309	1.30766	56.2294	1.44225	1.30766	1.30766
Q8BKU2	8.12058	-3.46778	1.43797	-2.41157	0.015884	1.51309	41.8451	1.30766	1.44225	1.30766	1.30766
Q8BLD7	5.50525	-2.84654	1.39217	-2.04468	0.0408869	1.51309	26.1532	1.30766	1.44225	1.30766	1.30766
Q8BLV4	7.46675	3.30813	1.43116	2.3115	0.0208053	1.51309	1.30766	1.30766	1.44225	37.9222	1.30766
Q8BMG7	6.59497	-3.14084	1.29532	-2.42475	0.0153189	1.51309	13.0766	20.9226	1.44225	1.30766	1.30766
Q8BND4	4.63348	2.53279	1.26914	1.99567	0.0459699	1.51309	1.30766	1.30766	1.44225	11.7689	10.4613
Q8BPH1	16.1011	4.49054	1.41573	3.17188	0.00151454	1.51309	1.30766	1.30766	10.0957	1.30766	81.075
Q8BQ03	5.28731	-2.78033	1.38634	-2.00552	0.0449079	1.51309	1.30766	24.8455	1.44225	1.30766	1.30766
Q8BRT1	6.59497	-3.13846	1.41437	-2.21898	0.0264878	1.51309	32.6915	1.30766	1.44225	1.30766	1.30766
Q8BSX1	7.90263	3.39961	1.30358	2.60791	0.00910957	1.51309	1.30766	1.30766	1.44225	18.3072	23.5379
Q8BT09	7.68469	3.35363	1.43433	2.33812	0.0193808	1.51309	1.30766	1.30766	1.44225	1.30766	39.2298
Q8BW49	4.85142	2.60968	1.2838	2.03277	0.0420756	1.51309	1.30766	1.30766	1.44225	15.6919	7.84596
Q8BXG1	5.28731	2.75248	1.29613	2.12362	0.0337023	1.51309	1.30766	1.30766	1.44225	18.3072	7.84596
Q8BXV4	4.72321	2.55796	1.21735	2.10124	0.0356195	1.51309	1.30766	1.30766	7.21125	6.5383	10.4613
Q8BYH8	6.81291	-3.19037	1.41836	-2.24934	0.0244911	1.51309	1.30766	33.9992	1.44225	1.30766	1.30766
Q8BZ47	7.2488	3.26114	1.42784	2.28396	0.0223738	1.51309	1.30766	1.30766	1.44225	1.30766	36.6145
Q8BZH1	5.70714	2.8674	1.2929	2.21781	0.0265677	1.51309	1.30766	1.30766	14.4225	1.30766	14.3843
Q8C005	4.48283	2.47118	1.21517	2.03361	0.0419913	1.51309	1.30766	1.30766	5.769	7.84596	9.15362
Q8C052	8.33852	3.48389	1.30985	2.65976	0.00781952	1.51309	1.30766	1.30766	1.44225	27.4609	16.9996
Q8C0N1	5.35461	2.77036	1.22285	2.26549	0.0234823	1.51309	1.30766	1.30766	5.769	10.4613	11.7689
Q8C0T5	5.7232	-2.90985	1.39726	-2.08254	0.0372932	1.51309	27.4609	1.30766	1.44225	1.30766	1.30766
Q8C129	6.59497	-3.14063	1.30389	-2.40866	0.016011	1.51309	10.4613	23.5379	1.44225	1.30766	1.30766
Q8C1D8	4.63348	-2.56406	1.267	-2.02371	0.0429996	1.51309	11.7689	10.4613	1.44225	1.30766	1.30766
Q8C1L7	7.54678	3.31313	1.36658	2.4244	0.0153338	1.51309	1.30766	1.30766	34.614	5.23064	1.30766
Q8C1Y6	5.42426	-2.81613	1.30855	-2.1521	0.0313896	7.56543	1.30766	19.6149	1.44225	1.30766	1.30766
Q8C2A3	8.99235	-3.6269	1.44889	-2.50324	0.0123063	1.51309	47.0758	1.30766	1.44225	1.30766	1.30766
Q8C2S9	14.005	4.27992	1.49718	2.85865	0.0042545	1.51309	1.30766	1.30766	1.44225	77.152	1.30766
Q8C3Q5	6.15908	3.00205	1.29234	2.32295	0.0201817	1.51309	1.30766	1.30766	1.44225	18.3072	13.0766
Q8C3S2	4.70078	2.55102	1.29863	1.9644	0.0494838	1.51309	1.30766	1.30766	5.769	16.9996	1.30766
Q8C497	7.03086	-3.24047	1.42205	-2.27873	0.022683	1.51309	1.30766	35.3068	1.44225	1.30766	1.30766
Q8C4R2	5.20396	2.71757	1.29115	2.10477	0.0353117	1.51309	1.30766	1.30766	10.0957	1.30766	15.6919
Q8C5B5	6.37703	-3.08462	1.41032	-2.18718	0.028729	1.51309	31.3839	1.30766	1.44225	1.30766	1.30766
Q8C5Q5	10.7359	3.87436	1.46996	2.6357	0.00839642	1.51309	1.30766	1.30766	1.44225	57.5371	1.30766
Q8C6K9	12.2615	-4.10536	1.32224	-3.10485	0.00190375	1.51309	31.3839	36.6145	1.44225	1.30766	1.30766
Q8C6P8	4.4604	2.46477	1.22939	2.00488	0.0449763	1.51309	1.30766	1.30766	4.32675	11.7689	6.5383
Q8C854	4.63348	2.53241	1.28399	1.9723	0.0485753	1.51309	1.30766	1.30766	1.44225	15.6919	6.5383
Q8C8R3	17.7193	-4.65954	1.18931	-3.91784	8.93e-05	21.1832	40.5375	40.5375	1.44225	1.30766	1.30766
Q8C8X5	5.94114	2.94163	1.40401	2.09517	0.0361561	1.51309	1.30766	1.30766	1.44225	28.7685	1.30766
Q8CAV9	7.63793	-3.36983	1.21301	-2.77807	0.00546826	9.07851	13.0766	19.6149	1.44225	1.30766	1.30766
Q8CC13	7.03086	-3.24047	1.42205	-2.27873	0.022683	1.51309	1.30766	35.3068	1.44225	1.30766	1.30766
Q8CDM4	5.50525	2.81719	1.39425	2.02057	0.0433242	1.51309	1.30766	1.30766	1.44225	26.1532	1.30766
Q8CDT3	7.2488	3.26114	1.42784	2.28396	0.0223738	1.51309	1.30766	1.30766	1.44225	1.30766	36.6145
Q8CDV6	4.87386	2.61652	1.24624	2.09953	0.0357702	1.51309	1.30766	1.30766	2.8845	11.7689	10.4613
Q8CE21	8.77441	-3.59089	1.30411	-2.75352	0.00589583	1.51309	23.5379	23.5379	1.44225	1.30766	1.30766
Q8CE80	5.28731	-2.78033	1.38634	-2.00552	0.0449079	1.51309	1.30766	24.8455	1.44225	1.30766	1.30766
Q8CEX0	10.9538	-3.93136	1.46957	-2.67519	0.00746878	1.51309	1.30766	58.8447	1.44225	1.30766	1.30766
Q8CEY5	4.63348	2.53273	1.27151	1.99191	0.0463813	1.51309	1.30766	1.30766	1.44225	13.0766	9.15362
Q8CF78	7.66885	-3.3594	1.43964	-2.3335	0.0196222	39.3402	1.30766	1.30766	1.44225	1.30766	1.30766
Q8CFC2	7.03086	3.21447	1.30028	2.47214	0.0134308	1.51309	1.30766	1.30766	1.44225	22.2302	14.3843
Q8CFK9	4.70078	2.55196	1.22397	2.08499	0.0370699	1.51309	1.30766	1.30766	5.769	11.7689	6.5383
Q8CG47	7.68469	3.35555	1.30075	2.57971	0.00988843	1.51309	1.30766	1.30766	1.44225	20.9226	19.6149
Q8CGB3	5.89439	-2.95126	1.30993	-2.25299	0.0242597	9.07851	20.9226	1.30766	1.44225	1.30766	1.30766
Q8CGE7	6.37703	3.05799	1.303	2.34688	0.0189315	1.51309	1.30766	1.30766	1.44225	22.2302	10.4613
Q8CGT0	4.41554	-2.48281	1.26676	-1.95997	0.0499997	1.51309	7.84596	13.0766	1.44225	1.30766	1.30766
Q8CH24	9.93848	-3.76809	1.46739	-2.56788	0.0102322	52.958	1.30766	1.30766	1.44225	1.30766	1.30766
Q8CHC7	5.50525	-2.84654	1.39217	-2.04468	0.0408869	1.51309	26.1532	1.30766	1.44225	1.30766	1.30766
Q8CHH7	11.125	-3.95423	1.37947	-2.86648	0.00415066	9.07851	1.30766	52.3064	1.44225	1.30766	1.30766
Q8CHH8	5.24056	-2.75671	1.29659	-2.12612	0.0334935	9.07851	1.30766	16.9996	1.44225	1.30766	1.30766
Q8CJ96	4.70196	-2.58309	1.2447	-2.07527	0.0379616	4.53926	5.23064	14.3843	1.44225	1.30766	1.30766
Q8CJG0	4.83536	2.58838	1.28404	2.01581	0.0438203	1.51309	1.30766	1.30766	14.4225	9.15362	1.30766
Q8JZP3	5.28731	-2.78301	1.27909	-2.17578	0.0295719	1.51309	13.0766	13.0766	1.44225	1.30766	1.30766
Q8K0I5	4.77043	-2.601	1.29023	-2.01591	0.0438089	7.56543	1.30766	15.6919	1.44225	1.30766	1.30766
Q8K1H7	4.44977	-2.49336	1.23647	-2.01651	0.0437466	3.02617	10.4613	9.15362	1.44225	1.30766	1.30766
Q8K1N2	11.3064	3.95506	1.21434	3.25697	0.00112609	1.51309	1.30766	1.30766	10.0957	31.3839	22.2302
Q8K1N4	5.96357	2.94929	1.26009	2.34055	0.0192555	1.51309	1.30766	1.30766	2.8845	16.9996	11.7689
Q8K214	5.20396	2.71772	1.21808	2.23116	0.0256706	1.51309	1.30766	1.30766	10.0957	10.4613	6.5383
Q8K4L2	9.55267	-3.71653	1.33132	-2.79161	0.00524473	16.6439	35.3068	1.30766	1.44225	1.30766	1.30766
Q8K596	6.33854	3.041	1.20895	2.51541	0.0118895	1.51309	1.30766	1.30766	12.9802	11.7689	9.15362
Q8R0V6	5.50525	-2.84654	1.39217	-2.04468	0.0408869	1.51309	1.30766	26.1532	1.44225	1.30766	1.30766
Q8R1N9	5.15909	2.70594	1.30306	2.0766	0.0378389	1.51309	1.30766	1.30766	7.21125	1.30766	18.3072
Q8R3C6	5.4585	-2.82457	1.3014	-2.17042	0.0299753	9.07851	1.30766	18.3072	1.44225	1.30766	1.30766
Q8R5M6	8.78078	3.56013	1.32454	2.68782	0.00719197	1.51309	1.30766	1.30766	15.8647	31.3839	1.30766
Q8VCE0	4.76807	2.56984	1.27992	2.00782	0.0446626	1.51309	1.30766	1.30766	10.0957	1.30766	13.0766
Q8VCT3	10.0821	3.77752	1.46349	2.58117	0.00984667	1.51309	1.30766	1.30766	1.44225	53.6141	1.30766
Q8VEE3	15.2612	4.40426	1.46064	3.01529	0.00256736	1.51309	1.30766	1.30766	82.2082	3.92298	1.30766
Q8VHK9	5.50525	-2.84904	1.28669	-2.21424	0.0268121	1.51309	10.4613	16.9996	1.44225	1.30766	1.30766
Q8VIM5	5.06937	-2.71364	1.27611	-2.1265	0.0334616	1.51309	13.0766	11.7689	1.44225	1.30766	1.30766
Q8VIM9	7.38575	-2.18104	1.09532	-1.99124	0.046454	7.56543	9.15362	19.6149	1.44225	1.30766	5.23064
Q91VH3	10.7359	3.87436	1.46996	2.6357	0.00839642	1.51309	1.30766	1.30766	1.44225	1.30766	57.5371
Q91W50	5.28731	2.7507	1.3884	1.9812	0.0475689	1.51309	1.30766	1.30766	1.44225	24.8455	1.30766
Q91WH7	5.53949	-2.85795	1.25554	-2.27628	0.0228294	3.02617	10.4613	15.6919	1.44225	1.30766	1.30766
Q91XI0	4.91872	2.6283	1.23914	2.12107	0.0339162	1.51309	1.30766	1.30766	5.769	14.3843	5.23064
Q91XT3	9.93848	-3.76809	1.46739	-2.56788	0.0102322	52.958	1.30766	1.30766	1.44225	1.30766	1.30766
Q91YE5	5.7232	2.88075	1.39939	2.05858	0.0395343	1.51309	1.30766	1.30766	1.44225	27.4609	1.30766
Q91YL3	4.85142	2.60992	1.27397	2.04865	0.0404959	1.51309	1.30766	1.30766	1.44225	11.7689	11.7689
Q920S4	10.1723	-3.81554	1.20222	-3.17376	0.00150479	15.1309	14.3843	27.4609	1.44225	1.30766	1.30766
Q920X9	6.15908	3.00005	1.40839	2.13012	0.0331616	1.51309	1.30766	1.30766	1.44225	30.0762	1.30766
Q921H8	7.03086	3.21256	1.42434	2.25547	0.0241038	1.51309	1.30766	1.30766	1.44225	1.30766	35.3068
Q921S5	5.50525	-2.84654	1.39217	-2.04468	0.0408869	1.51309	26.1532	1.30766	1.44225	1.30766	1.30766
Q922Z3	7.03086	3.21256	1.42434	2.25547	0.0241038	1.51309	1.30766	1.30766	1.44225	35.3068	1.30766
Q925T6	5.50525	-2.84654	1.39217	-2.04468	0.0408869	1.51309	1.30766	26.1532	1.44225	1.30766	1.30766
Q93092	27.0904	-2.92203	1.23265	-2.37053	0.0177624	7.56543	129.458	6.5383	7.21125	10.4613	1.30766
Q99J48	9.64618	3.71039	1.34845	2.7516	0.00593048	1.51309	1.30766	1.30766	1.44225	41.8451	10.4613
Q99K46	4.63348	2.53279	1.26914	1.99567	0.0459699	1.51309	1.30766	1.30766	1.44225	11.7689	10.4613
Q99KA3	7.68469	-3.38264	1.33652	-2.53093	0.011376	1.51309	7.84596	32.6915	1.44225	1.30766	1.30766
Q99L04	5.06937	-2.71095	1.37961	-1.965	0.0494138	1.51309	23.5379	1.30766	1.44225	1.30766	1.30766
Q99L61	8.12058	3.44055	1.44033	2.38873	0.0169067	1.51309	1.30766	1.30766	1.44225	1.30766	41.8451
Q99L75	10.0821	3.77752	1.46349	2.58117	0.00984667	1.51309	1.30766	1.30766	1.44225	53.6141	1.30766
Q99LB4	25.0141	-5.17203	1.429	-3.61933	0.000295361	25.7225	118.997	1.30766	1.44225	1.30766	1.30766
Q99MS7	10.457	3.83419	1.23035	3.11635	0.00183104	1.51309	1.30766	1.30766	11.538	35.3068	11.7689
Q99NE5	7.2488	3.26114	1.42784	2.28396	0.0223738	1.51309	1.30766	1.30766	1.44225	36.6145	1.30766
Q99PB3	8.03958	-3.45018	1.35367	-2.54876	0.0108105	7.56543	1.30766	35.3068	1.44225	1.30766	1.30766
Q99PP2	5.50525	2.81719	1.39425	2.02057	0.0433242	1.51309	1.30766	1.30766	1.44225	26.1532	1.30766
Q9CQR2	6.87807	-3.18458	1.39421	-2.28415	0.0223624	33.2879	2.61532	1.30766	1.44225	1.30766	1.30766
Q9CRE1	6.81291	-3.19037	1.41836	-2.24934	0.0244911	1.51309	1.30766	33.9992	1.44225	1.30766	1.30766
Q9CSM5	17.4921	-4.63836	1.92132	-2.41415	0.0157719	1.51309	98.0745	1.30766	1.44225	1.30766	1.30766
Q9CTW2	4.85142	2.60989	1.27503	2.04693	0.0406648	1.51309	1.30766	1.30766	1.44225	13.0766	10.4613
Q9CUM4	10.1942	3.79525	1.26162	3.00823	0.00262772	1.51309	1.30766	1.30766	8.6535	39.2298	9.15362
Q9CW03	11.3897	-3.9911	1.47362	-2.70837	0.00676144	1.51309	1.30766	61.46	1.44225	1.30766	1.30766
Q9CWC4	7.2488	3.26285	1.31152	2.48784	0.012852	1.51309	1.30766	1.30766	1.44225	26.1532	11.7689
Q9CWH6	6.37703	3.05753	1.32777	2.30275	0.0212929	1.51309	1.30766	1.30766	1.44225	6.5383	26.1532
Q9CWK8	10.518	-3.86904	1.46543	-2.64021	0.00828539	1.51309	1.30766	56.2294	1.44225	1.30766	1.30766
Q9CY59	6.81291	-3.1919	1.33318	-2.39421	0.0166561	1.51309	28.7685	6.5383	1.44225	1.30766	1.30766
Q9CY66	6.77442	3.14865	1.30795	2.40732	0.0160699	1.51309	1.30766	1.30766	12.9802	22.2302	1.30766
Q9CYU5	6.17183	2.98781	1.41386	2.11323	0.0345809	1.51309	1.30766	1.30766	30.2872	1.30766	1.30766
Q9CZD6	4.63348	2.53241	1.28399	1.9723	0.0485753	1.51309	1.30766	1.30766	1.44225	6.5383	15.6919
Q9CZY3	5.4507	2.78288	1.39805	1.99054	0.0465314	1.51309	1.30766	1.30766	25.9605	1.30766	1.30766
Q9D279	4.72321	2.55799	1.21353	2.10789	0.0350401	1.51309	1.30766	1.30766	7.21125	7.84596	9.15362
Q9D2G5	6.37703	-3.08706	1.2924	-2.38862	0.0169117	1.51309	19.6149	13.0766	1.44225	1.30766	1.30766
Q9D2U9	18.055	-4.68036	1.43604	-3.25922	0.00111718	93.8113	9.15362	1.30766	1.44225	1.30766	1.30766
Q9D3S3	4.48283	2.47112	1.21896	2.02724	0.0426381	1.51309	1.30766	1.30766	5.769	10.4613	6.5383
Q9D483	4.66772	-2.57407	1.24163	-2.07314	0.0381592	3.02617	11.7689	9.15362	1.44225	1.30766	1.30766
Q9D791	6.00844	2.95821	1.33444	2.21681	0.0266359	1.51309	1.30766	1.30766	5.769	1.30766	24.8455
Q9D7F7	4.65591	2.53958	1.24305	2.04302	0.0410505	1.51309	1.30766	1.30766	2.8845	11.7689	9.15362
Q9D9Y2	11.8256	-4.04847	1.47734	-2.74038	0.00613679	1.51309	64.0754	1.30766	1.44225	1.30766	1.30766
Q9DBS8	4.85142	2.60989	1.27503	2.04693	0.0406648	1.51309	1.30766	1.30766	1.44225	13.0766	10.4613
Q9DC28	4.85142	-2.64079	1.27172	-2.07655	0.037843	1.51309	11.7689	11.7689	1.44225	1.30766	1.30766
Q9DC29	4.41554	-2.48281	1.26676	-1.95997	0.0499997	1.51309	13.0766	7.84596	1.44225	1.30766	1.30766
Q9DCN2	5.52769	2.82334	1.36165	2.07346	0.0381292	1.51309	1.30766	1.30766	2.8845	1.30766	24.8455
Q9EP89	4.63348	2.53261	1.27637	1.98423	0.0472301	1.51309	1.30766	1.30766	1.44225	14.3843	7.84596
Q9EQJ9	5.94114	-2.97049	1.40185	-2.11898	0.0340925	1.51309	1.30766	28.7685	1.44225	1.30766	1.30766
Q9ES28	6.62921	2.62641	1.22274	2.14796	0.0317166	3.02617	1.30766	1.30766	1.44225	15.6919	16.9996
Q9ESE1	16.8062	4.55524	1.179	3.86363	0.000111714	1.51309	1.30766	1.30766	27.4027	30.0762	39.2298
Q9ESW6	7.2488	-3.29127	1.29538	-2.54078	0.0110607	1.51309	18.3072	19.6149	1.44225	1.30766	1.30766
Q9JHJ5	5.50525	-2.84847	1.30772	-2.17819	0.0293922	1.51309	20.9226	6.5383	1.44225	1.30766	1.30766
Q9JIQ5	5.53406	2.81368	1.2962	2.17072	0.0299525	1.51309	1.30766	1.30766	17.307	10.4613	1.30766
Q9JJ20	5.06937	-2.71095	1.37961	-1.965	0.0494138	1.51309	23.5379	1.30766	1.44225	1.30766	1.30766
Q9JL61	6.59497	-3.14096	1.29052	-2.43387	0.0149384	1.51309	16.9996	16.9996	1.44225	1.30766	1.30766
Q9JL70	8.12058	3.44231	1.31032	2.62707	0.00861245	1.51309	1.30766	1.30766	1.44225	27.4609	15.6919
Q9JLC4	5.85779	2.91384	1.30309	2.2361	0.0253449	1.51309	1.30766	1.30766	10.0957	19.6149	1.30766
Q9JLC8	10.9602	3.90481	1.34704	2.89881	0.00374576	1.51309	1.30766	1.30766	15.8647	44.4605	1.30766
Q9JLG8	4.63348	2.53273	1.27151	1.99191	0.0463813	1.51309	1.30766	1.30766	1.44225	9.15362	13.0766
Q9QUI0	13.1427	4.177	1.49574	2.79261	0.00522854	1.51309	1.30766	1.30766	72.1125	1.30766	1.30766
Q9QXN0	8.77441	3.56184	1.44863	2.45876	0.0139418	1.51309	1.30766	1.30766	1.44225	45.7681	1.30766
Q9QXY6	9.64618	3.71083	1.31596	2.81988	0.00480421	1.51309	1.30766	1.30766	1.44225	31.3839	20.9226
Q9QY06	6.39875	-3.08222	1.30549	-2.36098	0.0182268	12.1047	20.9226	1.30766	1.44225	1.30766	1.30766
Q9QZ84	9.21029	-3.66408	1.45147	-2.52439	0.01159	1.51309	1.30766	48.3834	1.44225	1.30766	1.30766
Q9QZH1	6.81291	3.1623	1.42063	2.22598	0.0260158	1.51309	1.30766	1.30766	1.44225	33.9992	1.30766
Q9QZQ1	7.2488	-3.28889	1.42553	-2.30713	0.0210475	1.51309	1.30766	36.6145	1.44225	1.30766	1.30766
Q9R1T4	4.85142	2.60948	1.29198	2.01976	0.0434082	1.51309	1.30766	1.30766	1.44225	16.9996	6.5383
Q9WTS4	5.4219	2.78605	1.29572	2.1502	0.0315396	1.51309	1.30766	1.30766	10.0957	16.9996	1.30766
Q9WUB3	7.68469	-3.3811	1.43199	-2.36113	0.0182194	1.51309	1.30766	39.2298	1.44225	1.30766	1.30766
Q9WV18	4.63348	-2.56406	1.267	-2.02371	0.0429996	1.51309	10.4613	11.7689	1.44225	1.30766	1.30766
Q9WVH5	5.7232	2.88283	1.2863	2.24119	0.0250139	1.51309	1.30766	1.30766	1.44225	14.3843	14.3843
Q9Z0E6	6.3834	3.05022	1.22218	2.49573	0.0125699	1.51309	1.30766	1.30766	15.8647	11.7689	6.5383
Q9Z1B3	4.98601	2.64563	1.28595	2.05733	0.0396542	1.51309	1.30766	1.30766	10.0957	1.30766	14.3843
Q9Z1E4	7.68469	3.35363	1.43433	2.33812	0.0193808	1.51309	1.30766	1.30766	1.44225	39.2298	1.30766
Q9Z1X4	6.15908	-3.03098	1.29737	-2.33626	0.0194778	1.51309	10.4613	20.9226	1.44225	1.30766	1.30766
Q9Z2Q2	8.40581	-2.35412	1.19369	-1.97214	0.0485933	1.51309	11.7689	28.7685	5.769	1.30766	1.30766
Q9Z2U0	5.28731	-2.78033	1.38634	-2.00552	0.0449079	1.51309	24.8455	1.30766	1.44225	1.30766	1.30766
R4GML3	5.06937	-2.71095	1.37961	-1.965	0.0494138	1.51309	23.5379	1.30766	1.44225	1.30766	1.30766
R7RVD4	7.51916	2.43596	1.2048	2.02188	0.0431888	4.53926	1.30766	1.30766	14.4225	22.2302	1.30766
S4R270	6.37703	-3.08462	1.41032	-2.18718	0.028729	1.51309	1.30766	31.3839	1.44225	1.30766	1.30766
S4R2R5	19.5273	4.78092	1.21231	3.94365	8.03e-05	1.51309	1.30766	1.30766	20.1915	30.0762	62.7677
S4R2S8	5.7232	-2.91238	1.28666	-2.26352	0.0236034	1.51309	11.7689	16.9996	1.44225	1.30766	1.30766
S4R2U0	8.77441	-3.58874	1.44625	-2.48141	0.0130862	1.51309	45.7681	1.30766	1.44225	1.30766	1.30766
S4R2U8	4.48401	-2.50307	1.22209	-2.04819	0.0405417	4.53926	9.15362	9.15362	1.44225	1.30766	1.30766
V9GWT6	11.0211	-2.80977	1.19122	-2.35873	0.0183378	1.51309	28.7685	27.4609	5.769	1.30766	1.30766
V9GWX8	13.0823	2.34186	1.05379	2.22232	0.0262617	10.5916	1.30766	1.30766	12.9802	30.0762	22.2302
V9GZJ5	5.20396	2.71757	1.29115	2.10477	0.0353117	1.51309	1.30766	1.30766	10.0957	15.6919	1.30766
W5XQG0	7.2488	3.26114	1.42784	2.28396	0.0223738	1.51309	1.30766	1.30766	1.44225	1.30766	36.6145
Z4YKA3	9.64618	-3.73569	1.45639	-2.56504	0.0103165	1.51309	1.30766	50.9988	1.44225	1.30766	1.30766
Z4YKC4	7.68469	3.35363	1.43433	2.33812	0.0193808	1.51309	1.30766	1.30766	1.44225	39.2298	1.30766
Q9CSD9	4.57256	2.49616	1.27379	1.95963	0.0500396	1.51309	1.30766	1.30766	11.538	1.30766	10.4613
Q3UE17	4.61742	2.50907	1.2819	1.9573	0.050312	1.51309	1.30766	1.30766	14.4225	1.30766	7.84596
Q61282	4.43797	2.45789	1.25655	1.95607	0.0504574	1.51309	1.30766	1.30766	2.8845	14.3843	5.23064
P19324	4.55013	2.48975	1.27364	1.95483	0.0506032	1.51309	1.30766	1.30766	10.0957	11.7689	1.30766
E9Q9C3	14.8608	2.05198	1.05164	1.95122	0.0510308	1.51309	14.3843	1.30766	14.4225	30.0762	27.4609
Q8BLI4	4.28732	2.3917	1.22616	1.95056	0.0511093	1.51309	1.30766	1.30766	7.21125	10.4613	3.92298
F6Z6F4	4.87386	2.61463	1.34173	1.9487	0.0513315	1.51309	1.30766	1.30766	2.8845	20.9226	1.30766
E9PYL9	5.14704	-2.7069	1.38976	-1.94774	0.0514457	24.2094	1.30766	1.30766	1.44225	1.30766	1.30766
Q61818	4.52769	2.48333	1.27616	1.94594	0.0516617	1.51309	1.30766	1.30766	8.6535	1.30766	13.0766
Q8BU81	4.51825	-2.51153	1.29072	-1.94583	0.0516749	6.05234	1.30766	15.6919	1.44225	1.30766	1.30766
Q9D3E6	4.51825	-2.51153	1.29072	-1.94583	0.0516749	6.05234	1.30766	15.6919	1.44225	1.30766	1.30766
Q5FWH3	4.23183	-2.40759	1.23805	-1.94465	0.0518165	3.02617	11.7689	6.5383	1.44225	1.30766	1.30766
A0A087WS83	5.06937	2.68101	1.38162	1.94047	0.0523221	1.51309	1.30766	1.30766	1.44225	23.5379	1.30766
A0A0R4J170	5.06937	2.68101	1.38162	1.94047	0.0523221	1.51309	1.30766	1.30766	1.44225	23.5379	1.30766
A0A1L1SQR4	5.06937	2.68101	1.38162	1.94047	0.0523221	1.51309	1.30766	1.30766	1.44225	23.5379	1.30766
A2A9M5	5.06937	2.68101	1.38162	1.94047	0.0523221	1.51309	1.30766	1.30766	1.44225	23.5379	1.30766
A2AFN3	5.06937	2.68101	1.38162	1.94047	0.0523221	1.51309	1.30766	1.30766	1.44225	23.5379	1.30766
E9PUQ5	5.06937	2.68101	1.38162	1.94047	0.0523221	1.51309	1.30766	1.30766	1.44225	23.5379	1.30766
E9Q4N7	5.06937	2.68101	1.38162	1.94047	0.0523221	1.51309	1.30766	1.30766	1.44225	1.30766	23.5379
G3X995	5.06937	2.68101	1.38162	1.94047	0.0523221	1.51309	1.30766	1.30766	1.44225	23.5379	1.30766
Q3UH94	5.06937	2.68101	1.38162	1.94047	0.0523221	1.51309	1.30766	1.30766	1.44225	23.5379	1.30766
Q4G5Y4	5.06937	2.68101	1.38162	1.94047	0.0523221	1.51309	1.30766	1.30766	1.44225	1.30766	23.5379
Q52L53	5.06937	2.68101	1.38162	1.94047	0.0523221	1.51309	1.30766	1.30766	1.44225	1.30766	23.5379
Q6P9Q6	5.06937	2.68101	1.38162	1.94047	0.0523221	1.51309	1.30766	1.30766	1.44225	23.5379	1.30766
Q6TA13	5.06937	2.68101	1.38162	1.94047	0.0523221	1.51309	1.30766	1.30766	1.44225	23.5379	1.30766
Q8R3Y0	5.06937	2.68101	1.38162	1.94047	0.0523221	1.51309	1.30766	1.30766	1.44225	1.30766	23.5379
Q91YE9	5.06937	2.68101	1.38162	1.94047	0.0523221	1.51309	1.30766	1.30766	1.44225	23.5379	1.30766
A0A0G2JFR8	4.41554	2.45131	1.26345	1.94017	0.0523592	1.51309	1.30766	1.30766	1.44225	10.4613	10.4613
A0A0R4J0W6	4.41554	2.45131	1.26345	1.94017	0.0523592	1.51309	1.30766	1.30766	1.44225	10.4613	10.4613
A0A0R4J1N6	4.41554	2.45131	1.26345	1.94017	0.0523592	1.51309	1.30766	1.30766	1.44225	10.4613	10.4613
H7CHP8	4.43726	-2.4669	1.27248	-1.93865	0.0525438	12.1047	1.30766	9.15362	1.44225	1.30766	1.30766
Q8BHN1	4.43726	-2.4669	1.27248	-1.93865	0.0525438	12.1047	1.30766	9.15362	1.44225	1.30766	1.30766
Q9D0D2	8.71466	-2.14096	1.10455	-1.93831	0.052586	4.53926	19.6149	18.3072	7.21125	1.30766	1.30766
D3YWV5	4.41554	2.45127	1.26476	1.93813	0.0526074	1.51309	1.30766	1.30766	1.44225	11.7689	9.15362
F8VPT3	4.41554	2.45127	1.26476	1.93813	0.0526074	1.51309	1.30766	1.30766	1.44225	9.15362	11.7689
H3BK61	4.41554	2.45127	1.26476	1.93813	0.0526074	1.51309	1.30766	1.30766	1.44225	11.7689	9.15362
P63005	4.41554	2.45127	1.26476	1.93813	0.0526074	1.51309	1.30766	1.30766	1.44225	11.7689	9.15362
Q3TA05	4.41554	2.45127	1.26476	1.93813	0.0526074	1.51309	1.30766	1.30766	1.44225	11.7689	9.15362
Q8C5G3	4.41554	2.45127	1.26476	1.93813	0.0526074	1.51309	1.30766	1.30766	1.44225	11.7689	9.15362
Q99N72	4.41554	2.45127	1.26476	1.93813	0.0526074	1.51309	1.30766	1.30766	1.44225	9.15362	11.7689
Q9R267	4.26489	2.38518	1.23244	1.93533	0.0529499	1.51309	1.30766	1.30766	5.769	11.7689	3.92298
A2BFF8	5.75744	2.38698	1.23339	1.9353	0.0529536	3.02617	1.30766	1.30766	1.44225	19.6149	7.84596
A0A1L1SSU0	4.40302	-2.45689	1.27019	-1.93428	0.053079	10.5916	1.30766	10.4613	1.44225	1.30766	1.30766
Q8CC35	4.41554	-2.48223	1.28415	-1.93298	0.0532388	1.51309	5.23064	15.6919	1.44225	1.30766	1.30766
A0A0G2JDN3	4.50526	2.47684	1.2816	1.93262	0.0532829	1.51309	1.30766	1.30766	7.21125	14.3843	1.30766
Q91XM9	4.50526	2.47684	1.2816	1.93262	0.0532829	1.51309	1.30766	1.30766	7.21125	1.30766	14.3843
E9QAU9	4.41554	2.45116	1.26877	1.93193	0.0533687	1.51309	1.30766	1.30766	1.44225	7.84596	13.0766
Q8R502	4.41554	2.45116	1.26877	1.93193	0.0533687	1.51309	1.30766	1.30766	1.44225	7.84596	13.0766
Q66JT1	4.08236	-2.33702	1.21003	-1.93137	0.0534373	6.05234	6.5383	7.84596	1.44225	1.30766	1.30766
Q6ZQ04	4.08236	-2.33702	1.21003	-1.93137	0.0534373	6.05234	6.5383	7.84596	1.44225	1.30766	1.30766
Q3U452	12.4851	2.06514	1.07086	1.92848	0.0537956	12.1047	1.30766	1.30766	14.4225	13.0766	32.6915
A0A0U1RPK1	4.36878	-2.44691	1.27079	-1.92551	0.0541661	9.07851	1.30766	11.7689	1.44225	1.30766	1.30766
Q80VR1	4.08236	-2.33698	1.2149	-1.9236	0.0544053	6.05234	5.23064	9.15362	1.44225	1.30766	1.30766
A0FF38	4.85142	-2.63806	1.37166	-1.92327	0.0544462	1.51309	1.30766	22.2302	1.44225	1.30766	1.30766
B2RXW9	4.85142	-2.63806	1.37166	-1.92327	0.0544462	1.51309	22.2302	1.30766	1.44225	1.30766	1.30766
B7ZWK0	4.85142	-2.63806	1.37166	-1.92327	0.0544462	1.51309	1.30766	22.2302	1.44225	1.30766	1.30766
D3YZX3	4.85142	-2.63806	1.37166	-1.92327	0.0544462	1.51309	22.2302	1.30766	1.44225	1.30766	1.30766
E9Q6H8	4.85142	-2.63806	1.37166	-1.92327	0.0544462	1.51309	1.30766	22.2302	1.44225	1.30766	1.30766
E9Q912	4.85142	-2.63806	1.37166	-1.92327	0.0544462	1.51309	1.30766	22.2302	1.44225	1.30766	1.30766
O88532	4.85142	-2.63806	1.37166	-1.92327	0.0544462	1.51309	22.2302	1.30766	1.44225	1.30766	1.30766
P63085	4.85142	-2.63806	1.37166	-1.92327	0.0544462	1.51309	22.2302	1.30766	1.44225	1.30766	1.30766
Q3TIG8	4.85142	-2.63806	1.37166	-1.92327	0.0544462	1.51309	22.2302	1.30766	1.44225	1.30766	1.30766
Q3UHA5	4.85142	-2.63806	1.37166	-1.92327	0.0544462	1.51309	22.2302	1.30766	1.44225	1.30766	1.30766
Q3UMY5	4.85142	-2.63806	1.37166	-1.92327	0.0544462	1.51309	1.30766	22.2302	1.44225	1.30766	1.30766
Q6P9K8	4.85142	-2.63806	1.37166	-1.92327	0.0544462	1.51309	22.2302	1.30766	1.44225	1.30766	1.30766
Q6ZQ54	4.85142	-2.63806	1.37166	-1.92327	0.0544462	1.51309	1.30766	22.2302	1.44225	1.30766	1.30766
Q8BJ81	4.85142	-2.63806	1.37166	-1.92327	0.0544462	1.51309	1.30766	22.2302	1.44225	1.30766	1.30766
Q8BQM8	4.85142	-2.63806	1.37166	-1.92327	0.0544462	1.51309	1.30766	22.2302	1.44225	1.30766	1.30766
Q8BYI6	4.85142	-2.63806	1.37166	-1.92327	0.0544462	1.51309	1.30766	22.2302	1.44225	1.30766	1.30766
Q9ERK4	4.85142	-2.63806	1.37166	-1.92327	0.0544462	1.51309	1.30766	22.2302	1.44225	1.30766	1.30766
B2RWX2	9.95432	-1.99554	1.03784	-1.92277	0.0545084	15.1309	15.6919	16.9996	1.44225	1.30766	9.15362
Q14DP9	4.1166	-2.34691	1.22135	-1.92157	0.0546601	7.56543	9.15362	3.92298	1.44225	1.30766	1.30766
A0A0G2JFS9	4.41554	2.45098	1.27571	1.92126	0.0546986	1.51309	1.30766	1.30766	1.44225	14.3843	6.5383
A0A1L1SR74	4.41554	2.45098	1.27571	1.92126	0.0546986	1.51309	1.30766	1.30766	1.44225	14.3843	6.5383
G3X912	4.41554	2.45098	1.27571	1.92126	0.0546986	1.51309	1.30766	1.30766	1.44225	14.3843	6.5383
Q80T23	4.41554	2.45098	1.27571	1.92126	0.0546986	1.51309	1.30766	1.30766	1.44225	14.3843	6.5383
A0A0R4J2B6	6.63983	-2.27389	1.18568	-1.91779	0.0551383	1.51309	13.0766	18.3072	4.32675	1.30766	1.30766
Q14DQ7	4.48283	2.47026	1.29048	1.91422	0.0555922	1.51309	1.30766	1.30766	5.769	15.6919	1.30766
Q3UG01	4.48283	2.47026	1.29048	1.91422	0.0555922	1.51309	1.30766	1.30766	5.769	15.6919	1.30766
Q4V9X0	4.48283	2.47026	1.29048	1.91422	0.0555922	1.51309	1.30766	1.30766	5.769	15.6919	1.30766
F6ZCF0	4.33454	-2.43689	1.27451	-1.91202	0.0558731	7.56543	13.0766	1.30766	1.44225	1.30766	1.30766
P03975	4.33454	-2.43689	1.27451	-1.91202	0.0558731	7.56543	1.30766	13.0766	1.44225	1.30766	1.30766
Q8VE67	5.53949	2.32136	1.21425	1.91177	0.0559053	3.02617	1.30766	1.30766	1.44225	14.3843	11.7689
Q8C1R3	4.41554	-2.48175	1.29911	-1.91034	0.0560891	1.51309	3.92298	16.9996	1.44225	1.30766	1.30766
Q9CWZ5	9.72339	-2.32533	1.21808	-1.90901	0.0562609	10.5916	1.30766	36.6145	7.21125	1.30766	1.30766
B1APX2	4.19759	-2.39709	1.25569	-1.90898	0.056265	1.51309	9.15362	10.4613	1.44225	1.30766	1.30766
P59325	4.19759	-2.39709	1.25569	-1.90898	0.056265	1.51309	9.15362	10.4613	1.44225	1.30766	1.30766
Q571F9	10.518	-2.30596	1.20862	-1.90792	0.0564011	1.51309	10.4613	40.5375	1.44225	1.30766	7.84596
P97287	5.28731	-2.30356	1.20878	-1.90568	0.0566914	1.51309	13.0766	11.7689	1.44225	1.30766	2.61532
O89054	19.5757	-2.35783	1.23787	-1.90474	0.0568137	10.5916	86.3056	1.30766	10.0957	7.84596	1.30766
B2RRI1	4.19759	-2.39698	1.25865	-1.9044	0.0568586	1.51309	11.7689	7.84596	1.44225	1.30766	1.30766
P70223	4.19759	-2.39698	1.25865	-1.9044	0.0568586	1.51309	7.84596	11.7689	1.44225	1.30766	1.30766
P70275	4.19759	-2.39698	1.25865	-1.9044	0.0568586	1.51309	7.84596	11.7689	1.44225	1.30766	1.30766
Q1L2E0	4.19759	-2.39698	1.25865	-1.9044	0.0568586	1.51309	11.7689	7.84596	1.44225	1.30766	1.30766
Q6HAA1	4.19759	-2.39698	1.25865	-1.9044	0.0568586	1.51309	7.84596	11.7689	1.44225	1.30766	1.30766
Q6P7V9	11.9359	-2.04641	1.07636	-1.90124	0.0572711	9.07851	18.3072	30.0762	11.538	1.30766	1.30766
E9Q740	4.63348	2.53132	1.33152	1.90107	0.0572925	1.51309	1.30766	1.30766	1.44225	19.6149	2.61532
A0A0A0MQG2	4.96995	2.62802	1.38326	1.89987	0.0574503	1.51309	1.30766	1.30766	23.076	1.30766	1.30766
Q8BMJ3	4.96995	2.62802	1.38326	1.89987	0.0574503	1.51309	1.30766	1.30766	23.076	1.30766	1.30766
E9Q7P6	4.89486	-2.6219	1.38093	-1.89865	0.057611	22.6963	1.30766	1.30766	1.44225	1.30766	1.30766
Q3TR34	4.89486	-2.6219	1.38093	-1.89865	0.057611	22.6963	1.30766	1.30766	1.44225	1.30766	1.30766
Q3UC76	4.89486	-2.6219	1.38093	-1.89865	0.057611	22.6963	1.30766	1.30766	1.44225	1.30766	1.30766
B7ZD29	4.85142	2.60778	1.37361	1.89849	0.0576319	1.51309	1.30766	1.30766	1.44225	22.2302	1.30766
E9PZQ1	4.85142	2.60778	1.37361	1.89849	0.0576319	1.51309	1.30766	1.30766	1.44225	1.30766	22.2302
E9Q876	4.85142	2.60778	1.37361	1.89849	0.0576319	1.51309	1.30766	1.30766	1.44225	22.2302	1.30766
F6S7Z1	4.85142	2.60778	1.37361	1.89849	0.0576319	1.51309	1.30766	1.30766	1.44225	1.30766	22.2302
G3UWV4	4.85142	2.60778	1.37361	1.89849	0.0576319	1.51309	1.30766	1.30766	1.44225	22.2302	1.30766
P35123	4.85142	2.60778	1.37361	1.89849	0.0576319	1.51309	1.30766	1.30766	1.44225	22.2302	1.30766
P51863	4.85142	2.60778	1.37361	1.89849	0.0576319	1.51309	1.30766	1.30766	1.44225	1.30766	22.2302
Q3UJS2	4.85142	2.60778	1.37361	1.89849	0.0576319	1.51309	1.30766	1.30766	1.44225	1.30766	22.2302
Q3UMP2	4.85142	2.60778	1.37361	1.89849	0.0576319	1.51309	1.30766	1.30766	1.44225	1.30766	22.2302
Q3UNH5	4.85142	2.60778	1.37361	1.89849	0.0576319	1.51309	1.30766	1.30766	1.44225	22.2302	1.30766
Q6KAN1	4.85142	2.60778	1.37361	1.89849	0.0576319	1.51309	1.30766	1.30766	1.44225	22.2302	1.30766
Q6NWW3	4.85142	2.60778	1.37361	1.89849	0.0576319	1.51309	1.30766	1.30766	1.44225	22.2302	1.30766
Q7TPD5	4.85142	2.60778	1.37361	1.89849	0.0576319	1.51309	1.30766	1.30766	1.44225	22.2302	1.30766
Q80TR9	4.85142	2.60778	1.37361	1.89849	0.0576319	1.51309	1.30766	1.30766	1.44225	22.2302	1.30766
Q8BGE5	4.85142	2.60778	1.37361	1.89849	0.0576319	1.51309	1.30766	1.30766	1.44225	1.30766	22.2302
Q8BWB1	4.85142	2.60778	1.37361	1.89849	0.0576319	1.51309	1.30766	1.30766	1.44225	22.2302	1.30766
Q8BZN6	4.85142	2.60778	1.37361	1.89849	0.0576319	1.51309	1.30766	1.30766	1.44225	22.2302	1.30766
Q8CB83	4.85142	2.60778	1.37361	1.89849	0.0576319	1.51309	1.30766	1.30766	1.44225	22.2302	1.30766
Q921C5	4.85142	2.60778	1.37361	1.89849	0.0576319	1.51309	1.30766	1.30766	1.44225	22.2302	1.30766
Q9D6F9	4.85142	2.60778	1.37361	1.89849	0.0576319	1.51309	1.30766	1.30766	1.44225	22.2302	1.30766
Q9JMG9	4.85142	2.60778	1.37361	1.89849	0.0576319	1.51309	1.30766	1.30766	1.44225	22.2302	1.30766
Q3UVW1	4.04695	2.29417	1.20908	1.89746	0.0577677	1.51309	1.30766	1.30766	5.769	7.84596	6.5383
P46935	4.19759	-2.39675	1.26478	-1.895	0.0580921	1.51309	13.0766	6.5383	1.44225	1.30766	1.30766
Q8CC03	4.19759	-2.39675	1.26478	-1.895	0.0580921	1.51309	6.5383	13.0766	1.44225	1.30766	1.30766
Q91ZV8	4.19759	-2.39675	1.26478	-1.895	0.0580921	1.51309	13.0766	6.5383	1.44225	1.30766	1.30766
Q05CJ7	4.30031	-2.42674	1.28182	-1.8932	0.058331	6.05234	14.3843	1.30766	1.44225	1.30766	1.30766
F6QJP7	4.09181	2.30738	1.2192	1.89254	0.0584193	1.51309	1.30766	1.30766	8.6535	7.84596	3.92298
Q8BVB0	8.16355	-2.02228	1.06982	-1.8903	0.0587178	9.07851	11.7689	18.3072	7.21125	1.30766	1.30766
Q7TN60	4.30975	2.39817	1.2687	1.89027	0.0587224	1.51309	1.30766	1.30766	8.6535	1.30766	11.7689
Q9D4K7	4.30975	2.39817	1.2687	1.89027	0.0587224	1.51309	1.30766	1.30766	8.6535	1.30766	11.7689
A0A1B0GSW2	4.04695	2.29412	1.21394	1.88982	0.0587826	1.51309	1.30766	1.30766	5.769	9.15362	5.23064
Q3ULB1	10.904	-2.28507	1.21195	-1.88545	0.0593688	13.6178	39.2298	1.30766	8.6535	1.30766	1.30766
E9Q5A8	25.2675	2.07242	1.09939	1.88507	0.0594201	1.51309	26.1532	1.30766	38.9407	49.6911	33.9992
Q9CRZ7	4.01389	-2.31664	1.22955	-1.88414	0.0595455	3.02617	6.5383	10.4613	1.44225	1.30766	1.30766
A2AES1	4.44977	-2.49115	1.32235	-1.88387	0.059582	3.02617	1.30766	18.3072	1.44225	1.30766	1.30766
B2RRF0	4.02451	2.28745	1.216	1.88113	0.0599545	1.51309	1.30766	1.30766	4.32675	6.5383	9.15362
Q3U2J5	4.02451	2.28745	1.216	1.88113	0.0599545	1.51309	1.30766	1.30766	4.32675	9.15362	6.5383
A0A0R4J080	4.19759	2.36492	1.25758	1.88053	0.0600355	1.51309	1.30766	1.30766	1.44225	10.4613	9.15362
A2AW86	4.19759	2.36492	1.25758	1.88053	0.0600355	1.51309	1.30766	1.30766	1.44225	10.4613	9.15362
B2RPX9	4.19759	2.36492	1.25758	1.88053	0.0600355	1.51309	1.30766	1.30766	1.44225	10.4613	9.15362
D3Z165	4.19759	2.36492	1.25758	1.88053	0.0600355	1.51309	1.30766	1.30766	1.44225	10.4613	9.15362
H3BJW3	4.19759	2.36492	1.25758	1.88053	0.0600355	1.51309	1.30766	1.30766	1.44225	10.4613	9.15362
P55014	4.19759	2.36492	1.25758	1.88053	0.0600355	1.51309	1.30766	1.30766	1.44225	10.4613	9.15362
Q3TXK6	4.19759	2.36492	1.25758	1.88053	0.0600355	1.51309	1.30766	1.30766	1.44225	10.4613	9.15362
Q922Y0	4.19759	2.36492	1.25758	1.88053	0.0600355	1.51309	1.30766	1.30766	1.44225	10.4613	9.15362
Q99052	4.19759	2.36492	1.25758	1.88053	0.0600355	1.51309	1.30766	1.30766	1.44225	9.15362	10.4613
Q9ER74	4.19759	2.36492	1.25758	1.88053	0.0600355	1.51309	1.30766	1.30766	1.44225	9.15362	10.4613
Q3TRX5	4.19759	-2.39641	1.27451	-1.88025	0.060074	1.51309	5.23064	14.3843	1.44225	1.30766	1.30766
A0A087WQQ5	4.63348	-2.56131	1.36245	-1.87993	0.0601174	1.51309	20.9226	1.30766	1.44225	1.30766	1.30766
A0A0A6YWP7	4.63348	-2.56131	1.36245	-1.87993	0.0601174	1.51309	1.30766	20.9226	1.44225	1.30766	1.30766
A0A0A6YXK7	4.63348	-2.56131	1.36245	-1.87993	0.0601174	1.51309	20.9226	1.30766	1.44225	1.30766	1.30766
A2AI20	4.63348	-2.56131	1.36245	-1.87993	0.0601174	1.51309	1.30766	20.9226	1.44225	1.30766	1.30766
B1B1A7	4.63348	-2.56131	1.36245	-1.87993	0.0601174	1.51309	1.30766	20.9226	1.44225	1.30766	1.30766
B2RRE3	4.63348	-2.56131	1.36245	-1.87993	0.0601174	1.51309	1.30766	20.9226	1.44225	1.30766	1.30766
B2RY58	4.63348	-2.56131	1.36245	-1.87993	0.0601174	1.51309	1.30766	20.9226	1.44225	1.30766	1.30766
E9QAM5	4.63348	-2.56131	1.36245	-1.87993	0.0601174	1.51309	20.9226	1.30766	1.44225	1.30766	1.30766
F8WHU5	4.63348	-2.56131	1.36245	-1.87993	0.0601174	1.51309	1.30766	20.9226	1.44225	1.30766	1.30766
G3X9G2	4.63348	-2.56131	1.36245	-1.87993	0.0601174	1.51309	1.30766	20.9226	1.44225	1.30766	1.30766
P15626	4.63348	-2.56131	1.36245	-1.87993	0.0601174	1.51309	20.9226	1.30766	1.44225	1.30766	1.30766
Q3TZK9	4.63348	-2.56131	1.36245	-1.87993	0.0601174	1.51309	20.9226	1.30766	1.44225	1.30766	1.30766
Q3U0I3	4.63348	-2.56131	1.36245	-1.87993	0.0601174	1.51309	20.9226	1.30766	1.44225	1.30766	1.30766
Q3U8P9	4.63348	-2.56131	1.36245	-1.87993	0.0601174	1.51309	1.30766	20.9226	1.44225	1.30766	1.30766
Q3UPM3	4.63348	-2.56131	1.36245	-1.87993	0.0601174	1.51309	20.9226	1.30766	1.44225	1.30766	1.30766
Q3V2V2	4.63348	-2.56131	1.36245	-1.87993	0.0601174	1.51309	20.9226	1.30766	1.44225	1.30766	1.30766
Q6ZQA1	4.63348	-2.56131	1.36245	-1.87993	0.0601174	1.51309	1.30766	20.9226	1.44225	1.30766	1.30766
Q8BMP9	4.63348	-2.56131	1.36245	-1.87993	0.0601174	1.51309	1.30766	20.9226	1.44225	1.30766	1.30766
Q8BVA4	4.63348	-2.56131	1.36245	-1.87993	0.0601174	1.51309	1.30766	20.9226	1.44225	1.30766	1.30766
Q8C2D1	4.63348	-2.56131	1.36245	-1.87993	0.0601174	1.51309	20.9226	1.30766	1.44225	1.30766	1.30766
Q8R3R1	4.63348	-2.56131	1.36245	-1.87993	0.0601174	1.51309	1.30766	20.9226	1.44225	1.30766	1.30766
Q8VI89	4.63348	-2.56131	1.36245	-1.87993	0.0601174	1.51309	1.30766	20.9226	1.44225	1.30766	1.30766
Q9JKK8	4.63348	-2.56131	1.36245	-1.87993	0.0601174	1.51309	1.30766	20.9226	1.44225	1.30766	1.30766
Q9Z1N2	4.63348	-2.56131	1.36245	-1.87993	0.0601174	1.51309	1.30766	20.9226	1.44225	1.30766	1.30766
S4R1H5	4.63348	-2.56131	1.36245	-1.87993	0.0601174	1.51309	1.30766	20.9226	1.44225	1.30766	1.30766
E9Q8V3	4.28732	2.39146	1.27317	1.87835	0.0603327	1.51309	1.30766	1.30766	7.21125	13.0766	1.30766
Q05CC7	4.28732	2.39146	1.27317	1.87835	0.0603327	1.51309	1.30766	1.30766	7.21125	13.0766	1.30766
Q14B46	4.28732	2.39146	1.27317	1.87835	0.0603327	1.51309	1.30766	1.30766	7.21125	13.0766	1.30766
Q8VCD7	4.28732	2.39146	1.27317	1.87835	0.0603327	1.51309	1.30766	1.30766	7.21125	13.0766	1.30766
Q9ET15	4.9199	-2.17291	1.15707	-1.87793	0.0603902	4.53926	9.15362	10.4613	1.44225	1.30766	2.61532
F6WHQ7	10.8386	2.48448	1.32303	1.87788	0.0603979	6.05234	1.30766	2.61532	1.44225	1.30766	52.3064
Q3U547	4.19759	2.36484	1.26053	1.87606	0.0606473	1.51309	1.30766	1.30766	1.44225	11.7689	7.84596
Q5SU71	4.19759	2.36484	1.26053	1.87606	0.0606473	1.51309	1.30766	1.30766	1.44225	11.7689	7.84596
Q9DC42	4.19759	2.36484	1.26053	1.87606	0.0606473	1.51309	1.30766	1.30766	1.44225	11.7689	7.84596
E9Q150	4.02451	2.28734	1.22249	1.87105	0.0613387	1.51309	1.30766	1.30766	4.32675	10.4613	5.23064
Q9CVY3	4.02451	2.28734	1.22249	1.87105	0.0613387	1.51309	1.30766	1.30766	4.32675	10.4613	5.23064
Q9D8E6	30.5999	-2.30663	1.23329	-1.8703	0.061442	7.56543	134.689	10.4613	8.6535	20.9226	1.30766
Q61739	6.19332	2.50728	1.34074	1.87008	0.0614731	3.02617	1.30766	1.30766	1.44225	28.7685	1.30766
Q3UF58	8.37276	-2.40228	1.28571	-1.86845	0.0616999	3.02617	1.30766	37.9222	1.44225	1.30766	5.23064
Q80TZ9	4.26607	-2.41638	1.29345	-1.86817	0.0617385	4.53926	15.6919	1.30766	1.44225	1.30766	1.30766
Q8C310	4.26607	-2.41638	1.29345	-1.86817	0.0617385	4.53926	1.30766	15.6919	1.44225	1.30766	1.30766
A2A3Z2	4.19759	2.36466	1.26664	1.86688	0.0619181	1.51309	1.30766	1.30766	1.44225	6.5383	13.0766
Q6KAU9	4.19759	2.36466	1.26664	1.86688	0.0619181	1.51309	1.30766	1.30766	1.44225	13.0766	6.5383
Q9JJ83	4.19759	2.36466	1.26664	1.86688	0.0619181	1.51309	1.30766	1.30766	1.44225	13.0766	6.5383
Q3UTQ8	4.26489	2.38465	1.28124	1.86121	0.0627152	1.51309	1.30766	1.30766	5.769	14.3843	1.30766
Q3V2K1	4.26489	2.38465	1.28124	1.86121	0.0627152	1.51309	1.30766	1.30766	5.769	1.30766	14.3843
Q68FM4	4.26489	2.38465	1.28124	1.86121	0.0627152	1.51309	1.30766	1.30766	5.769	14.3843	1.30766
Q9JJQ9	4.26489	2.38465	1.28124	1.86121	0.0627152	1.51309	1.30766	1.30766	5.769	1.30766	14.3843
Q9QY42	4.26489	2.38465	1.28124	1.86121	0.0627152	1.51309	1.30766	1.30766	5.769	14.3843	1.30766
A0A172Q395	3.86442	-2.24041	1.20496	-1.85931	0.0629825	6.05234	6.5383	6.5383	1.44225	1.30766	1.30766
A0A068BER1	4.63348	2.53065	1.36433	1.85486	0.0636161	1.51309	1.30766	1.30766	1.44225	20.9226	1.30766
A0A0A6YY67	4.63348	2.53065	1.36433	1.85486	0.0636161	1.51309	1.30766	1.30766	1.44225	20.9226	1.30766
A0A0R4J145	4.63348	2.53065	1.36433	1.85486	0.0636161	1.51309	1.30766	1.30766	1.44225	20.9226	1.30766
A2A8V8	4.63348	2.53065	1.36433	1.85486	0.0636161	1.51309	1.30766	1.30766	1.44225	20.9226	1.30766
A5D6Q2	4.63348	2.53065	1.36433	1.85486	0.0636161	1.51309	1.30766	1.30766	1.44225	20.9226	1.30766
B0QZI1	4.63348	2.53065	1.36433	1.85486	0.0636161	1.51309	1.30766	1.30766	1.44225	20.9226	1.30766
B1AT05	4.63348	2.53065	1.36433	1.85486	0.0636161	1.51309	1.30766	1.30766	1.44225	20.9226	1.30766
B2RSH2	4.63348	2.53065	1.36433	1.85486	0.0636161	1.51309	1.30766	1.30766	1.44225	1.30766	20.9226
B7ZMW6	4.63348	2.53065	1.36433	1.85486	0.0636161	1.51309	1.30766	1.30766	1.44225	20.9226	1.30766
B9EKR4	4.63348	2.53065	1.36433	1.85486	0.0636161	1.51309	1.30766	1.30766	1.44225	1.30766	20.9226
E9PX59	4.63348	2.53065	1.36433	1.85486	0.0636161	1.51309	1.30766	1.30766	1.44225	1.30766	20.9226
E9Q4S3	4.63348	2.53065	1.36433	1.85486	0.0636161	1.51309	1.30766	1.30766	1.44225	20.9226	1.30766
E9Q614	4.63348	2.53065	1.36433	1.85486	0.0636161	1.51309	1.30766	1.30766	1.44225	20.9226	1.30766
E9QQ05	4.63348	2.53065	1.36433	1.85486	0.0636161	1.51309	1.30766	1.30766	1.44225	1.30766	20.9226
F6QYT9	4.63348	2.53065	1.36433	1.85486	0.0636161	1.51309	1.30766	1.30766	1.44225	1.30766	20.9226
F6TQN1	4.63348	2.53065	1.36433	1.85486	0.0636161	1.51309	1.30766	1.30766	1.44225	20.9226	1.30766
F7AI27	4.63348	2.53065	1.36433	1.85486	0.0636161	1.51309	1.30766	1.30766	1.44225	1.30766	20.9226
F8WH31	4.63348	2.53065	1.36433	1.85486	0.0636161	1.51309	1.30766	1.30766	1.44225	20.9226	1.30766
J3QMP3	4.63348	2.53065	1.36433	1.85486	0.0636161	1.51309	1.30766	1.30766	1.44225	1.30766	20.9226
Q2I0J7	4.63348	2.53065	1.36433	1.85486	0.0636161	1.51309	1.30766	1.30766	1.44225	20.9226	1.30766
Q3TCS0	4.63348	2.53065	1.36433	1.85486	0.0636161	1.51309	1.30766	1.30766	1.44225	20.9226	1.30766
Q3TH77	4.63348	2.53065	1.36433	1.85486	0.0636161	1.51309	1.30766	1.30766	1.44225	1.30766	20.9226
Q3TTA7	4.63348	2.53065	1.36433	1.85486	0.0636161	1.51309	1.30766	1.30766	1.44225	20.9226	1.30766
Q3UF82	4.63348	2.53065	1.36433	1.85486	0.0636161	1.51309	1.30766	1.30766	1.44225	1.30766	20.9226
Q3UJK5	4.63348	2.53065	1.36433	1.85486	0.0636161	1.51309	1.30766	1.30766	1.44225	1.30766	20.9226
Q3UMP4	4.63348	2.53065	1.36433	1.85486	0.0636161	1.51309	1.30766	1.30766	1.44225	1.30766	20.9226
Q3UV58	4.63348	2.53065	1.36433	1.85486	0.0636161	1.51309	1.30766	1.30766	1.44225	1.30766	20.9226
Q3V2D0	4.63348	2.53065	1.36433	1.85486	0.0636161	1.51309	1.30766	1.30766	1.44225	1.30766	20.9226
Q501L4	4.63348	2.53065	1.36433	1.85486	0.0636161	1.51309	1.30766	1.30766	1.44225	20.9226	1.30766
Q8BSS9	4.63348	2.53065	1.36433	1.85486	0.0636161	1.51309	1.30766	1.30766	1.44225	20.9226	1.30766
Q8C928	4.63348	2.53065	1.36433	1.85486	0.0636161	1.51309	1.30766	1.30766	1.44225	20.9226	1.30766
Q8CCE5	4.63348	2.53065	1.36433	1.85486	0.0636161	1.51309	1.30766	1.30766	1.44225	20.9226	1.30766
Q8R436	4.63348	2.53065	1.36433	1.85486	0.0636161	1.51309	1.30766	1.30766	1.44225	20.9226	1.30766
Q91VL7	4.63348	2.53065	1.36433	1.85486	0.0636161	1.51309	1.30766	1.30766	1.44225	20.9226	1.30766
Q9EQD6	4.63348	2.53065	1.36433	1.85486	0.0636161	1.51309	1.30766	1.30766	1.44225	1.30766	20.9226
Q9JM52	4.63348	2.53065	1.36433	1.85486	0.0636161	1.51309	1.30766	1.30766	1.44225	20.9226	1.30766
Q9WTR2	4.63348	2.53065	1.36433	1.85486	0.0636161	1.51309	1.30766	1.30766	1.44225	20.9226	1.30766
S4R177	4.63348	2.53065	1.36433	1.85486	0.0636161	1.51309	1.30766	1.30766	1.44225	20.9226	1.30766
Q05D01	4.1166	-2.34702	1.26552	-1.85459	0.0636548	7.56543	11.7689	1.30766	1.44225	1.30766	1.30766
Q3UPP8	4.1166	-2.34702	1.26552	-1.85459	0.0636548	7.56543	1.30766	11.7689	1.44225	1.30766	1.30766
Q6NXZ9	4.1166	-2.34702	1.26552	-1.85459	0.0636548	7.56543	11.7689	1.30766	1.44225	1.30766	1.30766
Q8BNF8	4.1166	-2.34702	1.26552	-1.85459	0.0636548	7.56543	11.7689	1.30766	1.44225	1.30766	1.30766
Q80TM2	91.08	2.93855	1.58507	1.85389	0.0637546	1.51309	60.1524	1.30766	24.5182	401.452	57.5371
Q3TN42	4.00208	2.28043	1.23031	1.85354	0.0638048	1.51309	1.30766	1.30766	2.8845	6.5383	10.4613
E9PZA7	4.72958	2.54385	1.3736	1.85196	0.0640322	1.51309	1.30766	1.30766	21.6337	1.30766	1.30766
Q52KI8	4.72958	2.54385	1.3736	1.85196	0.0640322	1.51309	1.30766	1.30766	21.6337	1.30766	1.30766
Q60988	4.72958	2.54385	1.3736	1.85196	0.0640322	1.51309	1.30766	1.30766	21.6337	1.30766	1.30766
Q80XB4	4.72958	2.54385	1.3736	1.85196	0.0640322	1.51309	1.30766	1.30766	21.6337	1.30766	1.30766
Q8VC94	4.72958	2.54385	1.3736	1.85196	0.0640322	1.51309	1.30766	1.30766	21.6337	1.30766	1.30766
A0A0G2JFK7	4.32203	-2.41103	1.30271	-1.85078	0.0642013	16.6439	3.92298	1.30766	1.44225	1.30766	1.30766
A0A0N4SUV7	3.97965	-2.30577	1.24764	-1.8481	0.064588	1.51309	9.15362	9.15362	1.44225	1.30766	1.30766
A1L317	3.97965	-2.30577	1.24764	-1.8481	0.064588	1.51309	9.15362	9.15362	1.44225	1.30766	1.30766
G3UXW9	3.97965	-2.30577	1.24764	-1.8481	0.064588	1.51309	9.15362	9.15362	1.44225	1.30766	1.30766
D3Z6F5	4.64268	-2.53154	1.37035	-1.84737	0.0646937	21.1832	1.30766	1.30766	1.44225	1.30766	1.30766
F7CGG2	4.64268	-2.53154	1.37035	-1.84737	0.0646937	21.1832	1.30766	1.30766	1.44225	1.30766	1.30766
Q91Z83	4.64268	-2.53154	1.37035	-1.84737	0.0646937	21.1832	1.30766	1.30766	1.44225	1.30766	1.30766
A0A0G2JFB0	3.97965	-2.3057	1.24929	-1.84561	0.0649491	1.51309	10.4613	7.84596	1.44225	1.30766	1.30766
A0A0R4J2B5	3.97965	-2.3057	1.24929	-1.84561	0.0649491	1.51309	7.84596	10.4613	1.44225	1.30766	1.30766
E9PYX6	3.97965	-2.3057	1.24929	-1.84561	0.0649491	1.51309	7.84596	10.4613	1.44225	1.30766	1.30766
P11627	3.97965	-2.3057	1.24929	-1.84561	0.0649491	1.51309	10.4613	7.84596	1.44225	1.30766	1.30766
P30730	3.97965	-2.3057	1.24929	-1.84561	0.0649491	1.51309	7.84596	10.4613	1.44225	1.30766	1.30766
Q3UFP0	3.97965	-2.3057	1.24929	-1.84561	0.0649491	1.51309	7.84596	10.4613	1.44225	1.30766	1.30766
Q3ULR8	3.97965	-2.3057	1.24929	-1.84561	0.0649491	1.51309	10.4613	7.84596	1.44225	1.30766	1.30766
Q3USK5	3.97965	-2.3057	1.24929	-1.84561	0.0649491	1.51309	7.84596	10.4613	1.44225	1.30766	1.30766
Q3UW71	3.97965	-2.3057	1.24929	-1.84561	0.0649491	1.51309	7.84596	10.4613	1.44225	1.30766	1.30766
Q7TNC8	3.97965	-2.3057	1.24929	-1.84561	0.0649491	1.51309	7.84596	10.4613	1.44225	1.30766	1.30766
Q8K135	3.97965	-2.3057	1.24929	-1.84561	0.0649491	1.51309	7.84596	10.4613	1.44225	1.30766	1.30766
Q9DB85	3.97965	-2.3057	1.24929	-1.84561	0.0649491	1.51309	7.84596	10.4613	1.44225	1.30766	1.30766
Q9WU22	3.97965	-2.3057	1.24929	-1.84561	0.0649491	1.51309	10.4613	7.84596	1.44225	1.30766	1.30766
Q3URN5	3.83018	-2.23013	1.20839	-1.84553	0.0649598	4.53926	7.84596	6.5383	1.44225	1.30766	1.30766
Q53YX2	3.83018	-2.23013	1.20839	-1.84553	0.0649598	4.53926	6.5383	7.84596	1.44225	1.30766	1.30766
Q8BIB6	3.83018	-2.23013	1.20839	-1.84553	0.0649598	4.53926	6.5383	7.84596	1.44225	1.30766	1.30766
Q3UJQ9	5.90501	-2.0617	1.11849	-1.8433	0.0652857	7.56543	6.5383	14.3843	4.32675	1.30766	1.30766
A0A0U1RQA1	3.97965	-2.3055	1.25436	-1.838	0.0660626	1.51309	6.5383	11.7689	1.44225	1.30766	1.30766
B2RWW3	3.97965	-2.3055	1.25436	-1.838	0.0660626	1.51309	11.7689	6.5383	1.44225	1.30766	1.30766
D3Z1K8	3.97965	-2.3055	1.25436	-1.838	0.0660626	1.51309	6.5383	11.7689	1.44225	1.30766	1.30766
E9Q718	3.97965	-2.3055	1.25436	-1.838	0.0660626	1.51309	6.5383	11.7689	1.44225	1.30766	1.30766
Q62178	3.97965	-2.3055	1.25436	-1.838	0.0660626	1.51309	6.5383	11.7689	1.44225	1.30766	1.30766
Q8R4P9	3.97965	-2.3055	1.25436	-1.838	0.0660626	1.51309	6.5383	11.7689	1.44225	1.30766	1.30766
Q91YZ2	3.97965	-2.3055	1.25436	-1.838	0.0660626	1.51309	11.7689	6.5383	1.44225	1.30766	1.30766
S4R1Y5	3.97965	-2.3055	1.25436	-1.838	0.0660626	1.51309	6.5383	11.7689	1.44225	1.30766	1.30766
Q8BUZ9	4.08236	-2.33653	1.27167	-1.83737	0.0661559	6.05234	13.0766	1.30766	1.44225	1.30766	1.30766
Q8K2J0	4.08236	-2.33653	1.27167	-1.83737	0.0661559	6.05234	1.30766	13.0766	1.44225	1.30766	1.30766
Q9Z2B9	4.08236	-2.33653	1.27167	-1.83737	0.0661559	6.05234	1.30766	13.0766	1.44225	1.30766	1.30766
E9PWI3	6.75317	2.25238	1.22621	1.83686	0.0662299	4.53926	1.30766	1.30766	7.21125	1.30766	24.8455
F6TS96	4.13667	2.32144	1.26395	1.83665	0.066261	1.51309	1.30766	1.30766	11.538	7.84596	1.30766
E9Q1K3	4.11424	2.31447	1.26055	1.83609	0.0663451	1.51309	1.30766	1.30766	10.0957	1.30766	9.15362
Q8R2X3	4.11424	2.31447	1.26055	1.83609	0.0663451	1.51309	1.30766	1.30766	10.0957	9.15362	1.30766
Q6P6L8	6.05448	2.06602	1.1267	1.8337	0.0666981	4.53926	1.30766	1.30766	4.32675	13.0766	11.7689
A0A0G2JEB3	4.41554	-2.48024	1.35261	-1.83367	0.0667029	1.51309	19.6149	1.30766	1.44225	1.30766	1.30766
A4GZ26	4.41554	-2.48024	1.35261	-1.83367	0.0667029	1.51309	19.6149	1.30766	1.44225	1.30766	1.30766
B2RY22	4.41554	-2.48024	1.35261	-1.83367	0.0667029	1.51309	19.6149	1.30766	1.44225	1.30766	1.30766
B7ZMR6	4.41554	-2.48024	1.35261	-1.83367	0.0667029	1.51309	1.30766	19.6149	1.44225	1.30766	1.30766
B8JK81	4.41554	-2.48024	1.35261	-1.83367	0.0667029	1.51309	1.30766	19.6149	1.44225	1.30766	1.30766
D3Z0S1	4.41554	-2.48024	1.35261	-1.83367	0.0667029	1.51309	19.6149	1.30766	1.44225	1.30766	1.30766
E9PUG3	4.41554	-2.48024	1.35261	-1.83367	0.0667029	1.51309	1.30766	19.6149	1.44225	1.30766	1.30766
E9Q197	4.41554	-2.48024	1.35261	-1.83367	0.0667029	1.51309	19.6149	1.30766	1.44225	1.30766	1.30766
F2Z4A3	4.41554	-2.48024	1.35261	-1.83367	0.0667029	1.51309	19.6149	1.30766	1.44225	1.30766	1.30766
F6R3V4	4.41554	-2.48024	1.35261	-1.83367	0.0667029	1.51309	19.6149	1.30766	1.44225	1.30766	1.30766
G3X907	4.41554	-2.48024	1.35261	-1.83367	0.0667029	1.51309	1.30766	19.6149	1.44225	1.30766	1.30766
H3BKD4	4.41554	-2.48024	1.35261	-1.83367	0.0667029	1.51309	1.30766	19.6149	1.44225	1.30766	1.30766
O70263	4.41554	-2.48024	1.35261	-1.83367	0.0667029	1.51309	19.6149	1.30766	1.44225	1.30766	1.30766
P15331	4.41554	-2.48024	1.35261	-1.83367	0.0667029	1.51309	19.6149	1.30766	1.44225	1.30766	1.30766
P15702	4.41554	-2.48024	1.35261	-1.83367	0.0667029	1.51309	1.30766	19.6149	1.44225	1.30766	1.30766
Q3UB60	4.41554	-2.48024	1.35261	-1.83367	0.0667029	1.51309	19.6149	1.30766	1.44225	1.30766	1.30766
Q3UE52	4.41554	-2.48024	1.35261	-1.83367	0.0667029	1.51309	1.30766	19.6149	1.44225	1.30766	1.30766
Q571M7	4.41554	-2.48024	1.35261	-1.83367	0.0667029	1.51309	19.6149	1.30766	1.44225	1.30766	1.30766
Q5DTL1	4.41554	-2.48024	1.35261	-1.83367	0.0667029	1.51309	1.30766	19.6149	1.44225	1.30766	1.30766
Q61234	4.41554	-2.48024	1.35261	-1.83367	0.0667029	1.51309	1.30766	19.6149	1.44225	1.30766	1.30766
Q6GU23	4.41554	-2.48024	1.35261	-1.83367	0.0667029	1.51309	1.30766	19.6149	1.44225	1.30766	1.30766
Q6P6L0	4.41554	-2.48024	1.35261	-1.83367	0.0667029	1.51309	1.30766	19.6149	1.44225	1.30766	1.30766
Q6ZPF4	4.41554	-2.48024	1.35261	-1.83367	0.0667029	1.51309	1.30766	19.6149	1.44225	1.30766	1.30766
Q80U22	4.41554	-2.48024	1.35261	-1.83367	0.0667029	1.51309	1.30766	19.6149	1.44225	1.30766	1.30766
Q80WQ2	4.41554	-2.48024	1.35261	-1.83367	0.0667029	1.51309	1.30766	19.6149	1.44225	1.30766	1.30766
V6BQR3	4.41554	-2.48024	1.35261	-1.83367	0.0667029	1.51309	19.6149	1.30766	1.44225	1.30766	1.30766
A0A0N4SV65	4.23183	-2.40565	1.312	-1.83358	0.0667169	3.02617	1.30766	16.9996	1.44225	1.30766	1.30766
F8SLP5	4.23183	-2.40565	1.312	-1.83358	0.0667169	3.02617	16.9996	1.30766	1.44225	1.30766	1.30766
Q6PE61	4.1591	2.3285	1.2707	1.83245	0.0668843	1.51309	1.30766	1.30766	12.9802	6.5383	1.30766
E9PUK3	4.09181	2.30754	1.26038	1.83082	0.067127	1.51309	1.30766	1.30766	8.6535	1.30766	10.4613
P97814	4.09181	2.30754	1.26038	1.83082	0.067127	1.51309	1.30766	1.30766	8.6535	10.4613	1.30766
Q5F2C5	4.09181	2.30754	1.26038	1.83082	0.067127	1.51309	1.30766	1.30766	8.6535	1.30766	10.4613
Q3TB79	18.316	2.1305	1.16407	1.83021	0.0672185	6.05234	13.0766	1.30766	5.769	75.8443	7.84596
P97504	3.85143	2.20348	1.20543	1.82796	0.0675552	1.51309	1.30766	1.30766	7.21125	6.5383	5.23064
Q8C586	3.85143	2.20348	1.20543	1.82796	0.0675552	1.51309	1.30766	1.30766	7.21125	6.5383	5.23064
Q3UNN1	11.6077	2.45909	1.34544	1.82772	0.0675915	1.51309	1.30766	7.84596	1.44225	1.30766	56.2294
A0JNZ1	4.73619	-2.10169	1.15053	-1.82672	0.0677425	6.05234	6.5383	10.4613	1.44225	2.61532	1.30766
Q8CEV2	9.09199	-1.9674	1.07779	-1.8254	0.067941	10.5916	23.5379	9.15362	8.6535	1.30766	1.30766
B2RUR6	3.97965	-2.30517	1.26324	-1.8248	0.0680313	1.51309	5.23064	13.0766	1.44225	1.30766	1.30766
Q3V1D3	3.97965	-2.30517	1.26324	-1.8248	0.0680313	1.51309	5.23064	13.0766	1.44225	1.30766	1.30766
A0A0R4J0I0	3.79594	-2.21957	1.21733	-1.82331	0.0682563	3.02617	7.84596	7.84596	1.44225	1.30766	1.30766
Q9WVC8	3.829	2.19664	1.20611	1.82126	0.0685677	1.51309	1.30766	1.30766	5.769	5.23064	7.84596
Q9Z2I8	3.829	2.19664	1.20611	1.82126	0.0685677	1.51309	1.30766	1.30766	5.769	5.23064	7.84596
A2A9Q2	4.06938	2.30059	1.2636	1.82067	0.0686575	1.51309	1.30766	1.30766	7.21125	11.7689	1.30766
Q3UPK0	4.06938	2.30059	1.2636	1.82067	0.0686575	1.51309	1.30766	1.30766	7.21125	1.30766	11.7689
Q99L59	4.06938	2.30059	1.2636	1.82067	0.0686575	1.51309	1.30766	1.30766	7.21125	11.7689	1.30766
A2A5R0	3.79594	-2.21951	1.21941	-1.82015	0.0687354	3.02617	6.5383	9.15362	1.44225	1.30766	1.30766
Q571M1	3.79594	-2.21951	1.21941	-1.82015	0.0687354	3.02617	6.5383	9.15362	1.44225	1.30766	1.30766
D3Z3T5	3.97965	2.27306	1.24938	1.81935	0.0688583	1.51309	1.30766	1.30766	1.44225	9.15362	9.15362
Q8BSN3	3.97965	2.27306	1.24938	1.81935	0.0688583	1.51309	1.30766	1.30766	1.44225	9.15362	9.15362
Q8C176	3.97965	2.27306	1.24938	1.81935	0.0688583	1.51309	1.30766	1.30766	1.44225	9.15362	9.15362
Q923A8	3.97965	2.27306	1.24938	1.81935	0.0688583	1.51309	1.30766	1.30766	1.44225	9.15362	9.15362
G3X9F5	9.73591	1.94299	1.06807	1.81916	0.0688871	1.51309	1.30766	9.15362	7.21125	20.9226	18.3072
O08934	3.97965	2.27301	1.25103	1.81692	0.0692298	1.51309	1.30766	1.30766	1.44225	7.84596	10.4613
O35492	3.97965	2.27301	1.25103	1.81692	0.0692298	1.51309	1.30766	1.30766	1.44225	10.4613	7.84596
O35710	3.97965	2.27301	1.25103	1.81692	0.0692298	1.51309	1.30766	1.30766	1.44225	10.4613	7.84596
P61809	3.97965	2.27301	1.25103	1.81692	0.0692298	1.51309	1.30766	1.30766	1.44225	10.4613	7.84596
Q3TDQ5	3.97965	2.27301	1.25103	1.81692	0.0692298	1.51309	1.30766	1.30766	1.44225	7.84596	10.4613
Q3U8B3	3.97965	2.27301	1.25103	1.81692	0.0692298	1.51309	1.30766	1.30766	1.44225	10.4613	7.84596
Q3ULP8	3.97965	2.27301	1.25103	1.81692	0.0692298	1.51309	1.30766	1.30766	1.44225	10.4613	7.84596
Q8R0L9	3.97965	2.27301	1.25103	1.81692	0.0692298	1.51309	1.30766	1.30766	1.44225	10.4613	7.84596
Q91YP2	3.97965	2.27301	1.25103	1.81692	0.0692298	1.51309	1.30766	1.30766	1.44225	10.4613	7.84596
Q69ZK7	3.8963	2.21738	1.22075	1.81641	0.0693079	1.51309	1.30766	1.30766	10.0957	5.23064	3.92298
A2AMW0	17.078	-2.31146	1.27377	-1.81465	0.0695771	12.1047	71.9213	1.30766	1.44225	14.3843	1.30766
A0A1C7CYU3	4.04813	-2.32583	1.28216	-1.81399	0.0696791	4.53926	1.30766	14.3843	1.44225	1.30766	1.30766
D3Z2E7	4.04813	-2.32583	1.28216	-1.81399	0.0696791	4.53926	1.30766	14.3843	1.44225	1.30766	1.30766
O88799	4.04813	-2.32583	1.28216	-1.81399	0.0696791	4.53926	14.3843	1.30766	1.44225	1.30766	1.30766
F6X7Z3	3.80657	2.18977	1.20779	1.81303	0.0698265	1.51309	1.30766	1.30766	4.32675	6.5383	7.84596
Q9D478	5.72131	-2.00227	1.10503	-1.81196	0.0699921	9.07851	10.4613	7.84596	4.32675	1.30766	1.30766
A0A0B4J1E3	3.97965	2.27286	1.25608	1.80949	0.0703755	1.51309	1.30766	1.30766	1.44225	11.7689	6.5383
A0A1D5RLM5	3.97965	2.27286	1.25608	1.80949	0.0703755	1.51309	1.30766	1.30766	1.44225	6.5383	11.7689
Q5SSI6	3.97965	2.27286	1.25608	1.80949	0.0703755	1.51309	1.30766	1.30766	1.44225	11.7689	6.5383
Q7TQA1	3.97965	2.27286	1.25608	1.80949	0.0703755	1.51309	1.30766	1.30766	1.44225	11.7689	6.5383
A0A0G2JDW1	4.41554	2.44915	1.35448	1.80819	0.0705773	1.51309	1.30766	1.30766	1.44225	19.6149	1.30766
A0A0R4J2B7	4.41554	2.44915	1.35448	1.80819	0.0705773	1.51309	1.30766	1.30766	1.44225	1.30766	19.6149
A0A1D5RMH0	4.41554	2.44915	1.35448	1.80819	0.0705773	1.51309	1.30766	1.30766	1.44225	19.6149	1.30766
B7ZN92	4.41554	2.44915	1.35448	1.80819	0.0705773	1.51309	1.30766	1.30766	1.44225	19.6149	1.30766
D3Z750	4.41554	2.44915	1.35448	1.80819	0.0705773	1.51309	1.30766	1.30766	1.44225	19.6149	1.30766
E9PXX0	4.41554	2.44915	1.35448	1.80819	0.0705773	1.51309	1.30766	1.30766	1.44225	1.30766	19.6149
E9Q175	4.41554	2.44915	1.35448	1.80819	0.0705773	1.51309	1.30766	1.30766	1.44225	1.30766	19.6149
E9Q624	4.41554	2.44915	1.35448	1.80819	0.0705773	1.51309	1.30766	1.30766	1.44225	1.30766	19.6149
E9Q9B0	4.41554	2.44915	1.35448	1.80819	0.0705773	1.51309	1.30766	1.30766	1.44225	19.6149	1.30766
G5E8K3	4.41554	2.44915	1.35448	1.80819	0.0705773	1.51309	1.30766	1.30766	1.44225	19.6149	1.30766
O08808	4.41554	2.44915	1.35448	1.80819	0.0705773	1.51309	1.30766	1.30766	1.44225	1.30766	19.6149
P14234	4.41554	2.44915	1.35448	1.80819	0.0705773	1.51309	1.30766	1.30766	1.44225	19.6149	1.30766
P63087	4.41554	2.44915	1.35448	1.80819	0.0705773	1.51309	1.30766	1.30766	1.44225	1.30766	19.6149
Q0KK55	4.41554	2.44915	1.35448	1.80819	0.0705773	1.51309	1.30766	1.30766	1.44225	19.6149	1.30766
Q0VGT1	4.41554	2.44915	1.35448	1.80819	0.0705773	1.51309	1.30766	1.30766	1.44225	19.6149	1.30766
Q3TH46	4.41554	2.44915	1.35448	1.80819	0.0705773	1.51309	1.30766	1.30766	1.44225	1.30766	19.6149
Q3TJJ6	4.41554	2.44915	1.35448	1.80819	0.0705773	1.51309	1.30766	1.30766	1.44225	19.6149	1.30766
Q3UGF0	4.41554	2.44915	1.35448	1.80819	0.0705773	1.51309	1.30766	1.30766	1.44225	19.6149	1.30766
Q3UY03	4.41554	2.44915	1.35448	1.80819	0.0705773	1.51309	1.30766	1.30766	1.44225	19.6149	1.30766
Q3V1I9	4.41554	2.44915	1.35448	1.80819	0.0705773	1.51309	1.30766	1.30766	1.44225	1.30766	19.6149
Q571H2	4.41554	2.44915	1.35448	1.80819	0.0705773	1.51309	1.30766	1.30766	1.44225	19.6149	1.30766
Q5XW49	4.41554	2.44915	1.35448	1.80819	0.0705773	1.51309	1.30766	1.30766	1.44225	1.30766	19.6149
Q679P5	4.41554	2.44915	1.35448	1.80819	0.0705773	1.51309	1.30766	1.30766	1.44225	1.30766	19.6149
Q80WR0	4.41554	2.44915	1.35448	1.80819	0.0705773	1.51309	1.30766	1.30766	1.44225	1.30766	19.6149
Q8BX46	4.41554	2.44915	1.35448	1.80819	0.0705773	1.51309	1.30766	1.30766	1.44225	19.6149	1.30766
Q8C0S5	4.41554	2.44915	1.35448	1.80819	0.0705773	1.51309	1.30766	1.30766	1.44225	1.30766	19.6149
Q91WJ7	4.41554	2.44915	1.35448	1.80819	0.0705773	1.51309	1.30766	1.30766	1.44225	1.30766	19.6149
Q91YI0	4.41554	2.44915	1.35448	1.80819	0.0705773	1.51309	1.30766	1.30766	1.44225	1.30766	19.6149
Q9D8U4	4.41554	2.44915	1.35448	1.80819	0.0705773	1.51309	1.30766	1.30766	1.44225	19.6149	1.30766
P29352	3.80657	2.18968	1.21258	1.80581	0.0709481	1.51309	1.30766	1.30766	4.32675	5.23064	9.15362
Q9CRF5	4.22003	2.37044	1.31295	1.80543	0.0710075	1.51309	1.30766	1.30766	2.8845	16.9996	1.30766
A2AUX3	4.04695	2.29356	1.27061	1.80509	0.0710611	1.51309	1.30766	1.30766	5.769	1.30766	13.0766
Q3UCL7	4.04695	2.29356	1.27061	1.80509	0.0710611	1.51309	1.30766	1.30766	5.769	13.0766	1.30766
Q3V0C5	4.04695	2.29356	1.27061	1.80509	0.0710611	1.51309	1.30766	1.30766	5.769	1.30766	13.0766
Q7TSI6	4.04695	2.29356	1.27061	1.80509	0.0710611	1.51309	1.30766	1.30766	5.769	13.0766	1.30766
Q80UL3	4.04695	2.29356	1.27061	1.80509	0.0710611	1.51309	1.30766	1.30766	5.769	1.30766	13.0766
B7ZWG9	3.97965	-2.30467	1.27683	-1.80499	0.0710758	1.51309	14.3843	3.92298	1.44225	1.30766	1.30766
Q8BGA5	3.97965	-2.30467	1.27683	-1.80499	0.0710758	1.51309	3.92298	14.3843	1.44225	1.30766	1.30766
Q5SVG5	11.9968	-1.9787	1.09686	-1.80397	0.071236	9.07851	11.7689	36.6145	1.44225	1.30766	11.7689
B7ZNG2	3.93289	-2.26173	1.25425	-1.80325	0.0713485	9.07851	9.15362	1.30766	1.44225	1.30766	1.30766
P23475	3.93289	-2.26173	1.25425	-1.80325	0.0713485	9.07851	1.30766	9.15362	1.44225	1.30766	1.30766
A0A087WQ44	4.4892	2.45446	1.36295	1.80084	0.0717285	1.51309	1.30766	1.30766	20.1915	1.30766	1.30766
D9HP81	4.4892	2.45446	1.36295	1.80084	0.0717285	1.51309	1.30766	1.30766	20.1915	1.30766	1.30766
E9PZB3	4.4892	2.45446	1.36295	1.80084	0.0717285	1.51309	1.30766	1.30766	20.1915	1.30766	1.30766
P61087	4.4892	2.45446	1.36295	1.80084	0.0717285	1.51309	1.30766	1.30766	20.1915	1.30766	1.30766
Q3TIH9	4.4892	2.45446	1.36295	1.80084	0.0717285	1.51309	1.30766	1.30766	20.1915	1.30766	1.30766
Q3TUF4	4.4892	2.45446	1.36295	1.80084	0.0717285	1.51309	1.30766	1.30766	20.1915	1.30766	1.30766
Q61820	4.4892	2.45446	1.36295	1.80084	0.0717285	1.51309	1.30766	1.30766	20.1915	1.30766	1.30766
Q811L6	4.4892	2.45446	1.36295	1.80084	0.0717285	1.51309	1.30766	1.30766	20.1915	1.30766	1.30766
S4R2S5	4.4892	2.45446	1.36295	1.80084	0.0717285	1.51309	1.30766	1.30766	20.1915	1.30766	1.30766
Q3TUU3	8.01597	1.9879	1.10504	1.79894	0.0720281	4.53926	1.30766	3.92298	4.32675	7.84596	26.1532
Q3URK3	15.1795	2.22891	1.2403	1.79707	0.0723238	13.6178	1.30766	1.30766	17.307	56.2294	1.30766
A0A087WRF2	3.97965	2.2726	1.26495	1.79659	0.0724004	1.51309	1.30766	1.30766	1.44225	13.0766	5.23064
A2AR50	3.97965	2.2726	1.26495	1.79659	0.0724004	1.51309	1.30766	1.30766	1.44225	5.23064	13.0766
B9EJX2	3.89866	-2.25096	1.25488	-1.79376	0.0728516	7.56543	10.4613	1.30766	1.44225	1.30766	1.30766
F6QGP8	3.89866	-2.25096	1.25488	-1.79376	0.0728516	7.56543	1.30766	10.4613	1.44225	1.30766	1.30766
G3UXK5	3.89866	-2.25096	1.25488	-1.79376	0.0728516	7.56543	10.4613	1.30766	1.44225	1.30766	1.30766
Q7TPG1	3.89866	-2.25096	1.25488	-1.79376	0.0728516	7.56543	10.4613	1.30766	1.44225	1.30766	1.30766
Q9D240	3.89866	-2.25096	1.25488	-1.79376	0.0728516	7.56543	1.30766	10.4613	1.44225	1.30766	1.30766
Q9EQR4	3.89866	-2.25096	1.25488	-1.79376	0.0728516	7.56543	10.4613	1.30766	1.44225	1.30766	1.30766
F2Z400	3.79594	-2.21896	1.23734	-1.79332	0.0729213	3.02617	3.92298	11.7689	1.44225	1.30766	1.30766
Q61468	3.79594	-2.21896	1.23734	-1.79332	0.0729213	3.02617	3.92298	11.7689	1.44225	1.30766	1.30766
Q2NKI2	3.78414	2.18264	1.21776	1.79235	0.0730772	1.51309	1.30766	1.30766	2.8845	7.84596	7.84596
E9PY39	4.3905	-2.43516	1.35892	-1.79198	0.073136	19.6701	1.30766	1.30766	1.44225	1.30766	1.30766
P62245	4.3905	-2.43516	1.35892	-1.79198	0.073136	19.6701	1.30766	1.30766	1.44225	1.30766	1.30766
Q3TXW2	4.3905	-2.43516	1.35892	-1.79198	0.073136	19.6701	1.30766	1.30766	1.44225	1.30766	1.30766
Q3U232	4.3905	-2.43516	1.35892	-1.79198	0.073136	19.6701	1.30766	1.30766	1.44225	1.30766	1.30766
Q3V1L5	4.3905	-2.43516	1.35892	-1.79198	0.073136	19.6701	1.30766	1.30766	1.44225	1.30766	1.30766
P15864	49.9808	-2.32462	1.2978	-1.79121	0.0732599	69.6019	138.612	41.8451	1.44225	47.0758	1.30766
Q3U4K5	3.80657	2.18951	1.22275	1.79064	0.0733513	1.51309	1.30766	1.30766	4.32675	10.4613	3.92298
Q6DID7	3.80657	2.18951	1.22275	1.79064	0.0733513	1.51309	1.30766	1.30766	4.32675	10.4613	3.92298
Q3UHJ1	3.78414	2.18259	1.21983	1.78926	0.0735731	1.51309	1.30766	1.30766	2.8845	9.15362	6.5383
Q91WA4	3.78414	2.18259	1.21983	1.78926	0.0735731	1.51309	1.30766	1.30766	2.8845	6.5383	9.15362
Q80WU3	6.36215	2.14608	1.2009	1.78707	0.0739264	4.53926	1.30766	1.30766	10.0957	19.6149	1.30766
A0A0G2JGM8	4.19759	-2.39433	1.34155	-1.78474	0.0743028	1.51309	1.30766	18.3072	1.44225	1.30766	1.30766
E0CXL4	4.19759	-2.39433	1.34155	-1.78474	0.0743028	1.51309	18.3072	1.30766	1.44225	1.30766	1.30766
E9PYU4	4.19759	-2.39433	1.34155	-1.78474	0.0743028	1.51309	18.3072	1.30766	1.44225	1.30766	1.30766
E9Q0X4	4.19759	-2.39433	1.34155	-1.78474	0.0743028	1.51309	18.3072	1.30766	1.44225	1.30766	1.30766
E9Q17	4.19759	-2.39433	1.34155	-1.78474	0.0743028	1.51309	1.30766	18.3072	1.44225	1.30766	1.30766
E9Q449	4.19759	-2.39433	1.34155	-1.78474	0.0743028	1.51309	1.30766	18.3072	1.44225	1.30766	1.30766
E9Q5C0	4.19759	-2.39433	1.34155	-1.78474	0.0743028	1.51309	18.3072	1.30766	1.44225	1.30766	1.30766
F6QD74	4.19759	-2.39433	1.34155	-1.78474	0.0743028	1.51309	1.30766	18.3072	1.44225	1.30766	1.30766
F6SWU2	4.19759	-2.39433	1.34155	-1.78474	0.0743028	1.51309	1.30766	18.3072	1.44225	1.30766	1.30766
G3UY34	4.19759	-2.39433	1.34155	-1.78474	0.0743028	1.51309	1.30766	18.3072	1.44225	1.30766	1.30766
G5E8R8	4.19759	-2.39433	1.34155	-1.78474	0.0743028	1.51309	18.3072	1.30766	1.44225	1.30766	1.30766
H3BIX7	4.19759	-2.39433	1.34155	-1.78474	0.0743028	1.51309	1.30766	18.3072	1.44225	1.30766	1.30766
H3BJI6	4.19759	-2.39433	1.34155	-1.78474	0.0743028	1.51309	18.3072	1.30766	1.44225	1.30766	1.30766
P31230	4.19759	-2.39433	1.34155	-1.78474	0.0743028	1.51309	18.3072	1.30766	1.44225	1.30766	1.30766
P36371	4.19759	-2.39433	1.34155	-1.78474	0.0743028	1.51309	1.30766	18.3072	1.44225	1.30766	1.30766
Q2XQY6	4.19759	-2.39433	1.34155	-1.78474	0.0743028	1.51309	1.30766	18.3072	1.44225	1.30766	1.30766
Q3TEX8	4.19759	-2.39433	1.34155	-1.78474	0.0743028	1.51309	1.30766	18.3072	1.44225	1.30766	1.30766
Q3TTF6	4.19759	-2.39433	1.34155	-1.78474	0.0743028	1.51309	1.30766	18.3072	1.44225	1.30766	1.30766
Q3U2G7	4.19759	-2.39433	1.34155	-1.78474	0.0743028	1.51309	1.30766	18.3072	1.44225	1.30766	1.30766
Q3UEX8	4.19759	-2.39433	1.34155	-1.78474	0.0743028	1.51309	1.30766	18.3072	1.44225	1.30766	1.30766
Q3UQK5	4.19759	-2.39433	1.34155	-1.78474	0.0743028	1.51309	1.30766	18.3072	1.44225	1.30766	1.30766
Q6PGA0	4.19759	-2.39433	1.34155	-1.78474	0.0743028	1.51309	1.30766	18.3072	1.44225	1.30766	1.30766
Q6ZQ32	4.19759	-2.39433	1.34155	-1.78474	0.0743028	1.51309	1.30766	18.3072	1.44225	1.30766	1.30766
Q80WV2	4.19759	-2.39433	1.34155	-1.78474	0.0743028	1.51309	1.30766	18.3072	1.44225	1.30766	1.30766
Q80YR9	4.19759	-2.39433	1.34155	-1.78474	0.0743028	1.51309	18.3072	1.30766	1.44225	1.30766	1.30766
Q8BS57	4.19759	-2.39433	1.34155	-1.78474	0.0743028	1.51309	18.3072	1.30766	1.44225	1.30766	1.30766
Q8C102	4.19759	-2.39433	1.34155	-1.78474	0.0743028	1.51309	1.30766	18.3072	1.44225	1.30766	1.30766
Q8C4S8	4.19759	-2.39433	1.34155	-1.78474	0.0743028	1.51309	1.30766	18.3072	1.44225	1.30766	1.30766
Q8K552	4.19759	-2.39433	1.34155	-1.78474	0.0743028	1.51309	18.3072	1.30766	1.44225	1.30766	1.30766
Q8R1A5	4.19759	-2.39433	1.34155	-1.78474	0.0743028	1.51309	1.30766	18.3072	1.44225	1.30766	1.30766
U5LGT0	4.19759	-2.39433	1.34155	-1.78474	0.0743028	1.51309	1.30766	18.3072	1.44225	1.30766	1.30766
Q8BYI9	6.48919	1.92606	1.07958	1.78409	0.0744091	1.51309	1.30766	5.23064	8.6535	9.15362	13.0766
B9EHI6	3.76171	-2.20827	1.23795	-1.78382	0.0744535	1.51309	9.15362	7.84596	1.44225	1.30766	1.30766
F6TK14	3.76171	-2.20827	1.23795	-1.78382	0.0744535	1.51309	9.15362	7.84596	1.44225	1.30766	1.30766
P16305	3.76171	-2.20827	1.23795	-1.78382	0.0744535	1.51309	7.84596	9.15362	1.44225	1.30766	1.30766
Q3TJG1	3.76171	-2.20827	1.23795	-1.78382	0.0744535	1.51309	7.84596	9.15362	1.44225	1.30766	1.30766
Q4QRK2	3.76171	-2.20827	1.23795	-1.78382	0.0744535	1.51309	9.15362	7.84596	1.44225	1.30766	1.30766
Q5NCC9	3.76171	-2.20827	1.23795	-1.78382	0.0744535	1.51309	7.84596	9.15362	1.44225	1.30766	1.30766
Q8R3K0	3.76171	-2.20827	1.23795	-1.78382	0.0744535	1.51309	7.84596	9.15362	1.44225	1.30766	1.30766
F7D3P8	3.94116	2.2322	1.25223	1.78258	0.0746546	1.51309	1.30766	1.30766	12.9802	2.61532	3.92298
Q3U2U4	3.64648	-2.13662	1.19904	-1.78195	0.074758	6.05234	5.23064	6.5383	1.44225	1.30766	1.30766
P49718	7.72955	1.97348	1.10784	1.78137	0.0748523	1.51309	6.5383	1.30766	4.32675	20.9226	11.7689
O08539	4.01389	-2.31474	1.29984	-1.78079	0.0749463	3.02617	1.30766	15.6919	1.44225	1.30766	1.30766
Q8BGW4	3.78414	2.18243	1.22625	1.77975	0.0751164	1.51309	1.30766	1.30766	2.8845	10.4613	5.23064
A0A140LHP3	3.86442	-2.24012	1.25951	-1.77857	0.0753104	6.05234	11.7689	1.30766	1.44225	1.30766	1.30766
E9QAC9	3.86442	-2.24012	1.25951	-1.77857	0.0753104	6.05234	1.30766	11.7689	1.44225	1.30766	1.30766
F7ANC5	3.86442	-2.24012	1.25951	-1.77857	0.0753104	6.05234	1.30766	11.7689	1.44225	1.30766	1.30766
G3X9Q1	3.86442	-2.24012	1.25951	-1.77857	0.0753104	6.05234	11.7689	1.30766	1.44225	1.30766	1.30766
Q3TMN1	3.86442	-2.24012	1.25951	-1.77857	0.0753104	6.05234	1.30766	11.7689	1.44225	1.30766	1.30766
Q3UMI0	3.86442	-2.24012	1.25951	-1.77857	0.0753104	6.05234	11.7689	1.30766	1.44225	1.30766	1.30766
Q4LG64	3.86442	-2.24012	1.25951	-1.77857	0.0753104	6.05234	1.30766	11.7689	1.44225	1.30766	1.30766
A2AI89	3.76171	-2.20811	1.24169	-1.77832	0.0753517	1.51309	6.5383	10.4613	1.44225	1.30766	1.30766
O88509	3.76171	-2.20811	1.24169	-1.77832	0.0753517	1.51309	6.5383	10.4613	1.44225	1.30766	1.30766
Q64338	3.76171	-2.20811	1.24169	-1.77832	0.0753517	1.51309	6.5383	10.4613	1.44225	1.30766	1.30766
Q7TNS9	3.76171	-2.20811	1.24169	-1.77832	0.0753517	1.51309	6.5383	10.4613	1.44225	1.30766	1.30766
Q61644	3.97965	2.27222	1.27851	1.77723	0.0755297	1.51309	1.30766	1.30766	1.44225	3.92298	14.3843
Q91V89	5.10361	2.1778	1.22661	1.77546	0.0758214	3.02617	1.30766	1.30766	1.44225	16.9996	6.5383
G5E832	24.2918	2.2679	1.27836	1.77407	0.0760518	22.6963	1.30766	1.30766	1.44225	67.9983	50.9988
F6SPK0	3.61224	-2.12608	1.19906	-1.77313	0.0762072	4.53926	6.5383	6.5383	1.44225	1.30766	1.30766
Q6PGG6	5.49274	-1.96529	1.10939	-1.7715	0.0764771	10.5916	9.15362	6.5383	1.44225	1.30766	3.92298
A0A140LJ19	3.8963	2.21786	1.25267	1.77051	0.0766415	1.51309	1.30766	1.30766	10.0957	1.30766	7.84596
P49935	3.8963	2.21786	1.25267	1.77051	0.0766415	1.51309	1.30766	1.30766	10.0957	1.30766	7.84596
Q9CZX0	3.61224	-2.12604	1.20171	-1.76917	0.0768655	4.53926	5.23064	7.84596	1.44225	1.30766	1.30766
E9PW43	3.91873	2.22516	1.25846	1.76817	0.0770323	1.51309	1.30766	1.30766	11.538	6.5383	1.30766
Q9CYN2	3.91873	2.22516	1.25846	1.76817	0.0770323	1.51309	1.30766	1.30766	11.538	6.5383	1.30766
Q9D312	3.91873	2.22516	1.25846	1.76817	0.0770323	1.51309	1.30766	1.30766	11.538	1.30766	6.5383
Q3UN62	3.87386	2.21065	1.25056	1.76773	0.0771066	1.51309	1.30766	1.30766	8.6535	9.15362	1.30766
Q8BK72	3.87386	2.21065	1.25056	1.76773	0.0771066	1.51309	1.30766	1.30766	8.6535	1.30766	9.15362
Q8VDU3	3.87386	2.21065	1.25056	1.76773	0.0771066	1.51309	1.30766	1.30766	8.6535	1.30766	9.15362
Q3U8N1	5.50525	2.34433	1.32634	1.76752	0.0771406	1.51309	2.61532	1.30766	1.44225	24.8455	1.30766
F6WA09	7.09933	2.33828	1.32311	1.76726	0.0771849	4.53926	1.30766	1.30766	1.44225	1.30766	32.6915
A7E2R1	3.76171	-2.20779	1.24949	-1.76695	0.0772365	1.51309	5.23064	11.7689	1.44225	1.30766	1.30766
D6RJ84	3.76171	-2.20779	1.24949	-1.76695	0.0772365	1.51309	5.23064	11.7689	1.44225	1.30766	1.30766
P55144	3.76171	-2.20779	1.24949	-1.76695	0.0772365	1.51309	11.7689	5.23064	1.44225	1.30766	1.30766
Q3U286	3.76171	-2.20779	1.24949	-1.76695	0.0772365	1.51309	5.23064	11.7689	1.44225	1.30766	1.30766
Q91YH5	3.76171	-2.20779	1.24949	-1.76695	0.0772365	1.51309	5.23064	11.7689	1.44225	1.30766	1.30766
Q9JK42	3.76171	-2.20779	1.24949	-1.76695	0.0772365	1.51309	5.23064	11.7689	1.44225	1.30766	1.30766
A0A0G2JDN7	7.50853	2.10112	1.19291	1.76134	0.0781816	6.05234	1.30766	1.30766	11.538	1.30766	23.5379
E9Q202	7.50853	2.10112	1.19291	1.76134	0.0781816	6.05234	1.30766	1.30766	11.538	23.5379	1.30766
A9Z1V5	4.73501	2.04132	1.15898	1.76132	0.0781849	3.02617	1.30766	1.30766	5.769	11.7689	5.23064
B7ZNH4	4.71258	2.03521	1.15631	1.7601	0.0783912	3.02617	1.30766	1.30766	4.32675	7.84596	10.4613
Q9CQU1	4.57492	-2.01258	1.1435	-1.76001	0.0784064	7.56543	7.84596	6.5383	2.8845	1.30766	1.30766
A0A0H2UKB6	3.85143	2.20346	1.25215	1.75974	0.0784523	1.51309	1.30766	1.30766	7.21125	10.4613	1.30766
E9PY67	3.85143	2.20346	1.25215	1.75974	0.0784523	1.51309	1.30766	1.30766	7.21125	1.30766	10.4613
I1VGT6	3.85143	2.20346	1.25215	1.75974	0.0784523	1.51309	1.30766	1.30766	7.21125	1.30766	10.4613
L7N228	3.85143	2.20346	1.25215	1.75974	0.0784523	1.51309	1.30766	1.30766	7.21125	1.30766	10.4613
A0A087WRB4	4.19759	2.36278	1.34326	1.759	0.078578	1.51309	1.30766	1.30766	1.44225	18.3072	1.30766
A0A1B0GT78	4.19759	2.36278	1.34326	1.759	0.078578	1.51309	1.30766	1.30766	1.44225	18.3072	1.30766
A2AFI3	4.19759	2.36278	1.34326	1.759	0.078578	1.51309	1.30766	1.30766	1.44225	1.30766	18.3072
A2CEK3	4.19759	2.36278	1.34326	1.759	0.078578	1.51309	1.30766	1.30766	1.44225	1.30766	18.3072
A2VDG1	4.19759	2.36278	1.34326	1.759	0.078578	1.51309	1.30766	1.30766	1.44225	18.3072	1.30766
B2RQ71	4.19759	2.36278	1.34326	1.759	0.078578	1.51309	1.30766	1.30766	1.44225	18.3072	1.30766
B2RRE2	4.19759	2.36278	1.34326	1.759	0.078578	1.51309	1.30766	1.30766	1.44225	1.30766	18.3072
B2RU44	4.19759	2.36278	1.34326	1.759	0.078578	1.51309	1.30766	1.30766	1.44225	1.30766	18.3072
D3YUR7	4.19759	2.36278	1.34326	1.759	0.078578	1.51309	1.30766	1.30766	1.44225	1.30766	18.3072
D3Z197	4.19759	2.36278	1.34326	1.759	0.078578	1.51309	1.30766	1.30766	1.44225	18.3072	1.30766
D3Z5M2	4.19759	2.36278	1.34326	1.759	0.078578	1.51309	1.30766	1.30766	1.44225	1.30766	18.3072
E1AZ71	4.19759	2.36278	1.34326	1.759	0.078578	1.51309	1.30766	1.30766	1.44225	18.3072	1.30766
F8VPR1	4.19759	2.36278	1.34326	1.759	0.078578	1.51309	1.30766	1.30766	1.44225	18.3072	1.30766
F8WHD8	4.19759	2.36278	1.34326	1.759	0.078578	1.51309	1.30766	1.30766	1.44225	1.30766	18.3072
H3BLI8	4.19759	2.36278	1.34326	1.759	0.078578	1.51309	1.30766	1.30766	1.44225	18.3072	1.30766
O88573	4.19759	2.36278	1.34326	1.759	0.078578	1.51309	1.30766	1.30766	1.44225	18.3072	1.30766
P97429	4.19759	2.36278	1.34326	1.759	0.078578	1.51309	1.30766	1.30766	1.44225	1.30766	18.3072
Q2LKU9	4.19759	2.36278	1.34326	1.759	0.078578	1.51309	1.30766	1.30766	1.44225	1.30766	18.3072
Q3TIQ4	4.19759	2.36278	1.34326	1.759	0.078578	1.51309	1.30766	1.30766	1.44225	1.30766	18.3072
Q3U8N2	4.19759	2.36278	1.34326	1.759	0.078578	1.51309	1.30766	1.30766	1.44225	18.3072	1.30766
Q3U8V1	4.19759	2.36278	1.34326	1.759	0.078578	1.51309	1.30766	1.30766	1.44225	1.30766	18.3072
Q3UJ74	4.19759	2.36278	1.34326	1.759	0.078578	1.51309	1.30766	1.30766	1.44225	18.3072	1.30766
Q3V1J3	4.19759	2.36278	1.34326	1.759	0.078578	1.51309	1.30766	1.30766	1.44225	1.30766	18.3072
Q4FJS9	4.19759	2.36278	1.34326	1.759	0.078578	1.51309	1.30766	1.30766	1.44225	18.3072	1.30766
Q6DFZ1	4.19759	2.36278	1.34326	1.759	0.078578	1.51309	1.30766	1.30766	1.44225	18.3072	1.30766
Q7TN74	4.19759	2.36278	1.34326	1.759	0.078578	1.51309	1.30766	1.30766	1.44225	1.30766	18.3072
Q7TNP2	4.19759	2.36278	1.34326	1.759	0.078578	1.51309	1.30766	1.30766	1.44225	18.3072	1.30766
Q80TL7	4.19759	2.36278	1.34326	1.759	0.078578	1.51309	1.30766	1.30766	1.44225	1.30766	18.3072
Q8BV96	4.19759	2.36278	1.34326	1.759	0.078578	1.51309	1.30766	1.30766	1.44225	18.3072	1.30766
Q8C290	4.19759	2.36278	1.34326	1.759	0.078578	1.51309	1.30766	1.30766	1.44225	1.30766	18.3072
Q8R526	4.19759	2.36278	1.34326	1.759	0.078578	1.51309	1.30766	1.30766	1.44225	1.30766	18.3072
Q91Z04	4.19759	2.36278	1.34326	1.759	0.078578	1.51309	1.30766	1.30766	1.44225	1.30766	18.3072
Q9D5W0	4.19759	2.36278	1.34326	1.759	0.078578	1.51309	1.30766	1.30766	1.44225	1.30766	18.3072
Q9R1X4	4.19759	2.36278	1.34326	1.759	0.078578	1.51309	1.30766	1.30766	1.44225	18.3072	1.30766
Q9DBE0	3.61224	-2.12589	1.21007	-1.75683	0.0789466	4.53926	9.15362	3.92298	1.44225	1.30766	1.30766
A0A0A6YW80	3.83018	-2.22909	1.26895	-1.75665	0.078978	4.53926	13.0766	1.30766	1.44225	1.30766	1.30766
A0A0J9YU83	3.83018	-2.22909	1.26895	-1.75665	0.078978	4.53926	1.30766	13.0766	1.44225	1.30766	1.30766
D3Z0T0	3.83018	-2.22909	1.26895	-1.75665	0.078978	4.53926	13.0766	1.30766	1.44225	1.30766	1.30766
O55196	3.83018	-2.22909	1.26895	-1.75665	0.078978	4.53926	13.0766	1.30766	1.44225	1.30766	1.30766
P23738	3.83018	-2.22909	1.26895	-1.75665	0.078978	4.53926	1.30766	13.0766	1.44225	1.30766	1.30766
Q3UN31	3.83018	-2.22909	1.26895	-1.75665	0.078978	4.53926	13.0766	1.30766	1.44225	1.30766	1.30766
Q8BK66	3.83018	-2.22909	1.26895	-1.75665	0.078978	4.53926	1.30766	13.0766	1.44225	1.30766	1.30766
Q8BH53	6.44432	1.91622	1.09128	1.75594	0.0790994	1.51309	1.30766	5.23064	5.769	13.0766	11.7689
A1L0V5	3.76171	2.17496	1.23951	1.75469	0.0793132	1.51309	1.30766	1.30766	1.44225	7.84596	9.15362
F8WHY9	3.76171	2.17496	1.23951	1.75469	0.0793132	1.51309	1.30766	1.30766	1.44225	7.84596	9.15362
G8DM24	3.76171	2.17496	1.23951	1.75469	0.0793132	1.51309	1.30766	1.30766	1.44225	9.15362	7.84596
K0BWC3	3.76171	2.17496	1.23951	1.75469	0.0793132	1.51309	1.30766	1.30766	1.44225	9.15362	7.84596
Q3UHZ5	3.76171	2.17496	1.23951	1.75469	0.0793132	1.51309	1.30766	1.30766	1.44225	9.15362	7.84596
Q5SV77	3.76171	2.17496	1.23951	1.75469	0.0793132	1.51309	1.30766	1.30766	1.44225	9.15362	7.84596
Q61010	3.76171	2.17496	1.23951	1.75469	0.0793132	1.51309	1.30766	1.30766	1.44225	9.15362	7.84596
Q61765	3.76171	2.17496	1.23951	1.75469	0.0793132	1.51309	1.30766	1.30766	1.44225	7.84596	9.15362
Q76M80	3.76171	2.17496	1.23951	1.75469	0.0793132	1.51309	1.30766	1.30766	1.44225	9.15362	7.84596
Q9D9F8	3.76171	2.17496	1.23951	1.75469	0.0793132	1.51309	1.30766	1.30766	1.44225	7.84596	9.15362
O35328	7.33853	1.87655	1.07041	1.75311	0.0795825	1.51309	1.30766	6.5383	7.21125	14.3843	13.0766
O88870	3.578	-2.11527	1.20696	-1.75256	0.0796783	3.02617	6.5383	7.84596	1.44225	1.30766	1.30766
Q8C4C8	3.578	-2.11527	1.20696	-1.75256	0.0796783	3.02617	7.84596	6.5383	1.44225	1.30766	1.30766
O08537	4.00208	2.27887	1.30053	1.75227	0.0797282	1.51309	1.30766	1.30766	2.8845	15.6919	1.30766
Q91ZE6	19.2574	-1.95183	1.1144	-1.75147	0.0798648	12.1047	28.7685	50.9988	1.44225	20.9226	1.30766
Q3TER4	3.76171	2.17484	1.24325	1.74932	0.080236	1.51309	1.30766	1.30766	1.44225	10.4613	6.5383
Q6DIB5	3.76171	2.17484	1.24325	1.74932	0.080236	1.51309	1.30766	1.30766	1.44225	10.4613	6.5383
Q8BV07	3.76171	2.17484	1.24325	1.74932	0.080236	1.51309	1.30766	1.30766	1.44225	10.4613	6.5383
Q8C9D9	3.76171	2.17484	1.24325	1.74932	0.080236	1.51309	1.30766	1.30766	1.44225	10.4613	6.5383
Q91X69	3.76171	2.17484	1.24325	1.74932	0.080236	1.51309	1.30766	1.30766	1.44225	10.4613	6.5383
Q91X84	3.76171	2.17484	1.24325	1.74932	0.080236	1.51309	1.30766	1.30766	1.44225	10.4613	6.5383
Q3UH99	3.76171	-2.20729	1.26218	-1.7488	0.080326	1.51309	3.92298	13.0766	1.44225	1.30766	1.30766
Q8BVP5	3.76171	-2.20729	1.26218	-1.7488	0.080326	1.51309	3.92298	13.0766	1.44225	1.30766	1.30766
Q8R1N4	3.61106	2.09193	1.19667	1.74812	0.0804438	1.51309	1.30766	1.30766	5.769	5.23064	6.5383
E5CYJ9	9.91772	-1.90652	1.09134	-1.74694	0.0806473	7.56543	11.7689	27.4609	10.0957	1.30766	1.30766
P26645	8.2103	-2.03384	1.16456	-1.74644	0.0807352	1.51309	18.3072	19.6149	7.21125	1.30766	1.30766
Q497E1	4.24883	2.35916	1.35107	1.74615	0.0807855	1.51309	1.30766	1.30766	18.7492	1.30766	1.30766
Q6NWV5	4.24883	2.35916	1.35107	1.74615	0.0807855	1.51309	1.30766	1.30766	18.7492	1.30766	1.30766
Q9DBZ5	4.24883	2.35916	1.35107	1.74615	0.0807855	1.51309	1.30766	1.30766	18.7492	1.30766	1.30766
B7ZWL7	3.829	2.19621	1.25778	1.7461	0.0807928	1.51309	1.30766	1.30766	5.769	11.7689	1.30766
E9QMU3	3.829	2.19621	1.25778	1.7461	0.0807928	1.51309	1.30766	1.30766	5.769	1.30766	11.7689
Q3TVU9	3.829	2.19621	1.25778	1.7461	0.0807928	1.51309	1.30766	1.30766	5.769	1.30766	11.7689
Q6A020	3.829	2.19621	1.25778	1.7461	0.0807928	1.51309	1.30766	1.30766	5.769	1.30766	11.7689
Q8BMY1	3.829	2.19621	1.25778	1.7461	0.0807928	1.51309	1.30766	1.30766	5.769	1.30766	11.7689
Q9Z0E2	3.829	2.19621	1.25778	1.7461	0.0807928	1.51309	1.30766	1.30766	5.769	1.30766	11.7689
Q9DCB4	4.88566	2.10171	1.20381	1.74588	0.080831	3.02617	1.30766	1.30766	1.44225	11.7689	10.4613
Q80TF4	3.578	-2.11512	1.21168	-1.74561	0.080878	3.02617	5.23064	9.15362	1.44225	1.30766	1.30766
Q8BRG6	3.58863	2.08488	1.19784	1.74052	0.0817673	1.51309	1.30766	1.30766	4.32675	6.5383	6.5383
D3YZ54	3.76171	2.17459	1.25105	1.73822	0.082172	1.51309	1.30766	1.30766	1.44225	5.23064	11.7689
L7N251	3.58863	2.08483	1.2005	1.73664	0.0824505	1.51309	1.30766	1.30766	4.32675	7.84596	5.23064
K3W4S5	3.71495	-2.15889	1.24344	-1.73623	0.0825231	9.07851	7.84596	1.30766	1.44225	1.30766	1.30766
F8WJG3	5.5376	-1.93916	1.11749	-1.73529	0.0826899	10.5916	10.4613	5.23064	4.32675	1.30766	1.30766
Q3UYN7	6.00962	2.05205	1.18283	1.73487	0.0827638	4.53926	1.30766	1.30766	1.44225	11.7689	15.6919
A0A0J9YUM2	3.97965	-2.303	1.32849	-1.73355	0.0829982	1.51309	16.9996	1.30766	1.44225	1.30766	1.30766
A0A0R4J1P1	3.97965	-2.303	1.32849	-1.73355	0.0829982	1.51309	16.9996	1.30766	1.44225	1.30766	1.30766
A0A1L1M1J8	3.97965	-2.303	1.32849	-1.73355	0.0829982	1.51309	1.30766	16.9996	1.44225	1.30766	1.30766
B1AT82	3.97965	-2.303	1.32849	-1.73355	0.0829982	1.51309	16.9996	1.30766	1.44225	1.30766	1.30766
B2RQR1	3.97965	-2.303	1.32849	-1.73355	0.0829982	1.51309	1.30766	16.9996	1.44225	1.30766	1.30766
B2RUA1	3.97965	-2.303	1.32849	-1.73355	0.0829982	1.51309	16.9996	1.30766	1.44225	1.30766	1.30766
B2RY03	3.97965	-2.303	1.32849	-1.73355	0.0829982	1.51309	1.30766	16.9996	1.44225	1.30766	1.30766
B7ZNI3	3.97965	-2.303	1.32849	-1.73355	0.0829982	1.51309	1.30766	16.9996	1.44225	1.30766	1.30766
D6RGM3	3.97965	-2.303	1.32849	-1.73355	0.0829982	1.51309	1.30766	16.9996	1.44225	1.30766	1.30766
E0CY51	3.97965	-2.303	1.32849	-1.73355	0.0829982	1.51309	1.30766	16.9996	1.44225	1.30766	1.30766
F8SLQ1	3.97965	-2.303	1.32849	-1.73355	0.0829982	1.51309	1.30766	16.9996	1.44225	1.30766	1.30766
G3XA17	3.97965	-2.303	1.32849	-1.73355	0.0829982	1.51309	16.9996	1.30766	1.44225	1.30766	1.30766
J3QJW3	3.97965	-2.303	1.32849	-1.73355	0.0829982	1.51309	1.30766	16.9996	1.44225	1.30766	1.30766
K4DI74	3.97965	-2.303	1.32849	-1.73355	0.0829982	1.51309	16.9996	1.30766	1.44225	1.30766	1.30766
Q3TF18	3.97965	-2.303	1.32849	-1.73355	0.0829982	1.51309	1.30766	16.9996	1.44225	1.30766	1.30766
Q3TG12	3.97965	-2.303	1.32849	-1.73355	0.0829982	1.51309	1.30766	16.9996	1.44225	1.30766	1.30766
Q3U837	3.97965	-2.303	1.32849	-1.73355	0.0829982	1.51309	1.30766	16.9996	1.44225	1.30766	1.30766
Q3UEE7	3.97965	-2.303	1.32849	-1.73355	0.0829982	1.51309	1.30766	16.9996	1.44225	1.30766	1.30766
Q3ULT5	3.97965	-2.303	1.32849	-1.73355	0.0829982	1.51309	1.30766	16.9996	1.44225	1.30766	1.30766
Q3UMT4	3.97965	-2.303	1.32849	-1.73355	0.0829982	1.51309	16.9996	1.30766	1.44225	1.30766	1.30766
Q3UT76	3.97965	-2.303	1.32849	-1.73355	0.0829982	1.51309	1.30766	16.9996	1.44225	1.30766	1.30766
Q3UZ17	3.97965	-2.303	1.32849	-1.73355	0.0829982	1.51309	16.9996	1.30766	1.44225	1.30766	1.30766
Q3V2W5	3.97965	-2.303	1.32849	-1.73355	0.0829982	1.51309	1.30766	16.9996	1.44225	1.30766	1.30766
Q5DTM7	3.97965	-2.303	1.32849	-1.73355	0.0829982	1.51309	1.30766	16.9996	1.44225	1.30766	1.30766
Q61193	3.97965	-2.303	1.32849	-1.73355	0.0829982	1.51309	1.30766	16.9996	1.44225	1.30766	1.30766
Q62141	3.97965	-2.303	1.32849	-1.73355	0.0829982	1.51309	16.9996	1.30766	1.44225	1.30766	1.30766
Q6NS57	3.97965	-2.303	1.32849	-1.73355	0.0829982	1.51309	1.30766	16.9996	1.44225	1.30766	1.30766
Q6PGK0	3.97965	-2.303	1.32849	-1.73355	0.0829982	1.51309	1.30766	16.9996	1.44225	1.30766	1.30766
Q6TXD4	3.97965	-2.303	1.32849	-1.73355	0.0829982	1.51309	16.9996	1.30766	1.44225	1.30766	1.30766
Q80U83	3.97965	-2.303	1.32849	-1.73355	0.0829982	1.51309	1.30766	16.9996	1.44225	1.30766	1.30766
Q8BNH4	3.97965	-2.303	1.32849	-1.73355	0.0829982	1.51309	16.9996	1.30766	1.44225	1.30766	1.30766
Q8BVL9	3.97965	-2.303	1.32849	-1.73355	0.0829982	1.51309	16.9996	1.30766	1.44225	1.30766	1.30766
Q8C0X6	3.97965	-2.303	1.32849	-1.73355	0.0829982	1.51309	1.30766	16.9996	1.44225	1.30766	1.30766
Q8CIG5	3.97965	-2.303	1.32849	-1.73355	0.0829982	1.51309	1.30766	16.9996	1.44225	1.30766	1.30766
Q8K3F6	3.97965	-2.303	1.32849	-1.73355	0.0829982	1.51309	16.9996	1.30766	1.44225	1.30766	1.30766
Q8R2Q4	3.97965	-2.303	1.32849	-1.73355	0.0829982	1.51309	16.9996	1.30766	1.44225	1.30766	1.30766
Q91XW2	3.97965	-2.303	1.32849	-1.73355	0.0829982	1.51309	16.9996	1.30766	1.44225	1.30766	1.30766
Q922F9	3.97965	-2.303	1.32849	-1.73355	0.0829982	1.51309	1.30766	16.9996	1.44225	1.30766	1.30766
Q9JK33	3.97965	-2.303	1.32849	-1.73355	0.0829982	1.51309	1.30766	16.9996	1.44225	1.30766	1.30766
Q9QUR6	3.97965	-2.303	1.32849	-1.73355	0.0829982	1.51309	1.30766	16.9996	1.44225	1.30766	1.30766
Q9Z129	3.97965	-2.303	1.32849	-1.73355	0.0829982	1.51309	1.30766	16.9996	1.44225	1.30766	1.30766
Q9Z2W8	3.97965	-2.303	1.32849	-1.73355	0.0829982	1.51309	1.30766	16.9996	1.44225	1.30766	1.30766
S4R2K9	3.97965	-2.303	1.32849	-1.73355	0.0829982	1.51309	16.9996	1.30766	1.44225	1.30766	1.30766
H9KUZ3	7.09815	-2.058	1.18717	-1.73353	0.0830012	1.51309	9.15362	23.5379	5.769	1.30766	1.30766
A0A0A6YW01	4.13832	-2.33185	1.34558	-1.73297	0.0831011	18.157	1.30766	1.30766	1.44225	1.30766	1.30766
P35276	4.13832	-2.33185	1.34558	-1.73297	0.0831011	18.157	1.30766	1.30766	1.44225	1.30766	1.30766
Q3TZQ2	4.13832	-2.33185	1.34558	-1.73297	0.0831011	18.157	1.30766	1.30766	1.44225	1.30766	1.30766
Q5DTS2	4.13832	-2.33185	1.34558	-1.73297	0.0831011	18.157	1.30766	1.30766	1.44225	1.30766	1.30766
Q9D2M8	4.13832	-2.33185	1.34558	-1.73297	0.0831011	18.157	1.30766	1.30766	1.44225	1.30766	1.30766
K9JA74	5.42827	2.30121	1.32963	1.73072	0.0835023	1.51309	2.61532	1.30766	24.5182	1.30766	1.30766
E9PX19	3.68071	-2.14772	1.24181	-1.7295	0.0837192	7.56543	9.15362	1.30766	1.44225	1.30766	1.30766
B2RWU4	10.8454	-2.06025	1.19162	-1.72894	0.0838201	19.6701	1.30766	31.3839	10.0957	1.30766	1.30766
Q8K4Z6	3.63349	2.09903	1.21455	1.72823	0.0839471	1.51309	1.30766	1.30766	7.21125	7.84596	2.61532
Q5NCT9	4.69015	2.02808	1.17394	1.72758	0.0840627	3.02617	1.30766	1.30766	2.8845	7.84596	11.7689
A0JP53	3.80657	2.18879	1.26824	1.72584	0.0843756	1.51309	1.30766	1.30766	4.32675	1.30766	13.0766
D3Z780	3.80657	2.18879	1.26824	1.72584	0.0843756	1.51309	1.30766	1.30766	4.32675	13.0766	1.30766
Q6PGA2	3.79594	-2.21766	1.28517	-1.72558	0.0844224	3.02617	14.3843	1.30766	1.44225	1.30766	1.30766
Q8CDF7	3.79594	-2.21766	1.28517	-1.72558	0.0844224	3.02617	1.30766	14.3843	1.44225	1.30766	1.30766
Q80TP3	13.8431	2.06908	1.19916	1.72544	0.0844474	13.6178	1.30766	1.30766	1.44225	33.9992	31.3839
Q99KG5	4.63348	-2.07251	1.20173	-1.7246	0.0845988	1.51309	7.84596	13.0766	1.44225	1.30766	2.61532
H5V850	3.58863	2.08469	1.20883	1.72455	0.084609	1.51309	1.30766	1.30766	4.32675	9.15362	3.92298
Q9CYB9	9.51796	-2.28826	1.32703	-1.72436	0.0846438	1.51309	44.4605	1.30766	7.21125	1.30766	1.30766
Q80VY6	3.76171	-2.20658	1.28138	-1.72204	0.0850629	1.51309	2.61532	14.3843	1.44225	1.30766	1.30766
G3UYS8	3.5662	2.07758	1.20697	1.72132	0.0851926	1.51309	1.30766	1.30766	2.8845	7.84596	6.5383
Q3TKJ1	3.5662	2.07758	1.20697	1.72132	0.0851926	1.51309	1.30766	1.30766	2.8845	6.5383	7.84596
Q3UDB3	3.54376	-2.1038	1.22386	-1.71898	0.0856172	1.51309	7.84596	7.84596	1.44225	1.30766	1.30766
Q8BUE4	3.54376	-2.1038	1.22386	-1.71898	0.0856172	1.51309	7.84596	7.84596	1.44225	1.30766	1.30766
Q99KK9	3.54376	-2.1038	1.22386	-1.71898	0.0856172	1.51309	7.84596	7.84596	1.44225	1.30766	1.30766
Q1A602	23.2614	-3.10362	1.80559	-1.7189	0.0856333	6.05234	1.30766	117.689	1.44225	1.30766	11.7689
Q3U3V8	7.16545	1.83026	1.06512	1.71835	0.0857324	1.51309	1.30766	6.5383	10.0957	9.15362	14.3843
O88327	4.65591	-2.05732	1.19753	-1.71797	0.085802	1.51309	11.7689	9.15362	2.8845	1.30766	1.30766
E2IUN6	10.6625	-1.84013	1.07128	-1.71768	0.0858546	10.5916	26.1532	13.0766	11.538	1.30766	1.30766
G3UVV4	10.518	2.28972	1.33334	1.71728	0.0859282	1.51309	7.84596	1.30766	1.44225	49.6911	1.30766
O89033	3.64648	-2.13656	1.24446	-1.71686	0.0860045	6.05234	10.4613	1.30766	1.44225	1.30766	1.30766
Q3U672	3.64648	-2.13656	1.24446	-1.71686	0.0860045	6.05234	10.4613	1.30766	1.44225	1.30766	1.30766
Q7TPD3	3.64648	-2.13656	1.24446	-1.71686	0.0860045	6.05234	1.30766	10.4613	1.44225	1.30766	1.30766
A4Q9F4	3.54376	-2.10371	1.22594	-1.716	0.0861624	1.51309	6.5383	9.15362	1.44225	1.30766	1.30766
E9PUG7	3.54376	-2.10371	1.22594	-1.716	0.0861624	1.51309	9.15362	6.5383	1.44225	1.30766	1.30766
E9PVU2	3.54376	-2.10371	1.22594	-1.716	0.0861624	1.51309	9.15362	6.5383	1.44225	1.30766	1.30766
E9QMK9	3.54376	-2.10371	1.22594	-1.716	0.0861624	1.51309	6.5383	9.15362	1.44225	1.30766	1.30766
Q05CI7	3.54376	-2.10371	1.22594	-1.716	0.0861624	1.51309	6.5383	9.15362	1.44225	1.30766	1.30766
Q3UBC6	3.54376	-2.10371	1.22594	-1.716	0.0861624	1.51309	9.15362	6.5383	1.44225	1.30766	1.30766
Q3UT88	3.54376	-2.10371	1.22594	-1.716	0.0861624	1.51309	9.15362	6.5383	1.44225	1.30766	1.30766
Q61083	3.54376	-2.10371	1.22594	-1.716	0.0861624	1.51309	6.5383	9.15362	1.44225	1.30766	1.30766
Q6TNG5	3.54376	-2.10371	1.22594	-1.716	0.0861624	1.51309	6.5383	9.15362	1.44225	1.30766	1.30766
Q80U62	3.54376	-2.10371	1.22594	-1.716	0.0861624	1.51309	9.15362	6.5383	1.44225	1.30766	1.30766
Q9D699	3.54376	-2.10371	1.22594	-1.716	0.0861624	1.51309	9.15362	6.5383	1.44225	1.30766	1.30766
Q8C622	7.81832	-2.26577	1.3216	-1.71441	0.0864526	36.3141	1.30766	1.30766	1.44225	5.23064	1.30766
Q6P5G6	5.68589	1.94706	1.13679	1.71277	0.0867551	4.53926	1.30766	1.30766	8.6535	3.92298	14.3843
A6ZI47	29.5463	-2.30322	1.34681	-1.71013	0.0872411	34.801	111.151	1.30766	27.4027	1.30766	1.30766
O55143	13.5661	-1.84607	1.08006	-1.70923	0.0874089	6.05234	10.4613	47.0758	8.6535	1.30766	7.84596
A0A0G2JDF8	3.97965	2.27092	1.33013	1.70729	0.0877683	1.51309	1.30766	1.30766	1.44225	16.9996	1.30766
A0A140T8K9	3.97965	2.27092	1.33013	1.70729	0.0877683	1.51309	1.30766	1.30766	1.44225	1.30766	16.9996
B0QZF8	3.97965	2.27092	1.33013	1.70729	0.0877683	1.51309	1.30766	1.30766	1.44225	1.30766	16.9996
D3YX76	3.97965	2.27092	1.33013	1.70729	0.0877683	1.51309	1.30766	1.30766	1.44225	1.30766	16.9996
E0CZ83	3.97965	2.27092	1.33013	1.70729	0.0877683	1.51309	1.30766	1.30766	1.44225	1.30766	16.9996
E9Q0N0	3.97965	2.27092	1.33013	1.70729	0.0877683	1.51309	1.30766	1.30766	1.44225	1.30766	16.9996
E9Q6Q8	3.97965	2.27092	1.33013	1.70729	0.0877683	1.51309	1.30766	1.30766	1.44225	16.9996	1.30766
E9Q7L7	3.97965	2.27092	1.33013	1.70729	0.0877683	1.51309	1.30766	1.30766	1.44225	16.9996	1.30766
F6VG99	3.97965	2.27092	1.33013	1.70729	0.0877683	1.51309	1.30766	1.30766	1.44225	1.30766	16.9996
F7BDN4	3.97965	2.27092	1.33013	1.70729	0.0877683	1.51309	1.30766	1.30766	1.44225	1.30766	16.9996
F8VPJ7	3.97965	2.27092	1.33013	1.70729	0.0877683	1.51309	1.30766	1.30766	1.44225	16.9996	1.30766
F8WGE0	3.97965	2.27092	1.33013	1.70729	0.0877683	1.51309	1.30766	1.30766	1.44225	16.9996	1.30766
H7BX79	3.97965	2.27092	1.33013	1.70729	0.0877683	1.51309	1.30766	1.30766	1.44225	16.9996	1.30766
P23440	3.97965	2.27092	1.33013	1.70729	0.0877683	1.51309	1.30766	1.30766	1.44225	16.9996	1.30766
Q0VGV2	3.97965	2.27092	1.33013	1.70729	0.0877683	1.51309	1.30766	1.30766	1.44225	16.9996	1.30766
Q3TCL7	3.97965	2.27092	1.33013	1.70729	0.0877683	1.51309	1.30766	1.30766	1.44225	16.9996	1.30766
Q3TCQ3	3.97965	2.27092	1.33013	1.70729	0.0877683	1.51309	1.30766	1.30766	1.44225	1.30766	16.9996
Q3TZZ3	3.97965	2.27092	1.33013	1.70729	0.0877683	1.51309	1.30766	1.30766	1.44225	16.9996	1.30766
Q3U754	3.97965	2.27092	1.33013	1.70729	0.0877683	1.51309	1.30766	1.30766	1.44225	16.9996	1.30766
Q3UH66	3.97965	2.27092	1.33013	1.70729	0.0877683	1.51309	1.30766	1.30766	1.44225	1.30766	16.9996
Q3UPQ2	3.97965	2.27092	1.33013	1.70729	0.0877683	1.51309	1.30766	1.30766	1.44225	16.9996	1.30766
Q3UYN1	3.97965	2.27092	1.33013	1.70729	0.0877683	1.51309	1.30766	1.30766	1.44225	1.30766	16.9996
Q3V3X9	3.97965	2.27092	1.33013	1.70729	0.0877683	1.51309	1.30766	1.30766	1.44225	1.30766	16.9996
Q571J7	3.97965	2.27092	1.33013	1.70729	0.0877683	1.51309	1.30766	1.30766	1.44225	1.30766	16.9996
Q5NBZ1	3.97965	2.27092	1.33013	1.70729	0.0877683	1.51309	1.30766	1.30766	1.44225	16.9996	1.30766
Q61570	3.97965	2.27092	1.33013	1.70729	0.0877683	1.51309	1.30766	1.30766	1.44225	16.9996	1.30766
Q6A011	3.97965	2.27092	1.33013	1.70729	0.0877683	1.51309	1.30766	1.30766	1.44225	1.30766	16.9996
Q6IR38	3.97965	2.27092	1.33013	1.70729	0.0877683	1.51309	1.30766	1.30766	1.44225	16.9996	1.30766
Q6KAM6	3.97965	2.27092	1.33013	1.70729	0.0877683	1.51309	1.30766	1.30766	1.44225	1.30766	16.9996
Q6PD26	3.97965	2.27092	1.33013	1.70729	0.0877683	1.51309	1.30766	1.30766	1.44225	16.9996	1.30766
Q6ZPV1	3.97965	2.27092	1.33013	1.70729	0.0877683	1.51309	1.30766	1.30766	1.44225	16.9996	1.30766
Q6ZPZ3	3.97965	2.27092	1.33013	1.70729	0.0877683	1.51309	1.30766	1.30766	1.44225	16.9996	1.30766
Q6ZQ17	3.97965	2.27092	1.33013	1.70729	0.0877683	1.51309	1.30766	1.30766	1.44225	16.9996	1.30766
Q7TT21	3.97965	2.27092	1.33013	1.70729	0.0877683	1.51309	1.30766	1.30766	1.44225	1.30766	16.9996
Q80TE0	3.97965	2.27092	1.33013	1.70729	0.0877683	1.51309	1.30766	1.30766	1.44225	1.30766	16.9996
Q80X33	3.97965	2.27092	1.33013	1.70729	0.0877683	1.51309	1.30766	1.30766	1.44225	1.30766	16.9996
Q8BKK2	3.97965	2.27092	1.33013	1.70729	0.0877683	1.51309	1.30766	1.30766	1.44225	16.9996	1.30766
Q8BPP6	3.97965	2.27092	1.33013	1.70729	0.0877683	1.51309	1.30766	1.30766	1.44225	1.30766	16.9996
Q8C2U7	3.97965	2.27092	1.33013	1.70729	0.0877683	1.51309	1.30766	1.30766	1.44225	1.30766	16.9996
Q8C5P3	3.97965	2.27092	1.33013	1.70729	0.0877683	1.51309	1.30766	1.30766	1.44225	16.9996	1.30766
Q8CDV0	3.97965	2.27092	1.33013	1.70729	0.0877683	1.51309	1.30766	1.30766	1.44225	16.9996	1.30766
Q8CHA0	3.97965	2.27092	1.33013	1.70729	0.0877683	1.51309	1.30766	1.30766	1.44225	1.30766	16.9996
Q922B8	3.97965	2.27092	1.33013	1.70729	0.0877683	1.51309	1.30766	1.30766	1.44225	16.9996	1.30766
Q922U1	3.97965	2.27092	1.33013	1.70729	0.0877683	1.51309	1.30766	1.30766	1.44225	16.9996	1.30766
Q9CS84	3.97965	2.27092	1.33013	1.70729	0.0877683	1.51309	1.30766	1.30766	1.44225	16.9996	1.30766
Q9EPL9	3.97965	2.27092	1.33013	1.70729	0.0877683	1.51309	1.30766	1.30766	1.44225	16.9996	1.30766
Q9ESV0	3.97965	2.27092	1.33013	1.70729	0.0877683	1.51309	1.30766	1.30766	1.44225	1.30766	16.9996
Q9QWY8	3.97965	2.27092	1.33013	1.70729	0.0877683	1.51309	1.30766	1.30766	1.44225	16.9996	1.30766
S4R1C6	3.97965	2.27092	1.33013	1.70729	0.0877683	1.51309	1.30766	1.30766	1.44225	1.30766	16.9996
S4R1I4	3.97965	2.27092	1.33013	1.70729	0.0877683	1.51309	1.30766	1.30766	1.44225	1.30766	16.9996
Q8VD07	7.67099	1.85617	1.08724	1.70723	0.0877799	7.56543	1.30766	1.30766	5.769	15.6919	14.3843
Q9D529	3.578	-2.11431	1.23856	-1.70707	0.0878096	3.02617	11.7689	2.61532	1.44225	1.30766	1.30766
Q9DBW2	6.59497	-1.98553	1.16325	-1.70688	0.0878436	1.51309	16.9996	13.0766	1.44225	5.23064	1.30766
Q8BIJ1	3.54376	-2.10342	1.23236	-1.70682	0.0878558	1.51309	5.23064	10.4613	1.44225	1.30766	1.30766
Q8C0P7	3.54376	-2.10342	1.23236	-1.70682	0.0878558	1.51309	5.23064	10.4613	1.44225	1.30766	1.30766
Z4YJJ0	3.54376	-2.10342	1.23236	-1.70682	0.0878558	1.51309	10.4613	5.23064	1.44225	1.30766	1.30766
P10493	4.88566	2.10038	1.23103	1.7062	0.0879704	3.02617	1.30766	1.30766	1.44225	16.9996	5.23064
E9Q186	3.42853	-2.02446	1.18853	-1.70334	0.0885051	6.05234	5.23064	5.23064	1.44225	1.30766	1.30766
F8WI80	8.3914	-1.81372	1.06568	-1.70194	0.0887672	18.157	9.15362	11.7689	8.6535	1.30766	1.30766
F6TKP4	3.65592	2.10653	1.23851	1.70086	0.0889687	1.51309	1.30766	1.30766	8.6535	1.30766	7.84596
F6UMF8	3.65592	2.10653	1.23851	1.70086	0.0889687	1.51309	1.30766	1.30766	8.6535	1.30766	7.84596
Q497Q3	3.65592	2.10653	1.23851	1.70086	0.0889687	1.51309	1.30766	1.30766	8.6535	7.84596	1.30766
Q99JK4	3.67835	2.11404	1.24311	1.70061	0.089016	1.51309	1.30766	1.30766	10.0957	1.30766	6.5383
Q99P21	3.67835	2.11404	1.24311	1.70061	0.089016	1.51309	1.30766	1.30766	10.0957	6.5383	1.30766
Q9ESL4	3.67835	2.11404	1.24311	1.70061	0.089016	1.51309	1.30766	1.30766	10.0957	6.5383	1.30766
E9Q3K3	3.61224	-2.12525	1.25208	-1.69738	0.0896252	4.53926	1.30766	11.7689	1.44225	1.30766	1.30766
F8VQE6	3.61224	-2.12525	1.25208	-1.69738	0.0896252	4.53926	1.30766	11.7689	1.44225	1.30766	1.30766
Q8BMR3	3.61224	-2.12525	1.25208	-1.69738	0.0896252	4.53926	11.7689	1.30766	1.44225	1.30766	1.30766
Q8C438	3.61224	-2.12525	1.25208	-1.69738	0.0896252	4.53926	1.30766	11.7689	1.44225	1.30766	1.30766
Q8C5V9	3.61224	-2.12525	1.25208	-1.69738	0.0896252	4.53926	1.30766	11.7689	1.44225	1.30766	1.30766
A0A0J9YUD5	3.78414	2.18108	1.28534	1.69689	0.0897178	1.51309	1.30766	1.30766	2.8845	1.30766	14.3843
Q0VF62	3.78414	2.18108	1.28534	1.69689	0.0897178	1.51309	1.30766	1.30766	2.8845	14.3843	1.30766
Q9Z2Z9	3.78414	2.18108	1.28534	1.69689	0.0897178	1.51309	1.30766	1.30766	2.8845	1.30766	14.3843
D3Z5I1	3.63349	2.0991	1.23803	1.69553	0.0899757	1.51309	1.30766	1.30766	7.21125	9.15362	1.30766
Q6PD18	3.63349	2.0991	1.23803	1.69553	0.0899757	1.51309	1.30766	1.30766	7.21125	9.15362	1.30766
A2AQ50	3.3943	-2.01369	1.18774	-1.69539	0.0900013	4.53926	6.5383	5.23064	1.44225	1.30766	1.30766
Q3TSQ4	3.3943	-2.01369	1.18774	-1.69539	0.0900013	4.53926	6.5383	5.23064	1.44225	1.30766	1.30766
Q3UYP9	3.3943	-2.01369	1.18774	-1.69539	0.0900013	4.53926	5.23064	6.5383	1.44225	1.30766	1.30766
Q8C800	3.3943	-2.01369	1.18774	-1.69539	0.0900013	4.53926	6.5383	5.23064	1.44225	1.30766	1.30766
Q8K2D3	3.3943	-2.01369	1.18774	-1.69539	0.0900013	4.53926	6.5383	5.23064	1.44225	1.30766	1.30766
Q3V3Q7	5.40065	-1.90424	1.12386	-1.69438	0.0901925	4.53926	9.15362	11.7689	4.32675	1.30766	1.30766
Q9CRH5	5.50525	-1.98554	1.17363	-1.69179	0.0906863	1.51309	11.7689	13.0766	1.44225	1.30766	3.92298
P50431	3.54376	-2.10293	1.24386	-1.69065	0.090904	1.51309	11.7689	3.92298	1.44225	1.30766	1.30766
Q91XS1	3.54376	-2.10293	1.24386	-1.69065	0.090904	1.51309	3.92298	11.7689	1.44225	1.30766	1.30766
Q9ER99	3.54376	-2.10293	1.24386	-1.69065	0.090904	1.51309	3.92298	11.7689	1.44225	1.30766	1.30766
A0A1D5RLC6	3.54376	2.06978	1.22523	1.68929	0.0911634	1.51309	1.30766	1.30766	1.44225	7.84596	7.84596
A0A1L1STM6	3.54376	2.06978	1.22523	1.68929	0.0911634	1.51309	1.30766	1.30766	1.44225	7.84596	7.84596
E3VWA1	3.54376	2.06978	1.22523	1.68929	0.0911634	1.51309	1.30766	1.30766	1.44225	7.84596	7.84596
P28666	3.54376	2.06978	1.22523	1.68929	0.0911634	1.51309	1.30766	1.30766	1.44225	7.84596	7.84596
P70424	3.54376	2.06978	1.22523	1.68929	0.0911634	1.51309	1.30766	1.30766	1.44225	7.84596	7.84596
Q2NKI4	3.54376	2.06978	1.22523	1.68929	0.0911634	1.51309	1.30766	1.30766	1.44225	7.84596	7.84596
Q3TTM2	3.54376	2.06978	1.22523	1.68929	0.0911634	1.51309	1.30766	1.30766	1.44225	7.84596	7.84596
Q3UNF5	3.54376	2.06978	1.22523	1.68929	0.0911634	1.51309	1.30766	1.30766	1.44225	7.84596	7.84596
Q5RKV8	3.54376	2.06978	1.22523	1.68929	0.0911634	1.51309	1.30766	1.30766	1.44225	7.84596	7.84596
Q80TM6	3.54376	2.06978	1.22523	1.68929	0.0911634	1.51309	1.30766	1.30766	1.44225	7.84596	7.84596
Q8BH05	3.54376	2.06978	1.22523	1.68929	0.0911634	1.51309	1.30766	1.30766	1.44225	7.84596	7.84596
Q8BVL3	3.54376	2.06978	1.22523	1.68929	0.0911634	1.51309	1.30766	1.30766	1.44225	7.84596	7.84596
Q99JA4	3.54376	2.06978	1.22523	1.68929	0.0911634	1.51309	1.30766	1.30766	1.44225	7.84596	7.84596
Q9D3X1	3.54376	2.06978	1.22523	1.68929	0.0911634	1.51309	1.30766	1.30766	1.44225	7.84596	7.84596
Q8C7J1	3.46277	-2.03562	1.20504	-1.68926	0.0911692	7.56543	2.61532	6.5383	1.44225	1.30766	1.30766
A0A0R5RP28	4.00845	2.2571	1.33691	1.68829	0.0913555	1.51309	1.30766	1.30766	17.307	1.30766	1.30766
B1AWC9	4.00845	2.2571	1.33691	1.68829	0.0913555	1.51309	1.30766	1.30766	17.307	1.30766	1.30766
F7A8H6	4.00845	2.2571	1.33691	1.68829	0.0913555	1.51309	1.30766	1.30766	17.307	1.30766	1.30766
F8WIA1	4.00845	2.2571	1.33691	1.68829	0.0913555	1.51309	1.30766	1.30766	17.307	1.30766	1.30766
G3UZW3	4.00845	2.2571	1.33691	1.68829	0.0913555	1.51309	1.30766	1.30766	17.307	1.30766	1.30766
Q60870	4.00845	2.2571	1.33691	1.68829	0.0913555	1.51309	1.30766	1.30766	17.307	1.30766	1.30766
Q62388	4.00845	2.2571	1.33691	1.68829	0.0913555	1.51309	1.30766	1.30766	17.307	1.30766	1.30766
Q678L1	4.00845	2.2571	1.33691	1.68829	0.0913555	1.51309	1.30766	1.30766	17.307	1.30766	1.30766
Q8BV52	4.00845	2.2571	1.33691	1.68829	0.0913555	1.51309	1.30766	1.30766	17.307	1.30766	1.30766
Q9CQK2	4.00845	2.2571	1.33691	1.68829	0.0913555	1.51309	1.30766	1.30766	17.307	1.30766	1.30766
F6QM68	3.3943	-2.0136	1.1938	-1.68671	0.0916584	4.53926	3.92298	7.84596	1.44225	1.30766	1.30766
Q9D4X8	3.3943	-2.0136	1.1938	-1.68671	0.0916584	4.53926	3.92298	7.84596	1.44225	1.30766	1.30766
A0A1D5RME9	3.54376	2.06971	1.22731	1.68638	0.0917226	1.51309	1.30766	1.30766	1.44225	6.5383	9.15362
A2AFM1	3.54376	2.06971	1.22731	1.68638	0.0917226	1.51309	1.30766	1.30766	1.44225	6.5383	9.15362
F6Z4F8	3.54376	2.06971	1.22731	1.68638	0.0917226	1.51309	1.30766	1.30766	1.44225	9.15362	6.5383
F8S0X7	3.54376	2.06971	1.22731	1.68638	0.0917226	1.51309	1.30766	1.30766	1.44225	6.5383	9.15362
O70479	3.54376	2.06971	1.22731	1.68638	0.0917226	1.51309	1.30766	1.30766	1.44225	6.5383	9.15362
Q80XK0	3.54376	2.06971	1.22731	1.68638	0.0917226	1.51309	1.30766	1.30766	1.44225	9.15362	6.5383
Q9DCE3	3.54376	2.06971	1.22731	1.68638	0.0917226	1.51309	1.30766	1.30766	1.44225	6.5383	9.15362
B7ZCC4	9.96376	1.85322	1.09948	1.68553	0.0918855	10.5916	1.30766	1.30766	8.6535	28.7685	9.15362
Q6ZQ77	12.6589	2.0621	1.22348	1.68544	0.0919043	1.51309	11.7689	1.30766	12.9802	47.0758	1.30766
A0A0A6YY37	3.61106	2.09165	1.24186	1.68429	0.0921255	1.51309	1.30766	1.30766	5.769	1.30766	10.4613
A0A0U1RPM0	3.61106	2.09165	1.24186	1.68429	0.0921255	1.51309	1.30766	1.30766	5.769	10.4613	1.30766
F8WIC0	3.61106	2.09165	1.24186	1.68429	0.0921255	1.51309	1.30766	1.30766	5.769	1.30766	10.4613
H3BKF3	3.61106	2.09165	1.24186	1.68429	0.0921255	1.51309	1.30766	1.30766	5.769	10.4613	1.30766
P19091	3.61106	2.09165	1.24186	1.68429	0.0921255	1.51309	1.30766	1.30766	5.769	10.4613	1.30766
Q3TDJ1	3.61106	2.09165	1.24186	1.68429	0.0921255	1.51309	1.30766	1.30766	5.769	10.4613	1.30766
Q9D318	3.61106	2.09165	1.24186	1.68429	0.0921255	1.51309	1.30766	1.30766	5.769	10.4613	1.30766
Q9DB38	3.61106	2.09165	1.24186	1.68429	0.0921255	1.51309	1.30766	1.30766	5.769	10.4613	1.30766
A0A1D5RLQ0	5.79167	1.9858	1.17908	1.6842	0.0921435	4.53926	1.30766	1.30766	1.44225	13.0766	13.0766
Q3UPR7	5.79167	1.98575	1.18003	1.6828	0.0924143	4.53926	1.30766	1.30766	1.44225	11.7689	14.3843
P17751	28.8826	-1.98388	1.17894	-1.68277	0.0924191	25.7225	105.92	6.5383	25.9605	7.84596	1.30766
A0A087WPX0	3.76171	-2.20554	1.31209	-1.68094	0.0927739	1.51309	1.30766	15.6919	1.44225	1.30766	1.30766
A0A0G2JDF1	3.76171	-2.20554	1.31209	-1.68094	0.0927739	1.51309	1.30766	15.6919	1.44225	1.30766	1.30766
A0A0J9YVJ0	3.76171	-2.20554	1.31209	-1.68094	0.0927739	1.51309	1.30766	15.6919	1.44225	1.30766	1.30766
A0A0R4J0L7	3.76171	-2.20554	1.31209	-1.68094	0.0927739	1.51309	1.30766	15.6919	1.44225	1.30766	1.30766
A0A140LIZ7	3.76171	-2.20554	1.31209	-1.68094	0.0927739	1.51309	1.30766	15.6919	1.44225	1.30766	1.30766
A4PBQ8	3.76171	-2.20554	1.31209	-1.68094	0.0927739	1.51309	15.6919	1.30766	1.44225	1.30766	1.30766
B1AXJ3	3.76171	-2.20554	1.31209	-1.68094	0.0927739	1.51309	15.6919	1.30766	1.44225	1.30766	1.30766
B2RQ83	3.76171	-2.20554	1.31209	-1.68094	0.0927739	1.51309	15.6919	1.30766	1.44225	1.30766	1.30766
B2RWT0	3.76171	-2.20554	1.31209	-1.68094	0.0927739	1.51309	15.6919	1.30766	1.44225	1.30766	1.30766
B2RX05	3.76171	-2.20554	1.31209	-1.68094	0.0927739	1.51309	15.6919	1.30766	1.44225	1.30766	1.30766
B9EJ37	3.76171	-2.20554	1.31209	-1.68094	0.0927739	1.51309	15.6919	1.30766	1.44225	1.30766	1.30766
D3YVP5	3.76171	-2.20554	1.31209	-1.68094	0.0927739	1.51309	15.6919	1.30766	1.44225	1.30766	1.30766
D3YWQ0	3.76171	-2.20554	1.31209	-1.68094	0.0927739	1.51309	1.30766	15.6919	1.44225	1.30766	1.30766
D3Z560	3.76171	-2.20554	1.31209	-1.68094	0.0927739	1.51309	1.30766	15.6919	1.44225	1.30766	1.30766
D3Z5T4	3.76171	-2.20554	1.31209	-1.68094	0.0927739	1.51309	1.30766	15.6919	1.44225	1.30766	1.30766
E3VRY6	3.76171	-2.20554	1.31209	-1.68094	0.0927739	1.51309	1.30766	15.6919	1.44225	1.30766	1.30766
E9Q174	3.76171	-2.20554	1.31209	-1.68094	0.0927739	1.51309	1.30766	15.6919	1.44225	1.30766	1.30766
E9Q4X5	3.76171	-2.20554	1.31209	-1.68094	0.0927739	1.51309	1.30766	15.6919	1.44225	1.30766	1.30766
E9Q852	3.76171	-2.20554	1.31209	-1.68094	0.0927739	1.51309	15.6919	1.30766	1.44225	1.30766	1.30766
E9Q9H0	3.76171	-2.20554	1.31209	-1.68094	0.0927739	1.51309	1.30766	15.6919	1.44225	1.30766	1.30766
F6XWD4	3.76171	-2.20554	1.31209	-1.68094	0.0927739	1.51309	15.6919	1.30766	1.44225	1.30766	1.30766
F8VPQ4	3.76171	-2.20554	1.31209	-1.68094	0.0927739	1.51309	1.30766	15.6919	1.44225	1.30766	1.30766
G3X8X0	3.76171	-2.20554	1.31209	-1.68094	0.0927739	1.51309	15.6919	1.30766	1.44225	1.30766	1.30766
H3BLH0	3.76171	-2.20554	1.31209	-1.68094	0.0927739	1.51309	15.6919	1.30766	1.44225	1.30766	1.30766
H7BX82	3.76171	-2.20554	1.31209	-1.68094	0.0927739	1.51309	1.30766	15.6919	1.44225	1.30766	1.30766
I1E4X6	3.76171	-2.20554	1.31209	-1.68094	0.0927739	1.51309	15.6919	1.30766	1.44225	1.30766	1.30766
K3W4R4	3.76171	-2.20554	1.31209	-1.68094	0.0927739	1.51309	15.6919	1.30766	1.44225	1.30766	1.30766
O88447	3.76171	-2.20554	1.31209	-1.68094	0.0927739	1.51309	1.30766	15.6919	1.44225	1.30766	1.30766
P52332	3.76171	-2.20554	1.31209	-1.68094	0.0927739	1.51309	1.30766	15.6919	1.44225	1.30766	1.30766
P97434	3.76171	-2.20554	1.31209	-1.68094	0.0927739	1.51309	15.6919	1.30766	1.44225	1.30766	1.30766
Q3TBM1	3.76171	-2.20554	1.31209	-1.68094	0.0927739	1.51309	1.30766	15.6919	1.44225	1.30766	1.30766
Q3TMX6	3.76171	-2.20554	1.31209	-1.68094	0.0927739	1.51309	1.30766	15.6919	1.44225	1.30766	1.30766
Q3TU06	3.76171	-2.20554	1.31209	-1.68094	0.0927739	1.51309	1.30766	15.6919	1.44225	1.30766	1.30766
Q3U1W4	3.76171	-2.20554	1.31209	-1.68094	0.0927739	1.51309	15.6919	1.30766	1.44225	1.30766	1.30766
Q3UFL8	3.76171	-2.20554	1.31209	-1.68094	0.0927739	1.51309	1.30766	15.6919	1.44225	1.30766	1.30766
Q3UH27	3.76171	-2.20554	1.31209	-1.68094	0.0927739	1.51309	15.6919	1.30766	1.44225	1.30766	1.30766
Q3V0M2	3.76171	-2.20554	1.31209	-1.68094	0.0927739	1.51309	1.30766	15.6919	1.44225	1.30766	1.30766
Q5DTG7	3.76171	-2.20554	1.31209	-1.68094	0.0927739	1.51309	15.6919	1.30766	1.44225	1.30766	1.30766
Q60610	3.76171	-2.20554	1.31209	-1.68094	0.0927739	1.51309	15.6919	1.30766	1.44225	1.30766	1.30766
Q61696	3.76171	-2.20554	1.31209	-1.68094	0.0927739	1.51309	15.6919	1.30766	1.44225	1.30766	1.30766
Q69ZK9	3.76171	-2.20554	1.31209	-1.68094	0.0927739	1.51309	1.30766	15.6919	1.44225	1.30766	1.30766
Q6A090	3.76171	-2.20554	1.31209	-1.68094	0.0927739	1.51309	15.6919	1.30766	1.44225	1.30766	1.30766
Q6A0F1	3.76171	-2.20554	1.31209	-1.68094	0.0927739	1.51309	15.6919	1.30766	1.44225	1.30766	1.30766
Q6JHY2	3.76171	-2.20554	1.31209	-1.68094	0.0927739	1.51309	1.30766	15.6919	1.44225	1.30766	1.30766
Q6NVC3	3.76171	-2.20554	1.31209	-1.68094	0.0927739	1.51309	1.30766	15.6919	1.44225	1.30766	1.30766
Q7TSA7	3.76171	-2.20554	1.31209	-1.68094	0.0927739	1.51309	1.30766	15.6919	1.44225	1.30766	1.30766
Q80YV3	3.76171	-2.20554	1.31209	-1.68094	0.0927739	1.51309	15.6919	1.30766	1.44225	1.30766	1.30766
Q8BGF0	3.76171	-2.20554	1.31209	-1.68094	0.0927739	1.51309	1.30766	15.6919	1.44225	1.30766	1.30766
Q8BR07	3.76171	-2.20554	1.31209	-1.68094	0.0927739	1.51309	1.30766	15.6919	1.44225	1.30766	1.30766
Q8BY97	3.76171	-2.20554	1.31209	-1.68094	0.0927739	1.51309	1.30766	15.6919	1.44225	1.30766	1.30766
Q8C3F2	3.76171	-2.20554	1.31209	-1.68094	0.0927739	1.51309	1.30766	15.6919	1.44225	1.30766	1.30766
Q8HWB2	3.76171	-2.20554	1.31209	-1.68094	0.0927739	1.51309	15.6919	1.30766	1.44225	1.30766	1.30766
Q8K009	3.76171	-2.20554	1.31209	-1.68094	0.0927739	1.51309	1.30766	15.6919	1.44225	1.30766	1.30766
Q8K1K1	3.76171	-2.20554	1.31209	-1.68094	0.0927739	1.51309	15.6919	1.30766	1.44225	1.30766	1.30766
Q8R2T8	3.76171	-2.20554	1.31209	-1.68094	0.0927739	1.51309	1.30766	15.6919	1.44225	1.30766	1.30766
Q8VDD9	3.76171	-2.20554	1.31209	-1.68094	0.0927739	1.51309	15.6919	1.30766	1.44225	1.30766	1.30766
Q91Z39	3.76171	-2.20554	1.31209	-1.68094	0.0927739	1.51309	1.30766	15.6919	1.44225	1.30766	1.30766
Q99KG1	3.76171	-2.20554	1.31209	-1.68094	0.0927739	1.51309	15.6919	1.30766	1.44225	1.30766	1.30766
Q9D4L1	3.76171	-2.20554	1.31209	-1.68094	0.0927739	1.51309	15.6919	1.30766	1.44225	1.30766	1.30766
Q9EQZ6	3.76171	-2.20554	1.31209	-1.68094	0.0927739	1.51309	15.6919	1.30766	1.44225	1.30766	1.30766
Q9JM96	3.76171	-2.20554	1.31209	-1.68094	0.0927739	1.51309	15.6919	1.30766	1.44225	1.30766	1.30766
V9GXX3	3.76171	-2.20554	1.31209	-1.68094	0.0927739	1.51309	1.30766	15.6919	1.44225	1.30766	1.30766
Q64152	5.1879	2.22163	1.32232	1.6801	0.0929378	1.51309	2.61532	1.30766	23.076	1.30766	1.30766
A7ISP9	8.25753	1.98731	1.18339	1.67933	0.0930873	7.56543	1.30766	1.30766	1.44225	26.1532	11.7689
O09159	6.59497	1.96229	1.16898	1.67864	0.0932223	1.51309	5.23064	1.30766	1.44225	18.3072	11.7689
Q8BMC3	4.47221	-1.98206	1.18151	-1.67756	0.0934325	3.02617	13.0766	5.23064	2.8845	1.30766	1.30766
D3Z3D5	3.54376	2.06949	1.23373	1.67742	0.0934601	1.51309	1.30766	1.30766	1.44225	10.4613	5.23064
E9Q4D1	3.54376	2.06949	1.23373	1.67742	0.0934601	1.51309	1.30766	1.30766	1.44225	5.23064	10.4613
Q3TLE4	3.54376	2.06949	1.23373	1.67742	0.0934601	1.51309	1.30766	1.30766	1.44225	10.4613	5.23064
Q9EPU5	3.54376	2.06949	1.23373	1.67742	0.0934601	1.51309	1.30766	1.30766	1.44225	10.4613	5.23064
Q05AH2	7.09815	1.81641	1.08295	1.67728	0.0934872	1.51309	1.30766	6.5383	5.769	15.6919	11.7689
Q9DA15	3.5662	2.07678	1.23854	1.67681	0.0935805	1.51309	1.30766	1.30766	2.8845	11.7689	2.61532
Q571F0	3.36006	-2.0027	1.19445	-1.67667	0.0936073	3.02617	7.84596	5.23064	1.44225	1.30766	1.30766
A0A068BIS1	6.15908	-2.18347	1.30239	-1.67651	0.0936374	1.51309	27.4609	1.30766	1.44225	3.92298	1.30766
P24822	4.43797	1.96357	1.17331	1.67353	0.0942225	1.51309	2.61532	1.30766	2.8845	11.7689	6.5383
P06795	8.16544	1.83445	1.09773	1.67112	0.094697	1.51309	7.84596	1.30766	4.32675	19.6149	14.3843
A0A087WP14	3.88614	-2.22049	1.32922	-1.67053	0.0948155	16.6439	1.30766	1.30766	1.44225	1.30766	1.30766
E9PWX8	3.88614	-2.22049	1.32922	-1.67053	0.0948155	16.6439	1.30766	1.30766	1.44225	1.30766	1.30766
E9PYI7	3.88614	-2.22049	1.32922	-1.67053	0.0948155	16.6439	1.30766	1.30766	1.44225	1.30766	1.30766
H3BL83	3.88614	-2.22049	1.32922	-1.67053	0.0948155	16.6439	1.30766	1.30766	1.44225	1.30766	1.30766
Q3V3V9	3.88614	-2.22049	1.32922	-1.67053	0.0948155	16.6439	1.30766	1.30766	1.44225	1.30766	1.30766
Q80WF7	3.88614	-2.22049	1.32922	-1.67053	0.0948155	16.6439	1.30766	1.30766	1.44225	1.30766	1.30766
S4R1E5	3.88614	-2.22049	1.32922	-1.67053	0.0948155	16.6439	1.30766	1.30766	1.44225	1.30766	1.30766
S4R2M6	3.88614	-2.22049	1.32922	-1.67053	0.0948155	16.6439	1.30766	1.30766	1.44225	1.30766	1.30766
Q64285	3.39311	1.97878	1.18528	1.66946	0.0950261	1.51309	1.30766	1.30766	5.769	5.23064	5.23064
Q69ZR3	3.39311	1.97878	1.18528	1.66946	0.0950261	1.51309	1.30766	1.30766	5.769	5.23064	5.23064
P33896	3.578	-2.11355	1.26625	-1.66914	0.0950888	3.02617	1.30766	13.0766	1.44225	1.30766	1.30766
Q3U4P0	11.5373	1.83614	1.10136	1.66716	0.0954823	6.05234	7.84596	1.30766	4.32675	40.5375	9.15362
Q8C6D4	3.41555	1.98603	1.19161	1.66668	0.0955774	1.51309	1.30766	1.30766	7.21125	5.23064	3.92298
B1AU43	3.58863	2.08405	1.25072	1.66628	0.0956567	1.51309	1.30766	1.30766	4.32675	11.7689	1.30766
B2RXY2	3.58863	2.08405	1.25072	1.66628	0.0956567	1.51309	1.30766	1.30766	4.32675	11.7689	1.30766
B2RY68	3.58863	2.08405	1.25072	1.66628	0.0956567	1.51309	1.30766	1.30766	4.32675	1.30766	11.7689
E9Q6J8	3.58863	2.08405	1.25072	1.66628	0.0956567	1.51309	1.30766	1.30766	4.32675	11.7689	1.30766
Q06138	3.58863	2.08405	1.25072	1.66628	0.0956567	1.51309	1.30766	1.30766	4.32675	1.30766	11.7689
Q3U1P0	3.58863	2.08405	1.25072	1.66628	0.0956567	1.51309	1.30766	1.30766	4.32675	11.7689	1.30766
Q3ULG3	3.58863	2.08405	1.25072	1.66628	0.0956567	1.51309	1.30766	1.30766	4.32675	11.7689	1.30766
Q66JY4	3.58863	2.08405	1.25072	1.66628	0.0956567	1.51309	1.30766	1.30766	4.32675	11.7689	1.30766
Q6PDX6	3.58863	2.08405	1.25072	1.66628	0.0956567	1.51309	1.30766	1.30766	4.32675	11.7689	1.30766
A2AS70	3.49701	-2.04761	1.23001	-1.66472	0.0959696	9.07851	1.30766	6.5383	1.44225	1.30766	1.30766
Q3THQ5	15.8619	-1.90884	1.14739	-1.66364	0.0961841	4.53926	10.4613	60.1524	4.32675	1.30766	14.3843
Q05CK0	3.37068	1.97159	1.18588	1.66256	0.0964015	1.51309	1.30766	1.30766	4.32675	6.5383	5.23064
Q715T0	3.37068	1.97159	1.18588	1.66256	0.0964015	1.51309	1.30766	1.30766	4.32675	6.5383	5.23064
A0A1D5RLD8	108.322	-2.5227	1.51747	-1.66244	0.0964247	60.5234	453.758	39.2298	66.3435	28.7685	1.30766
Q8BUV3	3.53125	-2.05954	1.23916	-1.66205	0.0965034	10.5916	5.23064	1.30766	1.44225	1.30766	1.30766
A2A6J4	4.73501	2.03875	1.2268	1.66184	0.0965442	3.02617	1.30766	1.30766	5.769	15.6919	1.30766
H3BKN0	6.35152	1.80377	1.08543	1.6618	0.0965531	6.05234	1.30766	1.30766	7.21125	11.7689	10.4613
Q14BI2	3.54376	2.06911	1.24522	1.66164	0.0965854	1.51309	1.30766	1.30766	1.44225	11.7689	3.92298
Q3U878	3.54376	2.06911	1.24522	1.66164	0.0965854	1.51309	1.30766	1.30766	1.44225	3.92298	11.7689
Q8BG19	3.54376	2.06911	1.24522	1.66164	0.0965854	1.51309	1.30766	1.30766	1.44225	11.7689	3.92298
Q8BIA3	3.54376	2.06911	1.24522	1.66164	0.0965854	1.51309	1.30766	1.30766	1.44225	11.7689	3.92298
Q8K0L0	3.54376	2.06911	1.24522	1.66164	0.0965854	1.51309	1.30766	1.30766	1.44225	11.7689	3.92298
Q9Z1B8	3.54376	2.06911	1.24522	1.66164	0.0965854	1.51309	1.30766	1.30766	1.44225	11.7689	3.92298
A0A1L1SRP4	3.46277	-2.03604	1.22553	-1.66136	0.0966414	7.56543	1.30766	7.84596	1.44225	1.30766	1.30766
G5E8L5	3.46277	-2.03604	1.22553	-1.66136	0.0966414	7.56543	7.84596	1.30766	1.44225	1.30766	1.30766
Q499M4	3.46277	-2.03604	1.22553	-1.66136	0.0966414	7.56543	7.84596	1.30766	1.44225	1.30766	1.30766
Q7TSH4	6.922	1.95171	1.17675	1.65856	0.0972052	6.05234	1.30766	1.30766	15.8647	15.6919	1.30766
Q61078	6.4455	2.17017	1.30992	1.65671	0.0975775	4.53926	1.30766	1.30766	1.44225	28.7685	1.30766
A0A0U1RPJ4	8.11325	1.94707	1.17631	1.65523	0.0978775	7.56543	1.30766	1.30766	20.1915	16.9996	1.30766
E9PX95	4.41554	-1.98636	1.20085	-1.65413	0.0981012	1.51309	6.5383	13.0766	1.44225	1.30766	2.61532
A0A087WS76	3.76171	2.17285	1.3136	1.65412	0.0981038	1.51309	1.30766	1.30766	1.44225	15.6919	1.30766
A0A0B4J1G5	3.76171	2.17285	1.3136	1.65412	0.0981038	1.51309	1.30766	1.30766	1.44225	15.6919	1.30766
A0A0G2JG10	3.76171	2.17285	1.3136	1.65412	0.0981038	1.51309	1.30766	1.30766	1.44225	1.30766	15.6919
A0A0U1RNR6	3.76171	2.17285	1.3136	1.65412	0.0981038	1.51309	1.30766	1.30766	1.44225	15.6919	1.30766
A0A1B0GT44	3.76171	2.17285	1.3136	1.65412	0.0981038	1.51309	1.30766	1.30766	1.44225	15.6919	1.30766
A0A1D5RM76	3.76171	2.17285	1.3136	1.65412	0.0981038	1.51309	1.30766	1.30766	1.44225	1.30766	15.6919
A0JLP6	3.76171	2.17285	1.3136	1.65412	0.0981038	1.51309	1.30766	1.30766	1.44225	1.30766	15.6919
A2AE98	3.76171	2.17285	1.3136	1.65412	0.0981038	1.51309	1.30766	1.30766	1.44225	1.30766	15.6919
A6ZI46	3.76171	2.17285	1.3136	1.65412	0.0981038	1.51309	1.30766	1.30766	1.44225	15.6919	1.30766
A7YY80	3.76171	2.17285	1.3136	1.65412	0.0981038	1.51309	1.30766	1.30766	1.44225	15.6919	1.30766
B1AVB3	3.76171	2.17285	1.3136	1.65412	0.0981038	1.51309	1.30766	1.30766	1.44225	15.6919	1.30766
D3Z2E3	3.76171	2.17285	1.3136	1.65412	0.0981038	1.51309	1.30766	1.30766	1.44225	15.6919	1.30766
D3Z4M4	3.76171	2.17285	1.3136	1.65412	0.0981038	1.51309	1.30766	1.30766	1.44225	1.30766	15.6919
E9PX68	3.76171	2.17285	1.3136	1.65412	0.0981038	1.51309	1.30766	1.30766	1.44225	1.30766	15.6919
F6ZTG3	3.76171	2.17285	1.3136	1.65412	0.0981038	1.51309	1.30766	1.30766	1.44225	1.30766	15.6919
F8VQH0	3.76171	2.17285	1.3136	1.65412	0.0981038	1.51309	1.30766	1.30766	1.44225	15.6919	1.30766
F8WI85	3.76171	2.17285	1.3136	1.65412	0.0981038	1.51309	1.30766	1.30766	1.44225	1.30766	15.6919
G3UZM9	3.76171	2.17285	1.3136	1.65412	0.0981038	1.51309	1.30766	1.30766	1.44225	1.30766	15.6919
H7BX44	3.76171	2.17285	1.3136	1.65412	0.0981038	1.51309	1.30766	1.30766	1.44225	1.30766	15.6919
J3QQ27	3.76171	2.17285	1.3136	1.65412	0.0981038	1.51309	1.30766	1.30766	1.44225	15.6919	1.30766
M0QWR4	3.76171	2.17285	1.3136	1.65412	0.0981038	1.51309	1.30766	1.30766	1.44225	15.6919	1.30766
O70585	3.76171	2.17285	1.3136	1.65412	0.0981038	1.51309	1.30766	1.30766	1.44225	15.6919	1.30766
P31695	3.76171	2.17285	1.3136	1.65412	0.0981038	1.51309	1.30766	1.30766	1.44225	15.6919	1.30766
Q3TI98	3.76171	2.17285	1.3136	1.65412	0.0981038	1.51309	1.30766	1.30766	1.44225	15.6919	1.30766
Q3TXN7	3.76171	2.17285	1.3136	1.65412	0.0981038	1.51309	1.30766	1.30766	1.44225	15.6919	1.30766
Q3U1Y4	3.76171	2.17285	1.3136	1.65412	0.0981038	1.51309	1.30766	1.30766	1.44225	1.30766	15.6919
Q3U4B0	3.76171	2.17285	1.3136	1.65412	0.0981038	1.51309	1.30766	1.30766	1.44225	15.6919	1.30766
Q3UFL0	3.76171	2.17285	1.3136	1.65412	0.0981038	1.51309	1.30766	1.30766	1.44225	1.30766	15.6919
Q3UL40	3.76171	2.17285	1.3136	1.65412	0.0981038	1.51309	1.30766	1.30766	1.44225	15.6919	1.30766
Q3UPB2	3.76171	2.17285	1.3136	1.65412	0.0981038	1.51309	1.30766	1.30766	1.44225	1.30766	15.6919
Q3UPS8	3.76171	2.17285	1.3136	1.65412	0.0981038	1.51309	1.30766	1.30766	1.44225	1.30766	15.6919
Q3UZR5	3.76171	2.17285	1.3136	1.65412	0.0981038	1.51309	1.30766	1.30766	1.44225	15.6919	1.30766
Q4KML9	3.76171	2.17285	1.3136	1.65412	0.0981038	1.51309	1.30766	1.30766	1.44225	1.30766	15.6919
Q5SS83	3.76171	2.17285	1.3136	1.65412	0.0981038	1.51309	1.30766	1.30766	1.44225	1.30766	15.6919
Q66JW6	3.76171	2.17285	1.3136	1.65412	0.0981038	1.51309	1.30766	1.30766	1.44225	15.6919	1.30766
Q6NXI4	3.76171	2.17285	1.3136	1.65412	0.0981038	1.51309	1.30766	1.30766	1.44225	15.6919	1.30766
Q6NZL8	3.76171	2.17285	1.3136	1.65412	0.0981038	1.51309	1.30766	1.30766	1.44225	15.6919	1.30766
Q80TN1	3.76171	2.17285	1.3136	1.65412	0.0981038	1.51309	1.30766	1.30766	1.44225	15.6919	1.30766
Q80YC2	3.76171	2.17285	1.3136	1.65412	0.0981038	1.51309	1.30766	1.30766	1.44225	1.30766	15.6919
Q8BKW6	3.76171	2.17285	1.3136	1.65412	0.0981038	1.51309	1.30766	1.30766	1.44225	1.30766	15.6919
Q8BSS6	3.76171	2.17285	1.3136	1.65412	0.0981038	1.51309	1.30766	1.30766	1.44225	1.30766	15.6919
Q8BSV0	3.76171	2.17285	1.3136	1.65412	0.0981038	1.51309	1.30766	1.30766	1.44225	15.6919	1.30766
Q8R146	3.76171	2.17285	1.3136	1.65412	0.0981038	1.51309	1.30766	1.30766	1.44225	15.6919	1.30766
Q8VDY4	3.76171	2.17285	1.3136	1.65412	0.0981038	1.51309	1.30766	1.30766	1.44225	15.6919	1.30766
Q99JL1	3.76171	2.17285	1.3136	1.65412	0.0981038	1.51309	1.30766	1.30766	1.44225	15.6919	1.30766
Q99JY4	3.76171	2.17285	1.3136	1.65412	0.0981038	1.51309	1.30766	1.30766	1.44225	1.30766	15.6919
Q99LD9	3.76171	2.17285	1.3136	1.65412	0.0981038	1.51309	1.30766	1.30766	1.44225	1.30766	15.6919
Q99MQ1	3.76171	2.17285	1.3136	1.65412	0.0981038	1.51309	1.30766	1.30766	1.44225	15.6919	1.30766
Q9DBV8	3.76171	2.17285	1.3136	1.65412	0.0981038	1.51309	1.30766	1.30766	1.44225	15.6919	1.30766
Q9JL19	3.76171	2.17285	1.3136	1.65412	0.0981038	1.51309	1.30766	1.30766	1.44225	15.6919	1.30766
Q9WV92	3.76171	2.17285	1.3136	1.65412	0.0981038	1.51309	1.30766	1.30766	1.44225	1.30766	15.6919
S4R1N2	3.76171	2.17285	1.3136	1.65412	0.0981038	1.51309	1.30766	1.30766	1.44225	15.6919	1.30766
V9GX74	3.76171	2.17285	1.3136	1.65412	0.0981038	1.51309	1.30766	1.30766	1.44225	1.30766	15.6919
A0A140LIB2	3.42853	-2.02461	1.2257	-1.6518	0.0985745	6.05234	9.15362	1.30766	1.44225	1.30766	1.30766
B1B1B8	3.42853	-2.02461	1.2257	-1.6518	0.0985745	6.05234	9.15362	1.30766	1.44225	1.30766	1.30766
D3YY36	3.42853	-2.02461	1.2257	-1.6518	0.0985745	6.05234	1.30766	9.15362	1.44225	1.30766	1.30766
D3Z2K5	3.42853	-2.02461	1.2257	-1.6518	0.0985745	6.05234	9.15362	1.30766	1.44225	1.30766	1.30766
F7ALG5	3.42853	-2.02461	1.2257	-1.6518	0.0985745	6.05234	1.30766	9.15362	1.44225	1.30766	1.30766
Q3TVA9	3.42853	-2.02461	1.2257	-1.6518	0.0985745	6.05234	9.15362	1.30766	1.44225	1.30766	1.30766
Q3U5C8	3.42853	-2.02461	1.2257	-1.6518	0.0985745	6.05234	1.30766	9.15362	1.44225	1.30766	1.30766
Q5DU52	3.42853	-2.02461	1.2257	-1.6518	0.0985745	6.05234	1.30766	9.15362	1.44225	1.30766	1.30766
Q8BLL4	3.42853	-2.02461	1.2257	-1.6518	0.0985745	6.05234	1.30766	9.15362	1.44225	1.30766	1.30766
Q9ES83	3.42853	-2.02461	1.2257	-1.6518	0.0985745	6.05234	1.30766	9.15362	1.44225	1.30766	1.30766
A0A0F7DDK0	3.32582	-1.99119	1.20682	-1.64995	0.0989533	1.51309	7.84596	6.5383	1.44225	1.30766	1.30766
A0A1B0GSA5	3.32582	-1.99119	1.20682	-1.64995	0.0989533	1.51309	7.84596	6.5383	1.44225	1.30766	1.30766
C6EQH3	3.32582	-1.99119	1.20682	-1.64995	0.0989533	1.51309	7.84596	6.5383	1.44225	1.30766	1.30766
G3UZ38	3.32582	-1.99119	1.20682	-1.64995	0.0989533	1.51309	6.5383	7.84596	1.44225	1.30766	1.30766
I7CPP0	3.32582	-1.99119	1.20682	-1.64995	0.0989533	1.51309	6.5383	7.84596	1.44225	1.30766	1.30766
O54786	3.32582	-1.99119	1.20682	-1.64995	0.0989533	1.51309	6.5383	7.84596	1.44225	1.30766	1.30766
Q3KNH8	3.32582	-1.99119	1.20682	-1.64995	0.0989533	1.51309	7.84596	6.5383	1.44225	1.30766	1.30766
Q3TSA8	3.32582	-1.99119	1.20682	-1.64995	0.0989533	1.51309	7.84596	6.5383	1.44225	1.30766	1.30766
Q5BKQ4	3.32582	-1.99119	1.20682	-1.64995	0.0989533	1.51309	7.84596	6.5383	1.44225	1.30766	1.30766
Q6NVE3	3.32582	-1.99119	1.20682	-1.64995	0.0989533	1.51309	6.5383	7.84596	1.44225	1.30766	1.30766
Q6P8J2	3.32582	-1.99119	1.20682	-1.64995	0.0989533	1.51309	6.5383	7.84596	1.44225	1.30766	1.30766
Q6ZPY3	3.32582	-1.99119	1.20682	-1.64995	0.0989533	1.51309	7.84596	6.5383	1.44225	1.30766	1.30766
Q70KY4	3.32582	-1.99119	1.20682	-1.64995	0.0989533	1.51309	6.5383	7.84596	1.44225	1.30766	1.30766
Q80U80	3.32582	-1.99119	1.20682	-1.64995	0.0989533	1.51309	6.5383	7.84596	1.44225	1.30766	1.30766
Q810U5	3.32582	-1.99119	1.20682	-1.64995	0.0989533	1.51309	6.5383	7.84596	1.44225	1.30766	1.30766
Q811U4	3.32582	-1.99119	1.20682	-1.64995	0.0989533	1.51309	7.84596	6.5383	1.44225	1.30766	1.30766
Q8BZG8	3.32582	-1.99119	1.20682	-1.64995	0.0989533	1.51309	6.5383	7.84596	1.44225	1.30766	1.30766
Q9CUL8	3.32582	-1.99119	1.20682	-1.64995	0.0989533	1.51309	7.84596	6.5383	1.44225	1.30766	1.30766
Q9DB25	3.32582	-1.99119	1.20682	-1.64995	0.0989533	1.51309	6.5383	7.84596	1.44225	1.30766	1.30766
E9PYP7	3.34825	1.96425	1.19144	1.64863	0.0992233	1.51309	1.30766	1.30766	2.8845	6.5383	6.5383
F6R186	3.34825	1.96425	1.19144	1.64863	0.0992233	1.51309	1.30766	1.30766	2.8845	6.5383	6.5383
Q8C119	3.34825	1.96417	1.19402	1.64502	0.0999664	1.51309	1.30766	1.30766	2.8845	5.23064	7.84596
E9PWP1	3.46041	2.00136	1.21694	1.64459	0.100054	1.51309	1.30766	1.30766	10.0957	2.61532	3.92298
Q9D439	5.4585	-1.9578	1.19046	-1.64458	0.100057	9.07851	1.30766	15.6919	1.44225	3.92298	1.30766
F6WNG1	3.32582	-1.99095	1.21149	-1.64339	0.100302	1.51309	5.23064	9.15362	1.44225	1.30766	1.30766
O55137	3.32582	-1.99095	1.21149	-1.64339	0.100302	1.51309	9.15362	5.23064	1.44225	1.30766	1.30766
O70443	3.32582	-1.99095	1.21149	-1.64339	0.100302	1.51309	5.23064	9.15362	1.44225	1.30766	1.30766
P48379	3.32582	-1.99095	1.21149	-1.64339	0.100302	1.51309	5.23064	9.15362	1.44225	1.30766	1.30766
Q3T9A5	3.32582	-1.99095	1.21149	-1.64339	0.100302	1.51309	9.15362	5.23064	1.44225	1.30766	1.30766
Q3UM18	3.32582	-1.99095	1.21149	-1.64339	0.100302	1.51309	5.23064	9.15362	1.44225	1.30766	1.30766
Q3US87	3.32582	-1.99095	1.21149	-1.64339	0.100302	1.51309	5.23064	9.15362	1.44225	1.30766	1.30766
[truncated: 15,552 more rows]
