# Supplementary material for: Targeting myeloid-derived suppressor cells to attenuate vasculogenic mimicry and synergistically enhance the anti-tumor effect of PD-1 inhibitor
Source: iScience. 2021 Nov 1;24(12):103392. doi: 10.1016/j.isci.2021.103392 (PMC8605339; doi:10.1016/j.isci.2021.103392)
Supplement: Table S2. Differentially expressed proteins of DOX-treated MDSCs compared with vehicle-treated mice, related to Figure 4 [file mmc3.xlsx]

## Sheet: diff-chr&dox-deseq2(1)
Geneid	baseMean	log2FoldChange	lfcSE	stat	pvalue	vehicle1	vehicle2	vehicle3	DOX1	DOX2	DOX3
A0A023UED4	2.15521	-0.0520608	1.00626	-0.0517369	0.958738	1.44225	1.30766	3.92298	1.44225	3.43302	1.38309
A0A024QYR9	7.67743	-0.460052	0.998295	-0.460838	0.644915	5.769	13.0766	7.84596	1.44225	6.86605	11.0647
A0A060GQ68	3.40843	-0.441312	1.08718	-0.405924	0.684798	1.44225	3.92298	6.5383	1.44225	5.7217	1.38309
A0A067XG53	3.87526	0.166992	1.09171	0.152963	0.878427	4.32675	5.23064	1.30766	4.32675	1.14434	6.91544
A0A068BD29	4.11462	-0.50685	1.07326	-0.472251	0.636748	1.44225	6.5383	6.5383	1.44225	4.57736	4.14926
A0A068BD34	8.07588	-0.979378	0.994469	-0.984825	0.32471	10.0957	6.5383	15.6919	1.44225	9.15473	5.53235
A0A068BD44	37.2626	-0.736407	1.0773	-0.683568	0.494248	27.4027	44.4605	67.9983	27.4027	54.9284	1.38309
A0A068BD58	2.53975	1.41075	1.14033	1.23714	0.216035	1.44225	1.30766	1.30766	8.6535	1.14434	1.38309
A0A068BFR3	11.9144	-0.00485943	1.89063	-0.00257027	0.997949	33.1717	1.30766	1.30766	33.1717	1.14434	1.38309
A0A068BFR6	4.00348	-0.63966	1.18299	-0.540714	0.588705	1.44225	11.7689	1.30766	1.44225	1.14434	6.91544
A0A068BFV2	3.82498	-2.26486	1.25099	-1.81046	0.070225	7.21125	10.4613	1.30766	1.44225	1.14434	1.38309
A0A068BFV6	2.20965	-1.25759	1.09242	-1.15119	0.249654	1.44225	6.5383	1.30766	1.44225	1.14434	1.38309
A0A068BGW6	3.38465	0.592479	1.11809	0.529901	0.596181	1.44225	5.23064	1.30766	2.8845	1.14434	8.29853
A0A068BIS1	6.63971	3.13532	1.41198	2.22052	0.0263836	1.44225	1.30766	1.30766	1.44225	1.14434	33.1941
A0A068BIT8	4.22237	2.36949	1.34828	1.75742	0.0788455	1.44225	1.30766	1.30766	18.7492	1.14434	1.38309
A0A068ETZ5	12.047	4.0765	1.16994	3.48438	0.000493283	1.44225	1.30766	1.30766	15.8647	27.4642	24.8956
A0A068WAQ5	4.98199	-2.71272	1.27165	-2.13322	0.0329067	11.538	13.0766	1.30766	1.44225	1.14434	1.38309
A0A075B5J3	2.45002	-1.45281	1.10286	-1.31731	0.187736	2.8845	2.61532	5.23064	1.44225	1.14434	1.38309
A0A075B5R3	2.23479	-0.0312863	1.01653	-0.0307776	0.975447	1.44225	3.92298	1.30766	1.44225	1.14434	4.14926
A0A075B639	2.23208	-1.26268	1.09032	-1.15808	0.246832	2.8845	5.23064	1.30766	1.44225	1.14434	1.38309
A0A075B686	2.25993	1.19442	1.1001	1.08574	0.277596	1.44225	1.30766	1.30766	1.44225	1.14434	6.91544
A0A075B6D7	4.03504	-0.551143	1.17249	-0.470063	0.63831	1.44225	1.30766	11.7689	1.44225	6.86605	1.38309
A0A075DC90	9.27025	0.219193	1.78282	0.122948	0.902149	23.076	1.30766	1.30766	27.4027	1.14434	1.38309
A0A076FR46	4.40522	2.46298	1.26141	1.95255	0.050873	1.44225	1.30766	1.30766	12.9802	8.01039	1.38309
A0A076FSX1	3.19358	-1.93301	1.20324	-1.60651	0.108162	8.6535	5.23064	1.30766	1.44225	1.14434	1.38309
A0A076N9U7	10.8463	0.212708	1.81421	0.117246	0.906665	1.44225	27.4609	1.30766	1.44225	32.0415	1.38309
A0A076NBC4	2.42759	-1.44608	1.1165	-1.29519	0.195254	1.44225	7.84596	1.30766	1.44225	1.14434	1.38309
A0A087WNK8	3.08142	-1.89322	1.23075	-1.53826	0.123984	1.44225	1.30766	11.7689	1.44225	1.14434	1.38309
A0A087WNL7	14.9753	-1.58726	1.03936	-1.52715	0.126725	18.7492	24.8455	23.5379	20.1915	1.14434	1.38309
A0A087WNM1	2.25993	1.19442	1.1001	1.08574	0.277596	1.44225	1.30766	1.30766	1.44225	1.14434	6.91544
A0A087WNN1	2.20965	-1.25759	1.09242	-1.15119	0.249654	1.44225	1.30766	6.5383	1.44225	1.14434	1.38309
A0A087WNP6	3.16129	-1.36066	1.12588	-1.20853	0.226842	5.769	1.30766	6.5383	1.44225	1.14434	2.76618
A0A087WNR0	2.20007	-0.0630241	1.01208	-0.0622718	0.950346	4.32675	1.30766	1.30766	1.44225	3.43302	1.38309
A0A087WNR7	6.05741	-0.276133	1.16987	-0.236037	0.813404	1.44225	16.9996	1.30766	5.769	1.14434	9.68161
A0A087WNS0	2.64554	-1.61148	1.15277	-1.39791	0.162139	1.44225	1.30766	9.15362	1.44225	1.14434	1.38309
A0A087WNU1	3.0205	-1.23248	1.15066	-1.0711	0.284123	10.0957	1.30766	1.30766	2.8845	1.14434	1.38309
A0A087WNU5	10.437	-0.895975	1.80398	-0.496666	0.619425	1.44225	37.9222	1.30766	1.44225	1.14434	19.3632
A0A087WNU6	9.69515	-1.92284	1.17883	-1.63114	0.102861	1.44225	11.7689	32.6915	1.44225	1.14434	9.68161
A0A087WNV1	2.12799	0.525956	1.02028	0.515501	0.606203	1.44225	1.30766	2.61532	1.44225	4.57736	1.38309
A0A087WNW2	4.70778	2.58699	1.2598	2.0535	0.0400243	1.44225	1.30766	1.30766	1.44225	10.2991	12.4478
A0A087WNW5	2.42551	0.225152	1.01274	0.222319	0.824066	1.44225	3.92298	1.30766	1.44225	2.28868	4.14926
A0A087WNW8	7.44666	-3.36578	1.2998	-2.58945	0.0096128	15.8647	1.30766	23.5379	1.44225	1.14434	1.38309
A0A087WNZ7	17.6295	0.70381	0.986168	0.713681	0.475424	11.538	27.4609	1.30766	11.538	33.1859	20.7463
A0A087WP14	5.15234	2.75426	1.36769	2.0138	0.0440307	1.44225	1.30766	1.30766	1.44225	24.0312	1.38309
A0A087WP46	8.49674	0.0648553	1.07431	0.0603696	0.951861	1.44225	15.6919	7.84596	1.44225	14.8764	9.68161
A0A087WP63	7.7278	3.39331	1.29102	2.62839	0.00857901	1.44225	1.30766	1.30766	1.44225	22.8868	17.9801
A0A087WP74	9.97613	-0.15553	1.06847	-0.145563	0.884266	1.44225	16.9996	13.0766	1.44225	10.2991	16.5971
A0A087WP83	4.46275	0.13851	1.19883	0.115537	0.908019	10.0957	1.30766	1.30766	11.538	1.14434	1.38309
A0A087WP92	3.29937	-2.01579	1.26474	-1.59383	0.110973	1.44225	13.0766	1.30766	1.44225	1.14434	1.38309
A0A087WPA7	2.25451	-1.2677	1.09171	-1.1612	0.245559	4.32675	1.30766	3.92298	1.44225	1.14434	1.38309
A0A087WPD1	3.59915	-0.262443	1.14281	-0.229646	0.818367	1.44225	1.30766	9.15362	1.44225	6.86605	1.38309
A0A087WPD2	2.86348	-1.75929	1.19257	-1.47521	0.140155	1.44225	1.30766	10.4613	1.44225	1.14434	1.38309
A0A087WPF7	4.17114	-2.42631	1.25559	-1.93241	0.053309	1.44225	11.7689	7.84596	1.44225	1.14434	1.38309
A0A087WPF9	5.07032	-0.592972	1.20233	-0.493187	0.621881	1.44225	15.6919	1.30766	1.44225	9.15473	1.38309
A0A087WPJ3	3.26087	-1.95933	1.2639	-1.55023	0.121087	12.9802	1.30766	1.30766	1.44225	1.14434	1.38309
A0A087WPJ9	2.64554	-1.61148	1.15277	-1.39791	0.162139	1.44225	9.15362	1.30766	1.44225	1.14434	1.38309
A0A087WPK3	4.70312	-0.314778	1.20641	-0.260922	0.794153	12.9802	1.30766	1.30766	10.0957	1.14434	1.38309
A0A087WPK9	2.53975	1.41075	1.14033	1.23714	0.216035	1.44225	1.30766	1.30766	8.6535	1.14434	1.38309
A0A087WPL2	3.90474	2.26326	1.2093	1.87154	0.0612701	1.44225	1.30766	1.30766	7.21125	8.01039	4.14926
A0A087WPL5	14.9057	0.180786	1.94626	0.092889	0.925992	1.44225	1.30766	39.2298	1.44225	44.6293	1.38309
A0A087WPL8	3.44372	0.611	1.11546	0.547756	0.58386	5.769	1.30766	1.30766	2.8845	8.01039	1.38309
A0A087WPP2	3.50125	0.579396	1.16267	0.498333	0.61825	5.769	1.30766	1.30766	10.0957	1.14434	1.38309
A0A087WPQ9	3.9532	-2.33191	1.32758	-1.75651	0.079002	1.44225	1.30766	16.9996	1.44225	1.14434	1.38309
A0A087WPS3	7.14087	-0.643306	1.25153	-0.514015	0.607241	1.44225	23.5379	1.30766	1.44225	13.7321	1.38309
A0A087WPS7	2.86348	-1.75929	1.19257	-1.47521	0.140155	1.44225	10.4613	1.30766	1.44225	1.14434	1.38309
A0A087WPT7	3.74162	-0.0215391	1.17019	-0.0184065	0.985315	8.6535	1.30766	1.30766	8.6535	1.14434	1.38309
A0A087WPX0	4.60703	-2.59159	1.35411	-1.91387	0.0556374	1.44225	1.30766	20.9226	1.44225	1.14434	1.38309
A0A087WPX2	2.78012	-1.65763	1.18213	-1.40224	0.160845	10.0957	1.30766	1.30766	1.44225	1.14434	1.38309
A0A087WQ16	5.15234	2.75426	1.36769	2.0138	0.0440307	1.44225	1.30766	1.30766	1.44225	24.0312	1.38309
A0A087WQ31	3.0205	1.7563	1.22703	1.43134	0.152332	1.44225	1.30766	1.30766	11.538	1.14434	1.38309
A0A087WQ33	2.10077	1.15678	1.07775	1.07334	0.28312	1.44225	1.30766	1.30766	1.44225	5.7217	1.38309
A0A087WQ41	2.42759	-1.44608	1.1165	-1.29519	0.195254	1.44225	7.84596	1.30766	1.44225	1.14434	1.38309
A0A087WQ56	2.29149	1.3369	1.09202	1.22424	0.22086	1.44225	1.30766	1.30766	1.44225	6.86605	1.38309
A0A087WQ57	3.68409	2.16146	1.23642	1.74816	0.0804371	1.44225	1.30766	1.30766	8.6535	8.01039	1.38309
A0A087WQ60	2.45002	-0.832183	1.05174	-0.791247	0.4288	1.44225	1.30766	6.5383	2.8845	1.14434	1.38309
A0A087WQ61	3.74162	-0.0215391	1.17019	-0.0184065	0.985315	8.6535	1.30766	1.30766	8.6535	1.14434	1.38309
A0A087WQ74	2.42759	-1.44608	1.1165	-1.29519	0.195254	1.44225	1.30766	7.84596	1.44225	1.14434	1.38309
A0A087WQ89	2.56388	-0.0646478	1.01772	-0.0635224	0.949351	1.44225	1.30766	5.23064	1.44225	4.57736	1.38309
A0A087WQA0	5.29769	2.77234	1.20128	2.30781	0.0210096	1.44225	1.30766	1.30766	8.6535	8.01039	11.0647
A0A087WQA1	3.08142	-1.89322	1.23075	-1.53826	0.123984	1.44225	11.7689	1.30766	1.44225	1.14434	1.38309
A0A087WQB4	2.23208	-0.616028	1.02984	-0.598177	0.549722	1.44225	2.61532	3.92298	2.8845	1.14434	1.38309
A0A087WQC4	6.31227	-0.205456	1.07161	-0.191726	0.847957	8.6535	1.30766	10.4613	5.769	10.2991	1.38309
A0A087WQD8	2.20965	-1.25759	1.09242	-1.15119	0.249654	1.44225	1.30766	6.5383	1.44225	1.14434	1.38309
A0A087WQE1	2.10077	1.15678	1.07775	1.07334	0.28312	1.44225	1.30766	1.30766	1.44225	5.7217	1.38309
A0A087WQE6	6.3361	0.299732	1.21291	0.247117	0.804817	14.4225	1.30766	1.30766	17.307	2.28868	1.38309
A0A087WQH0	2.86348	-1.75929	1.19257	-1.47521	0.140155	1.44225	10.4613	1.30766	1.44225	1.14434	1.38309
A0A087WQH4	3.19185	1.87476	1.22823	1.5264	0.126911	1.44225	1.30766	1.30766	2.8845	1.14434	11.0647
A0A087WQH8	2.77026	0.989433	1.09136	0.906605	0.364616	2.8845	1.30766	1.30766	7.21125	1.14434	2.76618
A0A087WQM0	9.42314	0.479653	1.1867	0.404192	0.686071	1.44225	20.9226	1.30766	1.44225	21.7425	9.68161
A0A087WQN7	8.90541	0.0539083	1.07292	0.0502443	0.959928	1.44225	9.15362	15.6919	1.44225	16.0208	9.68161
A0A087WQS0	3.08142	-1.89322	1.23075	-1.53826	0.123984	1.44225	1.30766	11.7689	1.44225	1.14434	1.38309
A0A087WQS2	5.59096	-1.03445	1.23343	-0.838679	0.401649	1.44225	19.6149	1.30766	8.6535	1.14434	1.38309
A0A087WQS9	4.30573	-1.93885	1.19032	-1.62885	0.103345	8.6535	1.30766	10.4613	2.8845	1.14434	1.38309
A0A087WQT9	17.0239	-0.84936	0.842664	-1.00795	0.31348	17.307	14.3843	33.9992	14.4225	13.7321	8.29853
A0A087WQU9	3.76266	0.210248	1.15374	0.182232	0.855401	1.44225	1.30766	7.84596	1.44225	9.15473	1.38309
A0A087WQZ1	2.42759	-1.44608	1.1165	-1.29519	0.195254	1.44225	7.84596	1.30766	1.44225	1.14434	1.38309
A0A087WR08	2.42759	-1.44608	1.1165	-1.29519	0.195254	1.44225	1.30766	7.84596	1.44225	1.14434	1.38309
A0A087WR13	40.3603	-0.200681	0.869727	-0.23074	0.817517	28.845	62.7677	37.9222	34.614	50.351	27.6618
A0A087WR20	2.98106	0.183929	1.08778	0.169087	0.865728	5.769	1.30766	1.30766	1.44225	1.14434	6.91544
A0A087WR25	2.15521	-0.0520608	1.00626	-0.0517369	0.958738	1.44225	3.92298	1.30766	1.44225	3.43302	1.38309
A0A087WR29	4.10205	-0.833173	1.12788	-0.73871	0.460083	1.44225	2.61532	11.7689	1.44225	4.57736	2.76618
A0A087WR45	3.74162	-2.20817	1.31846	-1.6748	0.0939726	15.8647	1.30766	1.30766	1.44225	1.14434	1.38309
A0A087WR56	4.17114	-2.42375	1.33803	-1.81143	0.0700748	1.44225	1.30766	18.3072	1.44225	1.14434	1.38309
A0A087WR62	3.21157	1.88033	1.20832	1.55615	0.119674	1.44225	1.30766	1.30766	5.769	1.14434	8.29853
A0A087WR70	3.3218	-1.46233	1.19348	-1.22527	0.220475	1.44225	11.7689	1.30766	2.8845	1.14434	1.38309
A0A087WR76	2.64554	-1.61148	1.15277	-1.39791	0.162139	1.44225	9.15362	1.30766	1.44225	1.14434	1.38309
A0A087WR82	4.17114	-2.4261	1.26168	-1.9229	0.0544921	1.44225	6.5383	13.0766	1.44225	1.14434	1.38309
A0A087WR97	2.29937	-0.631695	1.04394	-0.60511	0.545106	5.769	1.30766	1.30766	2.8845	1.14434	1.38309
A0A087WRA0	3.08142	-1.89498	1.19168	-1.59017	0.111796	1.44225	3.92298	9.15362	1.44225	1.14434	1.38309
A0A087WRB7	11.969	-1.19367	1.19563	-0.99836	0.318105	15.8647	1.30766	32.6915	1.44225	1.14434	19.3632
A0A087WRE5	2.42759	-1.44608	1.1165	-1.29519	0.195254	1.44225	1.30766	7.84596	1.44225	1.14434	1.38309
A0A087WRE8	9.99506	0.233058	1.19335	0.195297	0.84516	1.44225	1.30766	24.8455	11.538	19.4538	1.38309
A0A087WRF2	4.02862	0.0164864	1.17684	0.014009	0.988823	1.44225	9.15362	1.30766	1.44225	1.14434	9.68161
A0A087WRH9	7.56791	0.041185	1.02365	0.0402334	0.967907	1.44225	5.23064	15.6919	7.21125	10.2991	5.53235
A0A087WRK0	3.74162	-2.20817	1.31846	-1.6748	0.0939726	15.8647	1.30766	1.30766	1.44225	1.14434	1.38309
A0A087WRL1	2.67068	-0.504958	1.05002	-0.480903	0.630585	1.44225	6.5383	1.30766	1.44225	1.14434	4.14926
A0A087WRM0	3.98848	-0.694362	1.10015	-0.631152	0.527941	4.32675	9.15362	1.30766	4.32675	3.43302	1.38309
A0A087WRM7	3.0205	0.66935	1.11337	0.601195	0.54771	4.32675	1.30766	1.30766	8.6535	1.14434	1.38309
A0A087WRN1	2.78012	-1.65763	1.18213	-1.40224	0.160845	10.0957	1.30766	1.30766	1.44225	1.14434	1.38309
A0A087WRN5	3.09399	-1.33479	1.15823	-1.15244	0.249139	1.44225	10.4613	1.30766	1.44225	1.14434	2.76618
A0A087WRQ1	4.00348	-0.63966	1.18299	-0.540714	0.588705	1.44225	1.30766	11.7689	1.44225	1.14434	6.91544
A0A087WRS4	3.51731	-2.12887	1.29271	-1.64683	0.0995922	1.44225	1.30766	14.3843	1.44225	1.14434	1.38309
A0A087WRT5	2.49045	1.39461	1.12989	1.23429	0.217097	1.44225	1.30766	1.30766	1.44225	1.14434	8.29853
A0A087WRU0	2.29937	-1.27935	1.10628	-1.15645	0.247499	7.21125	1.30766	1.30766	1.44225	1.14434	1.38309
A0A087WRU3	17.2533	-0.132546	0.80434	-0.164789	0.86911	20.1915	20.9226	13.0766	14.4225	18.3095	16.5971
A0A087WRY3	3.30986	-0.212473	1.09932	-0.193276	0.846743	1.44225	7.84596	1.30766	1.44225	2.28868	5.53235
A0A087WS02	2.42759	-1.44608	1.1165	-1.29519	0.195254	1.44225	7.84596	1.30766	1.44225	1.14434	1.38309
A0A087WS15	2.99497	0.346219	1.05739	0.327427	0.743345	1.44225	5.23064	1.30766	2.8845	5.7217	1.38309
A0A087WS16	3.26087	1.90241	1.26617	1.50249	0.132971	1.44225	1.30766	1.30766	12.9802	1.14434	1.38309
A0A087WS51	2.78182	-0.288925	1.0458	-0.276272	0.782339	1.44225	1.30766	6.5383	1.44225	4.57736	1.38309
A0A087WS76	4.5461	-2.55733	1.26459	-2.02225	0.0431501	11.538	10.4613	1.30766	1.44225	1.14434	1.38309
A0A087WS80	2.29149	1.3369	1.09202	1.22424	0.22086	1.44225	1.30766	1.30766	1.44225	6.86605	1.38309
A0A087WS88	6.59205	0.788416	1.0847	0.726853	0.467316	1.44225	1.30766	11.7689	5.769	13.7321	5.53235
A0A087WSA6	3.34965	-0.192481	1.0923	-0.176217	0.860123	1.44225	3.92298	5.23064	1.44225	1.14434	6.91544
A0A087WSD2	2.20965	-1.25794	1.0873	-1.15694	0.247297	1.44225	5.23064	2.61532	1.44225	1.14434	1.38309
A0A087WSE3	10.8953	-0.252025	1.84139	-0.136867	0.891136	1.44225	1.30766	32.6915	27.4027	1.14434	1.38309
A0A087WSG1	2.86348	-1.75929	1.19257	-1.47521	0.140155	1.44225	10.4613	1.30766	1.44225	1.14434	1.38309
A0A087WSJ9	2.25451	-0.0263096	1.01931	-0.0258112	0.979408	1.44225	3.92298	1.30766	4.32675	1.14434	1.38309
A0A087WSK7	2.29937	-0.0371804	1.02575	-0.0362471	0.971085	4.32675	1.30766	1.30766	4.32675	1.14434	1.38309
A0A087WSN1	2.10077	1.15678	1.07775	1.07334	0.28312	1.44225	1.30766	1.30766	1.44225	5.7217	1.38309
A0A087WSP8	2.3585	0.748276	1.02824	0.727727	0.466781	1.44225	1.30766	2.61532	1.44225	4.57736	2.76618
A0A087WSR3	3.56217	-1.12603	1.18396	-0.951065	0.341571	1.44225	1.30766	11.7689	4.32675	1.14434	1.38309
A0A087WSS1	8.08619	-0.420389	1.19781	-0.350966	0.725614	1.44225	1.30766	24.8455	10.0957	1.14434	9.68161
A0A087WST2	5.0932	-1.17558	1.1389	-1.0322	0.301977	1.44225	6.5383	13.0766	1.44225	1.14434	6.91544
A0A087WSU2	2.67294	1.62982	1.15216	1.41458	0.157192	1.44225	1.30766	1.30766	1.44225	9.15473	1.38309
A0A087WSU4	2.42759	-1.44608	1.1165	-1.29519	0.195254	1.44225	1.30766	7.84596	1.44225	1.14434	1.38309
A0A087WSU8	4.36205	0.290196	1.17849	0.246244	0.805493	1.44225	1.30766	9.15362	1.44225	11.4434	1.38309
A0A088MLT8	2.86348	-1.75929	1.19257	-1.47521	0.140155	1.44225	1.30766	10.4613	1.44225	1.14434	1.38309
A0A089VPF9	5.86416	0.9605	1.05774	0.908071	0.363841	1.44225	9.15362	1.30766	7.21125	9.15473	6.91544
A0A097BW18	2.42759	-1.44608	1.1165	-1.29519	0.195254	1.44225	7.84596	1.30766	1.44225	1.14434	1.38309
A0A097BW21	2.64554	-1.61148	1.15277	-1.39791	0.162139	1.44225	9.15362	1.30766	1.44225	1.14434	1.38309
A0A097PUD0	2.20965	-1.25759	1.09242	-1.15119	0.249654	1.44225	6.5383	1.30766	1.44225	1.14434	1.38309
A0A097PUG1	3.5845	0.421464	1.11606	0.377635	0.705701	1.44225	6.5383	1.30766	1.44225	8.01039	2.76618
A0A0A0MQ69	2.42759	-1.44608	1.1165	-1.29519	0.195254	1.44225	1.30766	7.84596	1.44225	1.14434	1.38309
A0A0A0MQ70	2.66797	-1.02032	1.06332	-0.959564	0.337275	1.44225	5.23064	3.92298	2.8845	1.14434	1.38309
A0A0A0MQ73	29.3557	0.114441	1.19655	0.0956429	0.923804	38.9407	1.30766	44.4605	1.44225	52.6397	37.3434
A0A0A0MQ76	5.75137	-1.09292	1.12097	-0.974985	0.329568	1.44225	9.15362	13.0766	1.44225	8.01039	1.38309
A0A0A0MQ79	7.45679	0.938148	1.26463	0.741836	0.458186	12.9802	1.30766	1.30766	1.44225	26.3198	1.38309
A0A0A0MQ80	7.12469	-1.3353	1.09167	-1.22318	0.221261	4.32675	9.15362	16.9996	1.44225	1.14434	9.68161
A0A0A0MQ82	4.46677	0.922556	1.11804	0.825157	0.409282	1.44225	1.30766	6.5383	1.44225	9.15473	6.91544
A0A0A0MQ87	3.24511	1.97443	1.25235	1.57658	0.114893	1.44225	1.30766	1.30766	1.44225	12.5878	1.38309
A0A0A0MQ89	2.86366	1.75419	1.18765	1.47703	0.139668	1.44225	1.30766	1.30766	1.44225	10.2991	1.38309
A0A0A0MQ93	2.58631	0.427851	1.02147	0.41886	0.675319	1.44225	1.30766	3.92298	2.8845	4.57736	1.38309
A0A0A0MQ94	2.10077	1.15678	1.07775	1.07334	0.28312	1.44225	1.30766	1.30766	1.44225	5.7217	1.38309
A0A0A0MQA2	12.3718	-0.288724	0.989329	-0.291838	0.770411	1.44225	23.5379	15.6919	10.0957	6.86605	16.5971
A0A0A0MQA5	50.2998	0.21544	1.33981	0.160799	0.872252	82.2082	1.30766	56.2294	1.44225	72.0935	88.5176
A0A0A0MQB0	2.29149	1.3369	1.09202	1.22424	0.22086	1.44225	1.30766	1.30766	1.44225	6.86605	1.38309
A0A0A0MQB7	2.78012	1.5935	1.18347	1.34647	0.178151	1.44225	1.30766	1.30766	10.0957	1.14434	1.38309
A0A0A0MQC2	3.08142	-1.89322	1.23075	-1.53826	0.123984	1.44225	1.30766	11.7689	1.44225	1.14434	1.38309
A0A0A0MQC7	10.2546	-0.687304	1.08052	-0.636085	0.524721	1.44225	16.9996	19.6149	7.21125	14.8764	1.38309
A0A0A0MQD1	3.50125	2.0347	1.29831	1.56719	0.11707	1.44225	1.30766	1.30766	14.4225	1.14434	1.38309
A0A0A0MQD5	20.6686	-0.293432	0.810494	-0.362041	0.717321	17.307	18.3072	32.6915	18.7492	21.7425	15.214
A0A0A0MQD9	3.40635	0.660193	1.09494	0.602948	0.546543	1.44225	5.23064	1.30766	1.44225	6.86605	4.14926
A0A0A0MQE4	2.91105	-0.229829	1.05955	-0.216912	0.828277	1.44225	1.30766	6.5383	2.8845	1.14434	4.14926
A0A0A0MQE8	6.13263	-3.06073	1.39455	-2.19478	0.0281791	1.44225	1.30766	30.0762	1.44225	1.14434	1.38309
A0A0A0MQF1	3.50125	-2.08924	1.29575	-1.61238	0.106879	14.4225	1.30766	1.30766	1.44225	1.14434	1.38309
A0A0A0MQF4	2.20965	-1.25759	1.09242	-1.15119	0.249654	1.44225	1.30766	6.5383	1.44225	1.14434	1.38309
A0A0A0MQF5	2.64554	-1.61148	1.15277	-1.39791	0.162139	1.44225	9.15362	1.30766	1.44225	1.14434	1.38309
A0A0A0MQF6	144.596	0.0138357	1.91754	0.00721534	0.994243	1.44225	428.913	1.30766	1.44225	38.9076	395.563
A0A0A0MQG6	2.52003	-0.309496	1.03701	-0.29845	0.76536	5.769	1.30766	1.30766	1.44225	1.14434	4.14926
A0A0A0MQG7	2.45002	-1.45255	1.11056	-1.30795	0.190891	2.8845	6.5383	1.30766	1.44225	1.14434	1.38309
A0A0A0MQI4	2.29149	1.3369	1.09202	1.22424	0.22086	1.44225	1.30766	1.30766	1.44225	6.86605	1.38309
A0A0A0MQJ4	2.48222	1.49233	1.1185	1.33422	0.18213	1.44225	1.30766	1.30766	1.44225	8.01039	1.38309
A0A0A0MQJ6	2.78012	-1.65763	1.18213	-1.40224	0.160845	10.0957	1.30766	1.30766	1.44225	1.14434	1.38309
A0A0A0MQK3	2.29937	1.2048	1.10649	1.08884	0.276224	1.44225	1.30766	1.30766	7.21125	1.14434	1.38309
A0A0A0MQK4	7.25041	0.97979	1.20735	0.811518	0.417068	1.44225	11.7689	1.30766	4.32675	1.14434	23.5125
A0A0A0MQK6	3.66437	2.15617	1.20353	1.79153	0.0732076	1.44225	1.30766	1.30766	5.769	8.01039	4.14926
A0A0A0MQM0	21.3804	-0.283136	1.96752	-0.143905	0.885575	67.7857	1.30766	1.30766	51.921	4.57736	1.38309
A0A0A0MQM6	3.54471	0.402374	1.14094	0.35267	0.724336	1.44225	1.30766	6.5383	1.44225	9.15473	1.38309
A0A0A0MQN0	2.24736	0.555387	1.03659	0.535783	0.592108	1.44225	2.61532	1.30766	1.44225	1.14434	5.53235
A0A0A0MQN4	5.69674	-2.94374	1.29168	-2.279	0.0226671	1.44225	7.84596	20.9226	1.44225	1.14434	1.38309
A0A0A0MQN9	2.78012	-1.65763	1.18213	-1.40224	0.160845	10.0957	1.30766	1.30766	1.44225	1.14434	1.38309
A0A0A0U6W1	2.90834	-0.682264	1.08804	-0.62706	0.53062	1.44225	1.30766	7.84596	4.32675	1.14434	1.38309
A0A0A0UEG7	2.28951	1.20113	1.09864	1.09329	0.274268	1.44225	1.30766	1.30766	5.769	1.14434	2.76618
A0A0A1HAM8	12.6792	-1.52104	1.03735	-1.46627	0.142574	4.32675	23.5379	28.7685	4.32675	13.7321	1.38309
A0A0A6YVQ6	2.34593	0.201055	1.00492	0.200071	0.841425	1.44225	1.30766	3.92298	1.44225	4.57736	1.38309
A0A0A6YVR9	2.20007	1.17754	1.08453	1.08577	0.277582	1.44225	1.30766	1.30766	4.32675	3.43302	1.38309
A0A0A6YVS6	2.49045	1.39461	1.12989	1.23429	0.217097	1.44225	1.30766	1.30766	1.44225	1.14434	8.29853
A0A0A6YVT7	2.20965	-1.25759	1.09242	-1.15119	0.249654	1.44225	1.30766	6.5383	1.44225	1.14434	1.38309
A0A0A6YVU8	5.09546	-0.0838483	1.07084	-0.0783013	0.937588	1.44225	7.84596	6.5383	1.44225	9.15473	4.14926
A0A0A6YVV4	3.81728	2.25413	1.31497	1.7142	0.0864925	1.44225	1.30766	1.30766	1.44225	16.0208	1.38309
A0A0A6YVW4	3.55294	0.351858	1.12252	0.313453	0.753936	1.44225	1.30766	6.5383	1.44225	2.28868	8.29853
A0A0A6YVY4	2.23479	-0.0312863	1.01653	-0.0307776	0.975447	1.44225	3.92298	1.30766	1.44225	1.14434	4.14926
A0A0A6YVY7	2.86348	-1.75929	1.19257	-1.47521	0.140155	1.44225	10.4613	1.30766	1.44225	1.14434	1.38309
A0A0A6YVZ3	2.42759	-1.44608	1.1165	-1.29519	0.195254	1.44225	7.84596	1.30766	1.44225	1.14434	1.38309
A0A0A6YVZ4	3.3218	-1.46233	1.19348	-1.22527	0.220475	1.44225	1.30766	11.7689	2.8845	1.14434	1.38309
A0A0A6YW01	6.04607	-0.51595	1.18875	-0.434027	0.664269	18.7492	1.30766	1.30766	10.0957	3.43302	1.38309
A0A0A6YW06	2.64554	-1.61148	1.15277	-1.39791	0.162139	1.44225	9.15362	1.30766	1.44225	1.14434	1.38309
A0A0A6YW07	2.29149	1.3369	1.09202	1.22424	0.22086	1.44225	1.30766	1.30766	1.44225	6.86605	1.38309
A0A0A6YW28	2.10077	1.15678	1.07775	1.07334	0.28312	1.44225	1.30766	1.30766	1.44225	5.7217	1.38309
A0A0A6YW72	17.292	0.212499	0.829802	0.256084	0.797886	11.538	16.9996	19.6149	11.538	27.4642	16.5971
A0A0A6YW80	2.29937	1.2048	1.10649	1.08884	0.276224	1.44225	1.30766	1.30766	7.21125	1.14434	1.38309
A0A0A6YW88	2.15042	0.520421	1.02281	0.508813	0.610883	2.8845	1.30766	1.30766	1.44225	4.57736	1.38309
A0A0A6YW89	3.72586	2.20331	1.25906	1.74996	0.0801259	1.44225	1.30766	1.30766	4.32675	12.5878	1.38309
A0A0A6YWC8	3.982	-2.3179	1.33404	-1.73751	0.0822978	17.307	1.30766	1.30766	1.44225	1.14434	1.38309
A0A0A6YWE6	3.60703	-0.335503	1.1569	-0.290001	0.771816	1.44225	9.15362	1.30766	7.21125	1.14434	1.38309
A0A0A6YWE8	2.10077	1.15678	1.07775	1.07334	0.28312	1.44225	1.30766	1.30766	1.44225	5.7217	1.38309
A0A0A6YWG7	4.87525	-1.07998	1.21827	-0.886487	0.375355	1.44225	1.30766	16.9996	1.44225	1.14434	6.91544
A0A0A6YWK1	3.164	-0.43998	1.07958	-0.407549	0.683605	4.32675	5.23064	1.30766	1.44225	1.14434	5.53235
A0A0A6YWL3	2.53975	-0.302915	1.04074	-0.291056	0.771008	5.769	1.30766	1.30766	4.32675	1.14434	1.38309
A0A0A6YWL5	2.63117	1.53752	1.12473	1.36701	0.171621	1.44225	1.30766	1.30766	5.769	4.57736	1.38309
A0A0A6YWL9	2.3908	0.186765	1.01241	0.184475	0.853641	4.32675	1.30766	1.30766	1.44225	4.57736	1.38309
A0A0A6YWM3	3.76039	-1.26416	1.13934	-1.10956	0.267188	1.44225	5.23064	9.15362	1.44225	1.14434	4.14926
A0A0A6YWM5	6.91217	-0.431174	1.1527	-0.374056	0.708363	1.44225	10.4613	11.7689	1.44225	1.14434	15.214
A0A0A6YWP4	2.20007	1.17754	1.08453	1.08577	0.277582	1.44225	1.30766	1.30766	4.32675	3.43302	1.38309
A0A0A6YWP6	2.93077	-0.219683	1.0767	-0.204034	0.838327	1.44225	1.30766	6.5383	5.769	1.14434	1.38309
A0A0A6YWP7	5.61093	-0.2729	1.14587	-0.23816	0.811757	1.44225	1.30766	15.6919	1.44225	6.86605	6.91544
A0A0A6YWP8	2.29149	1.3369	1.09202	1.22424	0.22086	1.44225	1.30766	1.30766	1.44225	6.86605	1.38309
A0A0A6YWS6	2.6904	-1.6262	1.13776	-1.4293	0.152918	4.32675	1.30766	6.5383	1.44225	1.14434	1.38309
A0A0A6YWT1	2.29149	1.3369	1.09202	1.22424	0.22086	1.44225	1.30766	1.30766	1.44225	6.86605	1.38309
A0A0A6YWT4	2.73526	-1.64049	1.14638	-1.43102	0.152424	7.21125	3.92298	1.30766	1.44225	1.14434	1.38309
A0A0A6YWV8	2.29149	1.3369	1.09202	1.22424	0.22086	1.44225	1.30766	1.30766	1.44225	6.86605	1.38309
A0A0A6YWX1	6.78683	0.291084	1.24255	0.234263	0.814781	1.44225	1.30766	15.6919	1.44225	19.4538	1.38309
A0A0A6YWX3	2.48222	1.49233	1.1185	1.33422	0.18213	1.44225	1.30766	1.30766	1.44225	8.01039	1.38309
A0A0A6YWX8	2.23479	-0.0312863	1.01653	-0.0307776	0.975447	1.44225	1.30766	3.92298	1.44225	1.14434	4.14926
A0A0A6YWY1	7.26154	-0.551433	1.06816	-0.516246	0.605683	12.9802	1.30766	11.7689	1.44225	9.15473	6.91544
A0A0A6YWY4	2.74068	1.57641	1.14856	1.37251	0.169905	1.44225	1.30766	1.30766	4.32675	1.14434	6.91544
A0A0A6YX18	7.6637	0.850601	1.07553	0.790868	0.429021	8.6535	6.5383	1.30766	1.44225	11.4434	16.5971
A0A0A6YX33	5.13264	-1.14901	1.22763	-0.935952	0.349298	1.44225	1.30766	18.3072	7.21125	1.14434	1.38309
A0A0A6YX71	5.49184	-0.148923	1.14095	-0.130525	0.896151	5.769	10.4613	1.30766	1.44225	12.5878	1.38309
A0A0A6YX73	4.216	-1.47081	1.15884	-1.26921	0.204366	1.44225	5.23064	11.7689	4.32675	1.14434	1.38309
A0A0A6YXB5	3.81728	2.25413	1.31497	1.7142	0.0864925	1.44225	1.30766	1.30766	1.44225	16.0208	1.38309
A0A0A6YXC8	3.86984	-2.27923	1.2511	-1.82178	0.0684882	10.0957	1.30766	7.84596	1.44225	1.14434	1.38309
A0A0A6YXG0	3.56759	-0.356016	1.15184	-0.309086	0.757256	1.44225	1.30766	9.15362	1.44225	1.14434	6.91544
A0A0A6YXG1	14.8504	-4.4338	1.30682	-3.3928	0.000691814	1.44225	40.5375	43.1528	1.44225	1.14434	1.38309
A0A0A6YXG4	3.08142	-1.89322	1.23075	-1.53826	0.123984	1.44225	1.30766	11.7689	1.44225	1.14434	1.38309
A0A0A6YXH7	4.35707	-1.25675	1.10805	-1.1342	0.256712	1.44225	7.84596	9.15362	2.8845	3.43302	1.38309
A0A0A6YXI5	5.42425	2.79651	1.38724	2.01589	0.0438118	1.44225	1.30766	1.30766	25.9605	1.14434	1.38309
A0A0A6YXJ4	3.36666	-2.04035	1.22117	-1.67082	0.0947573	5.769	1.30766	9.15362	1.44225	1.14434	1.38309
A0A0A6YXK7	3.0205	-1.81635	1.22513	-1.48258	0.138186	11.538	1.30766	1.30766	1.44225	1.14434	1.38309
A0A0A6YXL6	4.22237	-2.4198	1.34518	-1.79886	0.0720404	18.7492	1.30766	1.30766	1.44225	1.14434	1.38309
A0A0A6YXM1	2.10077	1.15678	1.07775	1.07334	0.28312	1.44225	1.30766	1.30766	1.44225	5.7217	1.38309
A0A0A6YXP4	2.64554	-1.61148	1.15277	-1.39791	0.162139	1.44225	9.15362	1.30766	1.44225	1.14434	1.38309
A0A0A6YXQ5	3.40427	2.03419	1.21424	1.67528	0.0938803	1.44225	1.30766	1.30766	1.44225	8.01039	6.91544
A0A0A6YXV0	2.49045	1.39461	1.12989	1.23429	0.217097	1.44225	1.30766	1.30766	1.44225	1.14434	8.29853
A0A0A6YXV8	2.53975	-1.47989	1.13956	-1.29865	0.194064	8.6535	1.30766	1.30766	1.44225	1.14434	1.38309
A0A0A6YXW7	2.12799	0.525956	1.02028	0.515501	0.606203	1.44225	1.30766	2.61532	1.44225	4.57736	1.38309
A0A0A6YXW9	5.91487	-0.736538	1.12059	-0.657275	0.511004	1.44225	10.4613	10.4613	1.44225	10.2991	1.38309
A0A0A6YXX3	3.982	2.26649	1.3369	1.69533	0.0900132	1.44225	1.30766	1.30766	17.307	1.14434	1.38309
A0A0A6YXX9	2.53187	1.50768	1.11548	1.3516	0.176503	1.44225	1.30766	1.30766	2.8845	6.86605	1.38309
A0A0A6YXZ1	5.83133	-0.857744	1.23528	-0.694369	0.487451	1.44225	19.6149	1.30766	10.0957	1.14434	1.38309
A0A0A6YY04	2.49045	1.39461	1.12989	1.23429	0.217097	1.44225	1.30766	1.30766	1.44225	1.14434	8.29853
A0A0A6YY17	3.81728	2.25413	1.31497	1.7142	0.0864925	1.44225	1.30766	1.30766	1.44225	16.0208	1.38309
A0A0A6YY25	4.95068	0.558806	1.2107	0.461557	0.644399	1.44225	9.15362	1.30766	1.44225	1.14434	15.214
A0A0A6YY37	5.21811	1.84138	1.09793	1.67715	0.093514	4.32675	1.30766	1.30766	5.769	10.2991	8.29853
A0A0A6YY44	3.53316	-0.124221	1.11773	-0.111137	0.911508	8.6535	1.30766	1.30766	1.44225	5.7217	2.76618
A0A0A6YY64	3.18199	1.87244	1.252	1.49555	0.13477	1.44225	1.30766	1.30766	1.44225	1.14434	12.4478
A0A0A6YY72	4.216	-2.43889	1.2882	-1.89326	0.0583227	4.32675	1.30766	15.6919	1.44225	1.14434	1.38309
A0A0A6YY84	3.15685	0.847489	1.13324	0.747844	0.454554	1.44225	3.92298	1.30766	1.44225	1.14434	9.68161
A0A0A6YY91	4.17114	-2.42375	1.33803	-1.81143	0.0700748	1.44225	18.3072	1.30766	1.44225	1.14434	1.38309
A0A0A6YYE8	2.16778	0.53486	1.02201	0.523341	0.600737	1.44225	2.61532	1.30766	1.44225	3.43302	2.76618
A0A0A7NQN9	2.63117	1.53752	1.12473	1.36701	0.171621	1.44225	1.30766	1.30766	5.769	4.57736	1.38309
A0A0B4J1E3	3.08142	-1.89322	1.23075	-1.53826	0.123984	1.44225	1.30766	11.7689	1.44225	1.14434	1.38309
A0A0B4J1F0	5.88433	0.272705	1.14778	0.237593	0.812197	1.44225	1.30766	13.0766	8.6535	1.14434	9.68161
A0A0B4J1F3	2.42759	-1.44608	1.1165	-1.29519	0.195254	1.44225	1.30766	7.84596	1.44225	1.14434	1.38309
A0A0B4J1F5	5.13091	-0.350159	1.21144	-0.289044	0.772548	1.44225	1.30766	14.3843	1.44225	1.14434	11.0647
A0A0B4J1F9	8.81003	-0.00736529	1.07963	-0.00682203	0.994557	1.44225	10.4613	14.3843	12.9802	1.14434	12.4478
A0A0B4J1H4	2.25993	1.19442	1.1001	1.08574	0.277596	1.44225	1.30766	1.30766	1.44225	1.14434	6.91544
A0A0B4J1L6	2.67294	1.62982	1.15216	1.41458	0.157192	1.44225	1.30766	1.30766	1.44225	9.15473	1.38309
A0A0B4J1L8	4.63235	0.435357	1.08676	0.400599	0.688715	1.44225	6.5383	3.92298	1.44225	10.2991	4.14926
A0A0B6VJJ8	2.65811	-1.02263	1.08251	-0.944685	0.34482	1.44225	7.84596	1.30766	1.44225	1.14434	2.76618
A0A0B6VRS7	4.22237	-0.691129	1.19937	-0.576245	0.56445	12.9802	1.30766	1.30766	7.21125	1.14434	1.38309
A0A0D5ZY72	2.72096	1.57187	1.17042	1.343	0.179273	1.44225	1.30766	1.30766	1.44225	1.14434	9.68161
A0A0D9SEG9	2.97254	-0.0794238	1.06741	-0.0744082	0.940686	1.44225	1.30766	6.5383	1.44225	5.7217	1.38309
A0A0E3WJP9	7.99489	-0.6028	1.08007	-0.558112	0.576768	17.307	10.4613	1.30766	7.21125	10.2991	1.38309
A0A0E4D014	2.42759	-1.44608	1.1165	-1.29519	0.195254	1.44225	1.30766	7.84596	1.44225	1.14434	1.38309
A0A0F7IQ06	4.38908	-2.51241	1.26815	-1.98116	0.0475735	1.44225	6.5383	14.3843	1.44225	1.14434	1.38309
A0A0G2JDD1	2.25451	-1.2677	1.09171	-1.1612	0.245559	4.32675	3.92298	1.30766	1.44225	1.14434	1.38309
A0A0G2JDE3	2.67294	1.62982	1.15216	1.41458	0.157192	1.44225	1.30766	1.30766	1.44225	9.15473	1.38309
A0A0G2JDF3	2.15042	1.16685	1.07973	1.08069	0.279834	1.44225	1.30766	1.30766	2.8845	4.57736	1.38309
A0A0G2JDF7	2.23479	-0.0312863	1.01653	-0.0307776	0.975447	1.44225	3.92298	1.30766	1.44225	1.14434	4.14926
A0A0G2JDH7	4.10578	-0.34706	1.12751	-0.307812	0.758225	7.21125	5.23064	1.30766	1.44225	1.14434	8.29853
A0A0G2JDI9	2.20965	-1.25759	1.09242	-1.15119	0.249654	1.44225	1.30766	6.5383	1.44225	1.14434	1.38309
A0A0G2JDM3	2.53975	1.41075	1.14033	1.23714	0.216035	1.44225	1.30766	1.30766	8.6535	1.14434	1.38309
A0A0G2JDM4	3.05439	1.86845	1.22156	1.52956	0.126127	1.44225	1.30766	1.30766	1.44225	11.4434	1.38309
A0A0G2JDN7	3.982	-0.195255	1.18309	-0.165038	0.868914	10.0957	1.30766	1.30766	8.6535	1.14434	1.38309
A0A0G2JDS2	2.56388	-0.0646478	1.01772	-0.0635224	0.949351	1.44225	5.23064	1.30766	1.44225	4.57736	1.38309
A0A0G2JDS8	2.70016	1.07275	1.0834	0.990173	0.32209	1.44225	2.61532	1.30766	1.44225	8.01039	1.38309
A0A0G2JDU2	3.77297	-0.871221	1.12031	-0.777658	0.43677	1.44225	5.23064	7.84596	1.44225	1.14434	5.53235
A0A0G2JDV2	3.29937	-2.01819	1.20621	-1.67316	0.0942963	1.44225	6.5383	7.84596	1.44225	1.14434	1.38309
A0A0G2JDV8	5.02203	0.607124	1.12696	0.538725	0.590077	1.44225	9.15362	1.30766	1.44225	5.7217	11.0647
A0A0G2JDW1	5.68329	0.151705	0.980565	0.154712	0.877049	5.769	6.5383	3.92298	4.32675	8.01039	5.53235
A0A0G2JDW2	4.78648	-2.64328	1.26923	-2.08259	0.037289	12.9802	10.4613	1.30766	1.44225	1.14434	1.38309
A0A0G2JDW7	3.0205	-1.23248	1.15066	-1.0711	0.284123	10.0957	1.30766	1.30766	2.8845	1.14434	1.38309
A0A0G2JDW8	2.74068	0.452091	1.06529	0.424382	0.671287	4.32675	1.30766	1.30766	1.44225	1.14434	6.91544
A0A0G2JDX7	2.24972	1.18977	1.09285	1.08868	0.276294	1.44225	1.30766	1.30766	5.769	2.28868	1.38309
A0A0G2JDZ9	9.77711	-0.681318	1.18421	-0.575337	0.565064	11.538	23.5379	1.30766	1.44225	19.4538	1.38309
A0A0G2JE03	3.59915	-0.260761	1.1139	-0.234098	0.814909	1.44225	2.61532	7.84596	1.44225	6.86605	1.38309
A0A0G2JE08	9.23779	2.82642	1.08322	2.60928	0.00907341	4.32675	1.30766	1.30766	10.0957	14.8764	23.5125
A0A0G2JE12	2.97254	-0.0776483	1.04431	-0.074354	0.940729	1.44225	3.92298	3.92298	1.44225	5.7217	1.38309
A0A0G2JE14	2.78012	-1.65763	1.18213	-1.40224	0.160845	10.0957	1.30766	1.30766	1.44225	1.14434	1.38309
A0A0G2JE26	2.48222	1.49233	1.1185	1.33422	0.18213	1.44225	1.30766	1.30766	1.44225	8.01039	1.38309
A0A0G2JE29	2.86348	-1.75929	1.19257	-1.47521	0.140155	1.44225	10.4613	1.30766	1.44225	1.14434	1.38309
A0A0G2JE43	3.58016	0.00705937	1.12447	0.00627796	0.994991	1.44225	6.5383	2.61532	1.44225	1.14434	8.29853
A0A0G2JE50	2.20965	-1.25759	1.09242	-1.15119	0.249654	1.44225	6.5383	1.30766	1.44225	1.14434	1.38309
A0A0G2JE79	3.14428	0.413897	1.10978	0.372954	0.709183	1.44225	1.30766	5.23064	1.44225	1.14434	8.29853
A0A0G2JE90	2.29937	1.2048	1.10649	1.08884	0.276224	1.44225	1.30766	1.30766	7.21125	1.14434	1.38309
A0A0G2JE97	3.26087	-0.0253799	1.1248	-0.0225639	0.981998	7.21125	1.30766	1.30766	7.21125	1.14434	1.38309
A0A0G2JEA0	3.76266	0.210248	1.15374	0.182232	0.855401	1.44225	1.30766	7.84596	1.44225	9.15473	1.38309
A0A0G2JEA5	3.01262	0.745902	1.07856	0.691571	0.489207	4.32675	1.30766	1.30766	2.8845	6.86605	1.38309
A0A0G2JEB6	15.0665	-0.331598	0.90772	-0.365309	0.714881	8.6535	26.1532	15.6919	4.32675	21.7425	13.8309
A0A0G2JEC2	2.42759	-1.44608	1.1165	-1.29519	0.195254	1.44225	7.84596	1.30766	1.44225	1.14434	1.38309
A0A0G2JEG6	4.70312	-0.619089	1.2102	-0.511559	0.608959	14.4225	1.30766	1.30766	8.6535	1.14434	1.38309
A0A0G2JEI9	3.24511	1.97443	1.25235	1.57658	0.114893	1.44225	1.30766	1.30766	1.44225	12.5878	1.38309
A0A0G2JEJ7	2.25451	-1.2677	1.09171	-1.1612	0.245559	4.32675	3.92298	1.30766	1.44225	1.14434	1.38309
A0A0G2JEJ8	2.46531	0.239376	1.02671	0.233149	0.815646	1.44225	3.92298	1.30766	1.44225	1.14434	5.53235
A0A0G2JEM7	2.58152	1.52241	1.11776	1.36202	0.173193	1.44225	1.30766	1.30766	4.32675	5.7217	1.38309
A0A0G2JEP0	4.02049	-0.973516	1.19692	-0.813354	0.416015	1.44225	13.0766	1.30766	5.769	1.14434	1.38309
A0A0G2JEQ8	2.53975	-1.47989	1.13956	-1.29865	0.194064	8.6535	1.30766	1.30766	1.44225	1.14434	1.38309
A0A0G2JER3	4.28601	-0.117158	1.14164	-0.102623	0.918262	1.44225	1.30766	10.4613	7.21125	1.14434	4.14926
A0A0G2JER6	2.86348	-1.75929	1.19257	-1.47521	0.140155	1.44225	1.30766	10.4613	1.44225	1.14434	1.38309
A0A0G2JET2	2.27965	1.19836	1.09533	1.09407	0.273926	1.44225	1.30766	1.30766	4.32675	1.14434	4.14926
A0A0G2JET8	8.74795	-3.6222	1.43727	-2.52019	0.0117291	1.44225	1.30766	45.7681	1.44225	1.14434	1.38309
A0A0G2JET9	2.71075	-0.0591064	1.03781	-0.0569529	0.954583	5.769	1.30766	1.30766	1.44225	2.28868	4.14926
A0A0G2JEX1	3.73525	-2.2339	1.31307	-1.70128	0.08889	1.44225	15.6919	1.30766	1.44225	1.14434	1.38309
A0A0G2JEY0	2.29149	1.3369	1.09202	1.22424	0.22086	1.44225	1.30766	1.30766	1.44225	6.86605	1.38309
A0A0G2JF17	2.22014	1.18321	1.08874	1.08678	0.277136	1.44225	1.30766	1.30766	1.44225	2.28868	5.53235
A0A0G2JF21	2.75769	-0.0227651	1.04707	-0.0217417	0.982654	4.32675	2.61532	1.30766	5.769	1.14434	1.38309
A0A0G2JF23	3.05439	1.86845	1.22156	1.52956	0.126127	1.44225	1.30766	1.30766	1.44225	11.4434	1.38309
A0A0G2JF67	4.53822	0.0865908	1.12395	0.0770416	0.93859	1.44225	10.4613	1.30766	5.769	6.86605	1.38309
A0A0G2JF72	3.29937	-2.01579	1.26474	-1.59383	0.110973	1.44225	13.0766	1.30766	1.44225	1.14434	1.38309
A0A0G2JF79	2.49045	1.39461	1.12989	1.23429	0.217097	1.44225	1.30766	1.30766	1.44225	1.14434	8.29853
A0A0G2JF84	2.78012	1.5935	1.18347	1.34647	0.178151	1.44225	1.30766	1.30766	10.0957	1.14434	1.38309
A0A0G2JF85	2.51017	0.224976	1.035	0.217369	0.827921	4.32675	1.30766	1.30766	1.44225	1.14434	5.53235
A0A0G2JF90	2.64554	-1.61148	1.15277	-1.39791	0.162139	1.44225	9.15362	1.30766	1.44225	1.14434	1.38309
A0A0G2JFB0	2.23208	-0.615612	1.03381	-0.595478	0.551524	1.44225	1.30766	5.23064	2.8845	1.14434	1.38309
A0A0G2JFB4	3.26087	-0.453218	1.13049	-0.400904	0.688491	8.6535	1.30766	1.30766	5.769	1.14434	1.38309
A0A0G2JFB8	2.86366	1.75419	1.18765	1.47703	0.139668	1.44225	1.30766	1.30766	1.44225	10.2991	1.38309
A0A0G2JFC9	2.88862	-0.691683	1.08431	-0.637899	0.523539	1.44225	1.30766	7.84596	1.44225	1.14434	4.14926
A0A0G2JFD4	2.7604	-0.537356	1.06944	-0.502464	0.615341	7.21125	1.30766	1.30766	1.44225	1.14434	4.14926
A0A0G2JFD5	3.6519	0.398923	1.16439	0.342602	0.731898	1.44225	6.5383	1.30766	10.0957	1.14434	1.38309
A0A0G2JFD8	5.81215	0.712067	1.12464	0.633149	0.526637	1.44225	1.30766	10.4613	1.44225	9.15473	11.0647
A0A0G2JFE2	2.64554	-1.61148	1.15277	-1.39791	0.162139	1.44225	9.15362	1.30766	1.44225	1.14434	1.38309
A0A0G2JFF1	3.87354	2.22949	1.32846	1.67825	0.0932986	1.44225	1.30766	1.30766	1.44225	1.14434	16.5971
A0A0G2JFH2	24.7756	-2.24181	1.13742	-1.97096	0.0487286	10.0957	41.8451	70.6137	1.44225	1.14434	23.5125
A0A0G2JFJ6	8.96728	-0.240864	0.971211	-0.248004	0.804131	5.769	11.7689	11.7689	4.32675	16.0208	4.14926
A0A0G2JFK7	7.34725	-0.105543	1.27292	-0.0829142	0.93392	20.1915	1.30766	1.30766	18.7492	1.14434	1.38309
A0A0G2JFM4	2.40037	-0.850514	1.04399	-0.814673	0.415259	1.44225	1.30766	6.5383	1.44225	2.28868	1.38309
A0A0G2JFM9	3.73525	-2.2339	1.31307	-1.70128	0.08889	1.44225	1.30766	15.6919	1.44225	1.14434	1.38309
A0A0G2JFQ4	19.665	-1.02717	1.00187	-1.02525	0.305247	10.0957	28.7685	40.5375	1.44225	27.4642	9.68161
A0A0G2JFR3	4.57999	0.139244	1.18354	0.11765	0.906345	1.44225	1.30766	10.4613	1.44225	11.4434	1.38309
A0A0G2JFR8	3.92616	0.650243	1.17128	0.555157	0.578788	1.44225	1.30766	6.5383	1.44225	11.4434	1.38309
A0A0G2JFS9	5.50045	-1.62748	1.15291	-1.41162	0.158061	14.4225	9.15362	1.30766	1.44225	1.14434	5.53235
A0A0G2JFT8	5.52719	1.09382	1.12279	0.974199	0.329958	1.44225	1.30766	7.84596	1.44225	11.4434	9.68161
A0A0G2JFV3	3.0205	1.7563	1.22703	1.43134	0.152332	1.44225	1.30766	1.30766	11.538	1.14434	1.38309
A0A0G2JFV9	3.15369	1.906	1.19822	1.5907	0.111678	1.44225	1.30766	1.30766	4.32675	9.15473	1.38309
A0A0G2JFW6	5.43143	0.252794	1.16886	0.216274	0.828774	4.32675	9.15362	1.30766	1.44225	1.14434	15.214
A0A0G2JFY0	3.81728	2.25413	1.31497	1.7142	0.0864925	1.44225	1.30766	1.30766	1.44225	16.0208	1.38309
A0A0G2JFY7	4.02039	0.0609734	1.13517	0.053713	0.957164	1.44225	9.15362	1.30766	1.44225	8.01039	2.76618
A0A0G2JFZ0	2.20965	-1.25759	1.09242	-1.15119	0.249654	1.44225	1.30766	6.5383	1.44225	1.14434	1.38309
A0A0G2JFZ5	11.4453	-1.37619	1.15841	-1.188	0.234833	1.44225	24.8455	23.5379	1.44225	16.0208	1.38309
A0A0G2JFZ8	8.47575	-1.17168	1.14825	-1.0204	0.307537	1.44225	20.9226	13.0766	1.44225	12.5878	1.38309
A0A0G2JG00	13.3685	-0.445953	1.05188	-0.423957	0.671597	7.21125	7.84596	31.3839	7.21125	25.1755	1.38309
A0A0G2JG05	4.20661	2.40338	1.26055	1.90661	0.0565715	1.44225	1.30766	1.30766	7.21125	12.5878	1.38309
A0A0G2JG52	23.8124	0.0799057	0.814607	0.0980911	0.92186	15.8647	31.3839	22.2302	24.5182	30.8972	17.9801
A0A0G2JG60	2.48222	1.49233	1.1185	1.33422	0.18213	1.44225	1.30766	1.30766	1.44225	8.01039	1.38309
A0A0G2JG66	4.4268	-1.20977	1.21457	-0.996044	0.319229	1.44225	1.30766	15.6919	1.44225	1.14434	5.53235
A0A0G2JG70	4.52555	0.670234	1.18931	0.563548	0.573062	1.44225	1.30766	7.84596	1.44225	13.7321	1.38309
A0A0G2JG94	3.59915	-0.260761	1.1139	-0.234098	0.814909	1.44225	2.61532	7.84596	1.44225	6.86605	1.38309
A0A0G2JG95	2.52989	1.40571	1.12623	1.24816	0.211972	1.44225	1.30766	1.30766	7.21125	1.14434	2.76618
A0A0G2JG99	2.86366	1.75419	1.18765	1.47703	0.139668	1.44225	1.30766	1.30766	1.44225	10.2991	1.38309
A0A0G2JGA3	2.20965	-1.25759	1.09242	-1.15119	0.249654	1.44225	1.30766	6.5383	1.44225	1.14434	1.38309
A0A0G2JGC8	8.29788	-0.970652	1.0806	-0.89825	0.369052	5.769	9.15362	18.3072	1.44225	13.7321	1.38309
A0A0G2JGD2	2.78012	-1.05734	1.10881	-0.953581	0.340296	8.6535	1.30766	1.30766	2.8845	1.14434	1.38309
A0A0G2JGE0	3.50125	0.175304	1.1528	0.152068	0.879133	7.21125	1.30766	1.30766	8.6535	1.14434	1.38309
A0A0G2JGG3	4.16321	2.34669	1.26499	1.8551	0.0635813	1.44225	1.30766	1.30766	10.0957	1.14434	9.68161
A0A0G2JGG8	2.29937	1.2048	1.10649	1.08884	0.276224	1.44225	1.30766	1.30766	7.21125	1.14434	1.38309
A0A0G2JGH6	3.58479	0.714604	1.15864	0.616759	0.537393	5.769	1.30766	1.30766	1.44225	10.2991	1.38309
A0A0G2JGI3	4.60721	-0.116533	1.18424	-0.098404	0.921612	1.44225	1.30766	11.7689	1.44225	10.2991	1.38309
A0A0G2JGI9	6.07856	1.06228	1.2331	0.861473	0.388978	1.44225	9.15362	1.30766	1.44225	21.7425	1.38309
A0A0G2JGJ1	2.56388	-0.0646478	1.01772	-0.0635224	0.949351	1.44225	5.23064	1.30766	1.44225	4.57736	1.38309
A0A0G2JGJ6	4.87959	-0.732541	1.11259	-0.658411	0.510274	1.44225	7.84596	9.15362	1.44225	8.01039	1.38309
A0A0G2JGL8	4.15335	2.34373	1.26597	1.85132	0.064123	1.44225	1.30766	1.30766	8.6535	1.14434	11.0647
A0A0G2JGP4	2.73526	0.485414	1.06529	0.455664	0.648632	1.44225	1.30766	3.92298	7.21125	1.14434	1.38309
A0A0G2JGQ0	8.0228	3.43761	1.43501	2.39554	0.0165961	1.44225	1.30766	1.30766	1.44225	1.14434	41.4926
A0A0G2JGQ5	4.34768	2.46478	1.27419	1.93439	0.0530657	1.44225	1.30766	1.30766	5.769	14.8764	1.38309
A0A0G2JGQ6	3.01262	0.292085	1.08098	0.270203	0.787004	5.769	1.30766	1.30766	1.44225	6.86605	1.38309
A0A0G2JGR7	2.25993	1.19442	1.1001	1.08574	0.277596	1.44225	1.30766	1.30766	1.44225	1.14434	6.91544
A0A0G2JGS4	3.05439	1.86845	1.22156	1.52956	0.126127	1.44225	1.30766	1.30766	1.44225	11.4434	1.38309
A0A0G2JGW6	5.42454	-0.127028	1.20786	-0.105168	0.916243	1.44225	1.30766	14.3843	1.44225	12.5878	1.38309
A0A0G2JGY6	7.09224	-0.553549	1.00792	-0.5492	0.582868	7.21125	7.84596	10.4613	1.44225	11.4434	4.14926
A0A0G2JGY9	14.2301	-0.197032	0.837731	-0.235197	0.814055	12.9802	20.9226	11.7689	10.0957	17.1651	12.4478
A0A0G2JGZ1	6.78683	0.291084	1.24255	0.234263	0.814781	1.44225	1.30766	15.6919	1.44225	19.4538	1.38309
A0A0G2JGZ4	2.20965	-1.25759	1.09242	-1.15119	0.249654	1.44225	1.30766	6.5383	1.44225	1.14434	1.38309
A0A0G2JH11	3.63444	0.354588	1.15227	0.307731	0.758287	7.21125	1.30766	1.30766	1.44225	9.15473	1.38309
A0A0G2JH12	2.50944	0.916572	1.05175	0.871477	0.383494	1.44225	2.61532	1.30766	1.44225	6.86605	1.38309
A0A0H2UH17	8.90541	0.0540057	1.06624	0.0506507	0.959604	1.44225	13.0766	11.7689	1.44225	16.0208	9.68161
A0A0H2UH28	2.67294	1.62982	1.15216	1.41458	0.157192	1.44225	1.30766	1.30766	1.44225	9.15473	1.38309
A0A0H2UKB6	3.56759	-0.356016	1.15184	-0.309086	0.757256	1.44225	1.30766	9.15362	1.44225	1.14434	6.91544
A0A0H2UKC0	3.78554	-0.507408	1.12163	-0.452387	0.650991	1.44225	7.84596	3.92298	1.44225	1.14434	6.91544
A0A0H3XWX3	4.11293	0.344992	1.10993	0.310823	0.755935	2.8845	6.5383	1.30766	8.6535	1.14434	4.14926
A0A0J9YKD4	3.11914	-0.420073	1.1032	-0.380777	0.703369	1.44225	7.84596	1.30766	1.44225	1.14434	5.53235
A0A0J9YQM4	2.37315	-0.316216	1.01013	-0.313044	0.754247	1.44225	5.23064	1.30766	1.44225	3.43302	1.38309
A0A0J9YTQ3	3.84432	-0.732889	1.17025	-0.626266	0.53114	1.44225	11.7689	1.30766	1.44225	5.7217	1.38309
A0A0J9YTS5	2.20965	-1.25759	1.09242	-1.15119	0.249654	1.44225	1.30766	6.5383	1.44225	1.14434	1.38309
A0A0J9YTS6	2.15521	-0.0520608	1.00626	-0.0517369	0.958738	1.44225	3.92298	1.30766	1.44225	3.43302	1.38309
A0A0J9YTS7	2.20007	-0.0630241	1.01208	-0.0622718	0.950346	4.32675	1.30766	1.30766	1.44225	3.43302	1.38309
A0A0J9YTU3	4.14349	2.34091	1.2703	1.8428	0.0653588	1.44225	1.30766	1.30766	7.21125	1.14434	12.4478
A0A0J9YTU9	2.53975	-0.302915	1.04074	-0.291056	0.771008	5.769	1.30766	1.30766	4.32675	1.14434	1.38309
A0A0J9YTW6	6.06059	1.18899	1.13129	1.05101	0.293256	8.6535	1.30766	1.30766	1.44225	12.5878	11.0647
A0A0J9YTY0	9.56521	-0.704734	1.24451	-0.566272	0.571209	1.44225	30.0762	3.92298	1.44225	1.14434	19.3632
A0A0J9YU00	2.73082	0.976303	1.09908	0.888295	0.374382	2.8845	1.30766	1.30766	1.44225	1.14434	8.29853
A0A0J9YU61	3.08142	-1.89549	1.18133	-1.60454	0.108596	1.44225	6.5383	6.5383	1.44225	1.14434	1.38309
A0A0J9YU62	8.33939	0.299804	1.18632	0.252718	0.800486	1.44225	19.6149	1.30766	1.44225	6.86605	19.3632
A0A0J9YU72	2.53975	-0.302915	1.04074	-0.291056	0.771008	5.769	1.30766	1.30766	4.32675	1.14434	1.38309
A0A0J9YU77	2.23479	-0.0312863	1.01653	-0.0307776	0.975447	1.44225	1.30766	3.92298	1.44225	1.14434	4.14926
A0A0J9YU82	2.42759	-1.44608	1.1165	-1.29519	0.195254	1.44225	1.30766	7.84596	1.44225	1.14434	1.38309
A0A0J9YUA3	2.25993	1.19442	1.1001	1.08574	0.277596	1.44225	1.30766	1.30766	1.44225	1.14434	6.91544
A0A0J9YUC4	2.25993	1.19442	1.1001	1.08574	0.277596	1.44225	1.30766	1.30766	1.44225	1.14434	6.91544
A0A0J9YUE9	2.53975	1.41075	1.14033	1.23714	0.216035	1.44225	1.30766	1.30766	8.6535	1.14434	1.38309
A0A0J9YUF8	3.29937	-2.01579	1.26474	-1.59383	0.110973	1.44225	13.0766	1.30766	1.44225	1.14434	1.38309
A0A0J9YUF9	3.29937	-2.01579	1.26474	-1.59383	0.110973	1.44225	1.30766	13.0766	1.44225	1.14434	1.38309
A0A0J9YUI1	3.26087	-1.95933	1.2639	-1.55023	0.121087	12.9802	1.30766	1.30766	1.44225	1.14434	1.38309
A0A0J9YUK9	4.03504	-0.551143	1.17249	-0.470063	0.63831	1.44225	11.7689	1.30766	1.44225	6.86605	1.38309
A0A0J9YUM2	3.29937	-2.01579	1.26474	-1.59383	0.110973	1.44225	1.30766	13.0766	1.44225	1.14434	1.38309
A0A0J9YUN4	3.81728	2.25413	1.31497	1.7142	0.0864925	1.44225	1.30766	1.30766	1.44225	16.0208	1.38309
A0A0J9YUP0	2.46531	0.239376	1.02671	0.233149	0.815646	1.44225	1.30766	3.92298	1.44225	1.14434	5.53235
A0A0J9YUR2	3.50125	-2.08924	1.29575	-1.61238	0.106879	14.4225	1.30766	1.30766	1.44225	1.14434	1.38309
A0A0J9YUS5	6.66909	-0.750524	1.25134	-0.599777	0.548655	1.44225	22.2302	1.30766	1.44225	1.14434	12.4478
A0A0J9YUT8	3.82551	2.23771	1.24098	1.80318	0.0713606	1.44225	1.30766	1.30766	1.44225	9.15473	8.29853
A0A0J9YUW5	3.56217	-1.12603	1.18396	-0.951065	0.341571	1.44225	11.7689	1.30766	4.32675	1.14434	1.38309
A0A0J9YUX0	2.29937	-0.631695	1.04394	-0.60511	0.545106	5.769	1.30766	1.30766	2.8845	1.14434	1.38309
A0A0J9YV01	6.26549	-0.831968	1.09324	-0.76101	0.446651	4.32675	6.5383	13.0766	1.44225	1.14434	11.0647
A0A0J9YV10	2.42759	-1.44608	1.1165	-1.29519	0.195254	1.44225	1.30766	7.84596	1.44225	1.14434	1.38309
A0A0J9YV16	3.08142	-1.89322	1.23075	-1.53826	0.123984	1.44225	11.7689	1.30766	1.44225	1.14434	1.38309
A0A0J9YV20	5.75228	0.217641	1.0295	0.211405	0.832572	4.32675	5.23064	6.5383	1.44225	11.4434	5.53235
A0A0J9YV33	2.20965	-1.25759	1.09242	-1.15119	0.249654	1.44225	1.30766	6.5383	1.44225	1.14434	1.38309
A0A0J9YV48	2.48222	1.49233	1.1185	1.33422	0.18213	1.44225	1.30766	1.30766	1.44225	8.01039	1.38309
A0A0J9YV71	2.8321	1.68447	1.15025	1.46444	0.143075	1.44225	1.30766	1.30766	1.44225	4.57736	6.91544
A0A0J9YVA9	4.82497	-2.67145	1.26258	-2.11587	0.0343555	1.44225	11.7689	11.7689	1.44225	1.14434	1.38309
A0A0J9YVE7	2.79231	1.67129	1.14267	1.46262	0.143571	1.44225	1.30766	1.30766	1.44225	5.7217	5.53235
A0A0J9YVF0	4.79775	-2.19997	1.19199	-1.84563	0.0649458	1.44225	11.7689	10.4613	1.44225	2.28868	1.38309
A0A0J9YVG0	5.47067	2.84004	1.26982	2.23658	0.0253141	1.44225	1.30766	1.30766	1.44225	14.8764	12.4478
A0A0J9YVH8	8.88442	-1.1218	1.14904	-0.976292	0.32892	1.44225	15.6919	19.6149	1.44225	13.7321	1.38309
A0A0J9YVJ0	3.29937	-2.01819	1.20621	-1.67316	0.0942963	1.44225	7.84596	6.5383	1.44225	1.14434	1.38309
A0A0J9YVJ6	5.53379	2.87021	1.37744	2.08372	0.0371854	1.44225	1.30766	1.30766	1.44225	26.3198	1.38309
A0A0M3HEP4	2.20965	-1.25759	1.09242	-1.15119	0.249654	1.44225	1.30766	6.5383	1.44225	1.14434	1.38309
A0A0M3HEP6	3.08142	-1.89322	1.23075	-1.53826	0.123984	1.44225	11.7689	1.30766	1.44225	1.14434	1.38309
A0A0M3U1B0	5.06534	-2.74863	1.33652	-2.05656	0.0397286	2.8845	1.30766	22.2302	1.44225	1.14434	1.38309
A0A0N4SUI1	5.74703	-1.42103	1.1349	-1.25212	0.210526	1.44225	13.0766	10.4613	1.44225	1.14434	6.91544
A0A0N4SUI5	2.18035	1.17377	1.08204	1.08478	0.27802	1.44225	1.30766	1.30766	1.44225	3.43302	4.14926
A0A0N4SUJ3	4.28601	-0.121346	1.08447	-0.111894	0.910907	1.44225	6.5383	5.23064	7.21125	1.14434	4.14926
A0A0N4SUK7	6.27011	0.665325	1.01432	0.65593	0.511869	1.44225	5.23064	7.84596	8.6535	10.2991	4.14926
A0A0N4SUM2	5.25662	2.75241	1.3808	1.99335	0.0462236	1.44225	1.30766	1.30766	1.44225	1.14434	24.8956
A0A0N4SUN8	15.8864	-0.285912	1.97043	-0.145101	0.884631	1.44225	1.30766	49.6911	1.44225	40.0519	1.38309
A0A0N4SUP3	2.49045	1.39461	1.12989	1.23429	0.217097	1.44225	1.30766	1.30766	1.44225	1.14434	8.29853
A0A0N4SUP4	6.39635	-0.736429	0.976574	-0.754094	0.450793	4.32675	10.4613	9.15362	4.32675	4.57736	5.53235
A0A0N4SUP5	2.12799	0.525956	1.02028	0.515501	0.606203	1.44225	2.61532	1.30766	1.44225	4.57736	1.38309
A0A0N4SUQ1	2.78012	1.5935	1.18347	1.34647	0.178151	1.44225	1.30766	1.30766	10.0957	1.14434	1.38309
A0A0N4SUQ9	4.77715	2.09743	1.14336	1.83444	0.0665892	2.8845	1.30766	1.30766	4.32675	9.15473	9.68161
A0A0N4SUS4	2.53975	0.234609	1.04097	0.225376	0.821687	4.32675	1.30766	1.30766	5.769	1.14434	1.38309
A0A0N4SUT6	14.9335	0.411028	0.856457	0.479917	0.631286	5.769	16.9996	15.6919	14.4225	22.8868	13.8309
A0A0N4SUU0	6.07837	-0.424905	1.22516	-0.346815	0.72873	1.44225	18.3072	1.30766	1.44225	12.5878	1.38309
A0A0N4SUU9	3.03269	1.24629	1.10334	1.12956	0.258663	2.8845	1.30766	1.30766	1.44225	5.7217	5.53235
A0A0N4SUV7	2.12799	0.525956	1.02028	0.515501	0.606203	1.44225	1.30766	2.61532	1.44225	4.57736	1.38309
A0A0N4SUX5	7.44029	-3.36861	1.41968	-2.3728	0.0176539	1.44225	37.9222	1.30766	1.44225	1.14434	1.38309
A0A0N4SV15	2.34593	0.201055	1.00492	0.200071	0.841425	1.44225	3.92298	1.30766	1.44225	4.57736	1.38309
A0A0N4SV32	9.96531	-0.514014	1.20058	-0.428136	0.668552	11.538	22.2302	1.30766	1.44225	1.14434	22.1294
A0A0N4SV45	2.97564	0.691201	1.10534	0.625332	0.531754	1.44225	1.30766	3.92298	8.6535	1.14434	1.38309
A0A0N4SV66	26.619	5.2604	1.49185	3.5261	NA	1.44225	1.30766	1.30766	148.552	5.7217	1.38309
A0A0N4SV71	3.67602	-0.567927	1.1348	-0.500463	0.616749	1.44225	1.30766	10.4613	2.8845	4.57736	1.38309
A0A0N4SV80	13.9871	-0.111305	1.10362	-0.100854	0.919666	17.307	24.8455	1.30766	14.4225	1.14434	24.8956
A0A0N4SV90	2.29149	1.3369	1.09202	1.22424	0.22086	1.44225	1.30766	1.30766	1.44225	6.86605	1.38309
A0A0N4SVB8	4.21251	0.64754	1.16719	0.554784	0.579042	7.21125	1.30766	1.30766	11.538	1.14434	2.76618
A0A0N4SVH3	2.20965	-1.25759	1.09242	-1.15119	0.249654	1.44225	1.30766	6.5383	1.44225	1.14434	1.38309
A0A0N4SVK0	2.42759	-1.44608	1.1165	-1.29519	0.195254	1.44225	1.30766	7.84596	1.44225	1.14434	1.38309
A0A0N4SVK8	18.5052	-0.289265	0.841351	-0.34381	0.730989	10.0957	19.6149	31.3839	12.9802	21.7425	15.214
A0A0N4SVL4	2.86366	1.75419	1.18765	1.47703	0.139668	1.44225	1.30766	1.30766	1.44225	10.2991	1.38309
A0A0N4SVL8	8.63058	-1.30852	1.1544	-1.13351	0.257	1.44225	18.3072	16.9996	1.44225	1.14434	12.4478
A0A0N4SVP8	9.27854	-1.26342	1.23107	-1.02628	0.30476	1.44225	36.6145	1.30766	5.769	9.15473	1.38309
A0A0N4SVS8	2.86348	-1.75929	1.19257	-1.47521	0.140155	1.44225	1.30766	10.4613	1.44225	1.14434	1.38309
A0A0N4SVT1	2.88591	-1.18511	1.0883	-1.08895	0.276177	1.44225	5.23064	5.23064	2.8845	1.14434	1.38309
A0A0N4SVT3	2.29937	-0.631695	1.04394	-0.60511	0.545106	5.769	1.30766	1.30766	2.8845	1.14434	1.38309
A0A0N4SVU0	2.88591	-1.76767	1.17633	-1.50269	0.132918	2.8845	9.15362	1.30766	1.44225	1.14434	1.38309
A0A0N4SVU1	2.87605	-1.18733	1.12044	-1.0597	0.289282	1.44225	9.15362	1.30766	1.44225	1.14434	2.76618
A0A0N4SVV3	6.21443	0.115182	1.07655	0.106992	0.914795	8.6535	7.84596	1.30766	8.6535	1.14434	9.68161
A0A0N4SVV6	2.64554	-1.61148	1.15277	-1.39791	0.162139	1.44225	1.30766	9.15362	1.44225	1.14434	1.38309
A0A0N4SVW1	2.42759	-1.44608	1.1165	-1.29519	0.195254	1.44225	7.84596	1.30766	1.44225	1.14434	1.38309
A0A0N4SVZ4	4.20164	-0.199148	1.08175	-0.184098	0.853937	4.32675	7.84596	1.30766	5.769	4.57736	1.38309
A0A0N4SW34	2.53975	-1.47989	1.13956	-1.29865	0.194064	8.6535	1.30766	1.30766	1.44225	1.14434	1.38309
A0A0N4SW73	5.89419	0.276113	1.1483	0.240454	0.809978	1.44225	13.0766	1.30766	10.0957	1.14434	8.29853
A0A0N4SW93	5.35058	-1.23513	1.23435	-1.00063	0.317008	1.44225	19.6149	1.30766	7.21125	1.14434	1.38309
A0A0N4SW94	2.80904	-0.732389	1.06951	-0.684791	0.493476	1.44225	1.30766	7.84596	1.44225	3.43302	1.38309
A0A0N4SWB9	2.29937	-1.27935	1.10628	-1.15645	0.247499	7.21125	1.30766	1.30766	1.44225	1.14434	1.38309
A0A0N4SWD3	2.20965	-1.25759	1.09242	-1.15119	0.249654	1.44225	1.30766	6.5383	1.44225	1.14434	1.38309
A0A0N4SWD7	3.0205	-1.81635	1.22513	-1.48258	0.138186	11.538	1.30766	1.30766	1.44225	1.14434	1.38309
A0A0N4SWF5	2.86348	-1.75929	1.19257	-1.47521	0.140155	1.44225	10.4613	1.30766	1.44225	1.14434	1.38309
A0A0N4SWF7	4.38927	0.0201245	1.17772	0.0170876	0.986367	1.44225	1.30766	10.4613	1.44225	10.2991	1.38309
A0A0N4SWG4	2.67294	1.62982	1.15216	1.41458	0.157192	1.44225	1.30766	1.30766	1.44225	9.15473	1.38309
A0A0N4SWG7	2.64554	-1.61148	1.15277	-1.39791	0.162139	1.44225	9.15362	1.30766	1.44225	1.14434	1.38309
A0A0N5E9G7	17.3122	1.37138	1.0614	1.29205	0.19634	1.44225	26.1532	1.30766	18.7492	35.4746	20.7463
A0A0R3P9C8	4.22237	-0.350601	1.193	-0.29388	0.768849	11.538	1.30766	1.30766	8.6535	1.14434	1.38309
A0A0R3P9D1	2.90119	-0.233094	1.0706	-0.217723	0.827645	1.44225	6.5383	1.30766	1.44225	1.14434	5.53235
A0A0R4IZW5	4.73447	-0.69305	1.05787	-0.655138	0.512379	4.32675	3.92298	9.15362	4.32675	1.14434	5.53235
A0A0R4IZW8	7.80909	-0.368666	1.27483	-0.289187	0.772438	1.44225	23.5379	1.30766	1.44225	1.14434	17.9801
A0A0R4IZX1	17.5658	-0.465919	0.892212	-0.522206	0.601527	11.538	11.7689	37.9222	12.9802	22.8868	8.29853
A0A0R4IZX5	5.39101	-0.20394	1.08385	-0.188161	0.85075	1.44225	10.4613	5.23064	5.769	1.14434	8.29853
A0A0R4IZX6	2.10077	1.15678	1.07775	1.07334	0.28312	1.44225	1.30766	1.30766	1.44225	5.7217	1.38309
A0A0R4IZY0	7.279	-1.35684	1.10582	-1.227	0.219821	12.9802	1.30766	16.9996	4.32675	1.14434	6.91544
A0A0R4IZY1	3.95338	0.340065	1.16526	0.291835	0.770413	1.44225	1.30766	7.84596	1.44225	10.2991	1.38309
A0A0R4IZY3	4.10504	0.0614708	1.07956	0.0569406	0.954593	4.32675	6.5383	1.30766	1.44225	6.86605	4.14926
A0A0R4IZY5	2.42759	-1.44608	1.1165	-1.29519	0.195254	1.44225	7.84596	1.30766	1.44225	1.14434	1.38309
A0A0R4IZY8	3.19049	-0.273229	1.09895	-0.248628	0.803648	1.44225	7.84596	1.30766	1.44225	5.7217	1.38309
A0A0R4IZY9	3.80752	0.191076	1.11943	0.170689	0.864468	4.32675	1.30766	5.23064	1.44225	9.15473	1.38309
A0A0R4IZZ5	7.0303	-0.0417303	1.02919	-0.0405469	0.967657	7.21125	6.5383	7.84596	4.32675	14.8764	1.38309
A0A0R4IZZ6	8.86364	-0.429005	0.99224	-0.43236	0.66548	5.769	15.6919	9.15362	1.44225	11.4434	9.68161
A0A0R4J015	7.22644	0.382781	1.08366	0.353232	0.723915	7.21125	10.4613	1.30766	1.44225	16.0208	6.91544
A0A0R4J016	2.42759	-1.44608	1.1165	-1.29519	0.195254	1.44225	1.30766	7.84596	1.44225	1.14434	1.38309
A0A0R4J017	7.33416	1.33006	1.14264	1.16402	0.244414	10.0957	1.30766	1.30766	1.44225	16.0208	13.8309
A0A0R4J020	5.11021	-1.47261	1.15203	-1.27827	0.201153	1.44225	14.3843	6.5383	5.769	1.14434	1.38309
A0A0R4J023	2.28951	1.20113	1.09864	1.09329	0.274268	1.44225	1.30766	1.30766	5.769	1.14434	2.76618
A0A0R4J024	2.10077	1.15678	1.07775	1.07334	0.28312	1.44225	1.30766	1.30766	1.44225	5.7217	1.38309
A0A0R4J027	15.8424	0.186819	1.17082	0.159563	0.873226	1.44225	11.7689	31.3839	1.44225	43.485	5.53235
A0A0R4J031	3.38121	-0.0923853	1.11986	-0.0824973	0.934251	1.44225	1.30766	7.84596	1.44225	6.86605	1.38309
A0A0R4J032	2.42759	-1.44608	1.1165	-1.29519	0.195254	1.44225	7.84596	1.30766	1.44225	1.14434	1.38309
A0A0R4J033	5.43587	-0.222462	1.03249	-0.215461	0.829408	4.32675	6.5383	6.5383	5.769	1.14434	8.29853
A0A0R4J036	14.6859	-0.306019	1.05658	-0.289632	0.772098	5.769	16.9996	26.1532	5.769	32.0415	1.38309
A0A0R4J038	2.7546	0.144983	1.03934	0.139496	0.889058	1.44225	5.23064	1.30766	1.44225	5.7217	1.38309
A0A0R4J044	2.86348	-1.75929	1.19257	-1.47521	0.140155	1.44225	10.4613	1.30766	1.44225	1.14434	1.38309
A0A0R4J045	2.51017	0.224976	1.035	0.217369	0.827921	4.32675	1.30766	1.30766	1.44225	1.14434	5.53235
A0A0R4J046	4.41345	-0.516277	1.19854	-0.430755	0.666647	12.9802	1.30766	1.30766	1.44225	1.14434	8.29853
A0A0R4J048	5.58381	-1.66929	1.08206	-1.54269	0.122905	5.769	7.84596	11.7689	1.44225	1.14434	5.53235
A0A0R4J049	3.10883	0.888468	1.11484	0.796943	0.425484	1.44225	1.30766	3.92298	1.44225	9.15473	1.38309
A0A0R4J051	3.79811	-0.157881	1.16591	-0.135414	0.892284	1.44225	1.30766	9.15362	1.44225	1.14434	8.29853
A0A0R4J054	5.09338	0.656219	1.12205	0.58484	0.558656	1.44225	9.15362	1.30766	1.44225	10.2991	6.91544
A0A0R4J060	8.40197	-1.26964	1.03798	-1.22318	0.221261	5.769	10.4613	19.6149	2.8845	10.2991	1.38309
A0A0R4J061	2.34593	0.201055	1.00492	0.200071	0.841425	1.44225	1.30766	3.92298	1.44225	4.57736	1.38309
A0A0R4J062	2.25993	1.19442	1.1001	1.08574	0.277596	1.44225	1.30766	1.30766	1.44225	1.14434	6.91544
A0A0R4J063	2.22222	-0.618095	1.03257	-0.598599	0.54944	1.44225	1.30766	5.23064	1.44225	1.14434	2.76618
A0A0R4J069	4.16491	0.747696	1.12444	0.664949	0.506083	1.44225	6.5383	1.30766	1.44225	4.57736	9.68161
A0A0R4J071	9.88989	-0.32901	1.08134	-0.304262	0.760929	1.44225	16.9996	14.3843	11.538	1.14434	13.8309
A0A0R4J073	3.73525	-2.23646	1.23901	-1.80504	0.0710689	1.44225	9.15362	7.84596	1.44225	1.14434	1.38309
A0A0R4J079	4.38908	-2.51011	1.34654	-1.86412	0.0623044	1.44225	1.30766	19.6149	1.44225	1.14434	1.38309
A0A0R4J082	2.49045	1.39461	1.12989	1.23429	0.217097	1.44225	1.30766	1.30766	1.44225	1.14434	8.29853
A0A0R4J083	17.7119	-0.581588	1.19801	-0.485461	0.627349	8.6535	47.0758	7.84596	1.44225	1.14434	40.1095
A0A0R4J084	2.86348	-1.75929	1.19257	-1.47521	0.140155	1.44225	10.4613	1.30766	1.44225	1.14434	1.38309
A0A0R4J085	5.32815	-1.55472	1.14343	-1.3597	0.173925	1.44225	9.15362	13.0766	5.769	1.14434	1.38309
A0A0R4J086	2.56388	-0.0646478	1.01772	-0.0635224	0.949351	1.44225	5.23064	1.30766	1.44225	4.57736	1.38309
A0A0R4J088	3.24493	-1.05275	1.10077	-0.95637	0.338885	1.44225	3.92298	7.84596	1.44225	3.43302	1.38309
A0A0R4J089	2.29149	1.3369	1.09202	1.22424	0.22086	1.44225	1.30766	1.30766	1.44225	6.86605	1.38309
A0A0R4J091	2.8321	1.68447	1.15025	1.46444	0.143075	1.44225	1.30766	1.30766	1.44225	4.57736	6.91544
A0A0R4J092	3.59915	-0.262443	1.14281	-0.229646	0.818367	1.44225	1.30766	9.15362	1.44225	6.86605	1.38309
A0A0R4J094	2.53666	0.411133	1.02231	0.402162	0.687565	1.44225	1.30766	3.92298	1.44225	5.7217	1.38309
A0A0R4J097	2.49489	0.249077	1.03259	0.241216	0.809387	1.44225	3.92298	1.30766	5.769	1.14434	1.38309
A0A0R4J098	3.87154	-1.06512	1.12202	-0.949285	0.342476	1.44225	9.15362	5.23064	1.44225	4.57736	1.38309
A0A0R4J099	2.29149	1.3369	1.09202	1.22424	0.22086	1.44225	1.30766	1.30766	1.44225	6.86605	1.38309
A0A0R4J0A4	9.86222	-0.651588	0.904238	-0.720593	0.47116	10.0957	13.0766	13.0766	4.32675	10.2991	8.29853
A0A0R4J0A9	9.99202	0.40691	0.901018	0.451611	0.651549	10.0957	5.23064	10.4613	14.4225	11.4434	8.29853
A0A0R4J0B2	15.6799	-0.604236	0.882971	-0.684322	0.493772	18.7492	31.3839	6.5383	14.4225	9.15473	13.8309
A0A0R4J0B4	7.67816	-0.682436	1.07602	-0.634224	0.525935	8.6535	9.15362	10.4613	1.44225	1.14434	15.214
A0A0R4J0B8	4.78701	2.60913	1.20231	2.17009	0.0300003	1.44225	1.30766	1.30766	7.21125	9.15473	8.29853
A0A0R4J0C2	3.64204	-0.364078	1.09593	-0.332208	0.739732	4.32675	1.30766	6.5383	5.769	1.14434	2.76618
A0A0R4J0C4	4.75138	-0.369627	1.09386	-0.337912	0.73543	5.769	1.30766	9.15362	2.8845	8.01039	1.38309
A0A0R4J0C7	2.73082	1.57391	1.15541	1.36221	0.173131	1.44225	1.30766	1.30766	2.8845	1.14434	8.29853
A0A0R4J0C8	4.06806	0.0285568	1.09057	0.0261852	0.97911	1.44225	3.92298	6.5383	7.21125	1.14434	4.14926
A0A0R4J0D0	2.37315	-0.315867	1.00445	-0.314468	0.753166	1.44225	3.92298	2.61532	1.44225	3.43302	1.38309
A0A0R4J0D1	3.129	-0.416394	1.08955	-0.38217	0.702335	1.44225	7.84596	1.30766	2.8845	1.14434	4.14926
A0A0R4J0D3	5.26104	-0.458599	1.12283	-0.408429	0.682958	1.44225	6.5383	10.4613	1.44225	10.2991	1.38309
A0A0R4J0D4	2.34114	1.3496	1.09211	1.23577	0.216543	1.44225	1.30766	1.30766	2.8845	5.7217	1.38309
A0A0R4J0E2	4.02176	1.34807	1.15802	1.16412	0.244377	2.8845	1.30766	2.61532	1.44225	3.43302	12.4478
A0A0R4J0E4	14.8305	0.35591	0.821049	0.433482	0.664665	11.538	10.4613	16.9996	18.7492	16.0208	15.214
A0A0R4J0E5	2.25993	1.19442	1.1001	1.08574	0.277596	1.44225	1.30766	1.30766	1.44225	1.14434	6.91544
A0A0R4J0F2	4.19375	0.480795	1.14346	0.420473	0.67414	1.44225	1.30766	7.84596	2.8845	10.2991	1.38309
A0A0R4J0F5	2.68325	-0.0170667	1.04245	-0.0163718	0.986938	1.44225	5.23064	1.30766	1.44225	1.14434	5.53235
A0A0R4J0F6	5.99671	0.159171	1.22231	0.130221	0.896392	1.44225	14.3843	1.30766	1.44225	16.0208	1.38309
A0A0R4J0F8	7.05273	-0.438814	1.14824	-0.382162	0.702341	11.538	1.30766	11.7689	1.44225	14.8764	1.38309
A0A0R4J0G0	5.06092	1.80138	1.25577	1.43448	0.151435	4.32675	1.30766	1.30766	1.44225	20.5981	1.38309
A0A0R4J0G5	5.62305	0.650773	1.14354	0.569086	0.569298	1.44225	10.4613	1.30766	2.8845	14.8764	2.76618
A0A0R4J0G7	2.49045	1.39461	1.12989	1.23429	0.217097	1.44225	1.30766	1.30766	1.44225	1.14434	8.29853
A0A0R4J0G9	4.14512	1.8389	1.14161	1.6108	0.107224	2.8845	1.30766	1.30766	7.21125	8.01039	4.14926
A0A0R4J0H3	3.78509	0.20102	1.1287	0.178098	0.858646	2.8845	1.30766	6.5383	1.44225	9.15473	1.38309
A0A0R4J0H7	17.0629	-0.584414	0.875412	-0.667587	0.504397	15.8647	16.9996	28.7685	8.6535	25.1755	6.91544
A0A0R4J0H8	6.05939	-0.249149	1.15095	-0.216473	0.828619	1.44225	16.9996	1.30766	1.44225	6.86605	8.29853
A0A0R4J0H9	3.22341	1.9317	1.17974	1.6374	0.101547	1.44225	1.30766	1.30766	2.8845	6.86605	5.53235
A0A0R4J0I0	4.76095	-1.18635	1.08321	-1.09521	0.273423	4.32675	10.4613	5.23064	1.44225	5.7217	1.38309
A0A0R4J0I2	2.91105	-0.701054	1.07018	-0.655078	0.512417	2.8845	1.30766	6.5383	1.44225	1.14434	4.14926
A0A0R4J0I4	8.73189	-1.91997	1.06141	-1.80888	0.0704704	7.21125	15.6919	18.3072	8.6535	1.14434	1.38309
A0A0R4J0I5	2.70297	-0.509912	1.03791	-0.491288	0.623223	2.8845	5.23064	1.30766	2.8845	1.14434	2.76618
A0A0R4J0I6	2.20965	-1.25759	1.09242	-1.15119	0.249654	1.44225	1.30766	6.5383	1.44225	1.14434	1.38309
A0A0R4J0I9	28.1718	-0.211392	0.84526	-0.250091	0.802517	20.1915	32.6915	37.9222	14.4225	38.9076	24.8956
A0A0R4J0J0	2.73526	-1.64049	1.14638	-1.43102	0.152424	7.21125	3.92298	1.30766	1.44225	1.14434	1.38309
A0A0R4J0J1	2.64554	-1.61148	1.15277	-1.39791	0.162139	1.44225	1.30766	9.15362	1.44225	1.14434	1.38309
A0A0R4J0J4	2.82189	1.67992	1.14822	1.46307	0.143447	1.44225	1.30766	1.30766	5.769	5.7217	1.38309
A0A0R4J0J8	6.78646	-3.22287	1.40823	-2.2886	0.0221025	1.44225	1.30766	33.9992	1.44225	1.14434	1.38309
A0A0R4J0K0	2.47517	-0.29569	1.02119	-0.289554	0.772158	2.8845	1.30766	3.92298	1.44225	1.14434	4.14926
A0A0R4J0K2	6.63971	3.13532	1.41198	2.22052	0.0263836	1.44225	1.30766	1.30766	1.44225	1.14434	33.1941
A0A0R4J0K5	2.20965	-1.25759	1.09242	-1.15119	0.249654	1.44225	1.30766	6.5383	1.44225	1.14434	1.38309
A0A0R4J0L3	2.75054	1.57945	1.1477	1.37619	0.168764	1.44225	1.30766	1.30766	5.769	1.14434	5.53235
A0A0R4J0L8	5.13091	-0.353418	1.13337	-0.31183	0.75517	1.44225	9.15362	6.5383	1.44225	1.14434	11.0647
A0A0R4J0M2	6.11755	0.587843	1.15415	0.509332	0.61052	1.44225	1.30766	11.7689	7.21125	1.14434	13.8309
A0A0R4J0M5	2.34593	0.201055	1.00492	0.200071	0.841425	1.44225	3.92298	1.30766	1.44225	4.57736	1.38309
A0A0R4J0M6	6.07442	-1.81751	1.05935	-1.71568	0.0862202	8.6535	6.5383	13.0766	2.8845	1.14434	4.14926
A0A0R4J0M8	2.72096	1.57187	1.17042	1.343	0.179273	1.44225	1.30766	1.30766	1.44225	1.14434	9.68161
A0A0R4J0M9	13.0912	-0.909053	1.00659	-0.903099	0.366473	4.32675	22.2302	24.8455	1.44225	16.0208	9.68161
A0A0R4J0N0	5.06926	1.15318	1.04293	1.10571	0.268854	2.8845	5.23064	1.30766	7.21125	6.86605	6.91544
A0A0R4J0N7	3.19049	-0.273229	1.09895	-0.248628	0.803648	1.44225	1.30766	7.84596	1.44225	5.7217	1.38309
A0A0R4J0P1	2.80425	-0.296604	1.0357	-0.286379	0.774588	2.8845	1.30766	5.23064	1.44225	4.57736	1.38309
A0A0R4J0P5	2.90834	-1.77537	1.16877	-1.51901	0.128761	4.32675	1.30766	7.84596	1.44225	1.14434	1.38309
A0A0R4J0P6	5.12476	-1.08465	1.11646	-0.971507	0.331296	1.44225	10.4613	9.15362	1.44225	6.86605	1.38309
A0A0R4J0Q6	4.98731	1.14626	1.07527	1.06602	0.286414	1.44225	6.5383	1.30766	4.32675	8.01039	8.29853
A0A0R4J0Q7	2.20965	-1.25759	1.09242	-1.15119	0.249654	1.44225	1.30766	6.5383	1.44225	1.14434	1.38309
A0A0R4J0Q9	2.78012	-0.529146	1.07327	-0.493022	0.621997	7.21125	1.30766	1.30766	4.32675	1.14434	1.38309
A0A0R4J0R1	9.27194	-0.792517	1.14396	-0.692784	0.488445	27.4027	1.30766	6.5383	14.4225	4.57736	1.38309
A0A0R4J0R3	4.05747	-0.228281	1.13995	-0.200255	0.841281	1.44225	1.30766	10.4613	2.8845	6.86605	1.38309
A0A0R4J0R7	11.3603	-0.486546	0.989914	-0.491504	0.62307	5.769	13.0766	20.9226	14.4225	12.5878	1.38309
A0A0R4J0S1	2.91376	0.213803	1.07405	0.199062	0.842215	1.44225	1.30766	5.23064	1.44225	1.14434	6.91544
A0A0R4J0S6	2.64554	-1.61148	1.15277	-1.39791	0.162139	1.44225	1.30766	9.15362	1.44225	1.14434	1.38309
A0A0R4J0S9	3.9532	-2.33191	1.32758	-1.75651	0.079002	1.44225	1.30766	16.9996	1.44225	1.14434	1.38309
A0A0R4J0T0	2.68325	-0.0170667	1.04245	-0.0163718	0.986938	1.44225	1.30766	5.23064	1.44225	1.14434	5.53235
A0A0R4J0T4	5.77217	-0.887315	1.23247	-0.719951	0.471555	1.44225	1.30766	19.6149	1.44225	1.14434	9.68161
A0A0R4J0T9	3.76039	-1.26416	1.13934	-1.10956	0.267188	1.44225	5.23064	9.15362	1.44225	1.14434	4.14926
A0A0R4J0U2	2.29149	1.3369	1.09202	1.22424	0.22086	1.44225	1.30766	1.30766	1.44225	6.86605	1.38309
A0A0R4J0U3	2.25993	1.19442	1.1001	1.08574	0.277596	1.44225	1.30766	1.30766	1.44225	1.14434	6.91544
A0A0R4J0U4	2.86366	1.75419	1.18765	1.47703	0.139668	1.44225	1.30766	1.30766	1.44225	10.2991	1.38309
A0A0R4J0U7	2.96297	1.79055	1.17139	1.52858	0.12637	1.44225	1.30766	1.30766	4.32675	8.01039	1.38309
A0A0R4J0U8	3.54816	0.698273	1.09874	0.63552	0.525089	2.8845	3.92298	1.30766	1.44225	3.43302	8.29853
A0A0R4J0V0	2.20007	1.17754	1.08453	1.08577	0.277582	1.44225	1.30766	1.30766	4.32675	3.43302	1.38309
A0A0R4J0V4	10.2782	-1.83398	1.05241	-1.74264	0.0813965	10.0957	13.0766	24.8455	1.44225	1.14434	11.0647
A0A0R4J0V5	17.2538	-0.838463	0.850021	-0.986403	0.323935	11.538	28.7685	26.1532	7.21125	16.0208	13.8309
A0A0R4J0W6	3.84432	-0.729843	1.10847	-0.658425	0.510265	1.44225	5.23064	7.84596	1.44225	5.7217	1.38309
A0A0R4J0W7	9.73553	0.945248	1.11654	0.846583	0.397228	4.32675	14.3843	1.30766	12.9802	24.0312	1.38309
A0A0R4J0X2	5.68735	-0.242321	1.08301	-0.223748	0.822953	4.32675	6.5383	7.84596	1.44225	12.5878	1.38309
A0A0R4J0X7	12.5142	0.100693	0.870282	0.115702	0.907889	8.6535	16.9996	10.4613	12.9802	8.01039	17.9801
A0A0R4J0Y7	4.91297	-0.236361	1.20468	-0.196203	0.844452	1.44225	13.0766	1.30766	1.44225	1.14434	11.0647
A0A0R4J0Z0	2.10077	1.15678	1.07775	1.07334	0.28312	1.44225	1.30766	1.30766	1.44225	5.7217	1.38309
A0A0R4J100	5.26104	-0.46256	1.20563	-0.383666	0.701226	1.44225	1.30766	15.6919	1.44225	10.2991	1.38309
A0A0R4J107	8.75447	0.00137353	1.18028	0.00116373	0.999071	1.44225	1.30766	23.5379	1.44225	13.7321	11.0647
A0A0R4J114	4.00348	-0.63966	1.18299	-0.540714	0.588705	1.44225	11.7689	1.30766	1.44225	1.14434	6.91544
A0A0R4J119	5.69674	-2.94152	1.38503	-2.1238	0.0336872	1.44225	1.30766	27.4609	1.44225	1.14434	1.38309
A0A0R4J132	2.78012	-1.65763	1.18213	-1.40224	0.160845	10.0957	1.30766	1.30766	1.44225	1.14434	1.38309
A0A0R4J135	3.65288	2.12263	1.28232	1.65531	0.0978619	1.44225	1.30766	1.30766	2.8845	1.14434	13.8309
A0A0R4J138	3.11914	-0.420073	1.1032	-0.380777	0.703369	1.44225	7.84596	1.30766	1.44225	1.14434	5.53235
A0A0R4J150	7.50559	0.367969	1.18261	0.311149	0.755687	1.44225	1.30766	16.9996	1.44225	18.3095	5.53235
A0A0R4J160	4.20164	0.446008	1.12239	0.397373	0.691092	1.44225	1.30766	7.84596	8.6535	4.57736	1.38309
A0A0R4J163	2.53975	-0.302915	1.04074	-0.291056	0.771008	5.769	1.30766	1.30766	4.32675	1.14434	1.38309
A0A0R4J166	2.93077	-1.78282	1.16748	-1.52707	0.126744	5.769	6.5383	1.30766	1.44225	1.14434	1.38309
A0A0R4J170	4.008	2.337	1.3264	1.76191	0.0780845	1.44225	1.30766	1.30766	1.44225	17.1651	1.38309
A0A0R4J172	5.15234	2.75426	1.36769	2.0138	0.0440307	1.44225	1.30766	1.30766	1.44225	24.0312	1.38309
A0A0R4J173	3.29476	1.99411	1.23283	1.61751	0.105769	1.44225	1.30766	1.30766	2.8845	11.4434	1.38309
A0A0R4J175	2.78012	-1.65763	1.18213	-1.40224	0.160845	10.0957	1.30766	1.30766	1.44225	1.14434	1.38309
A0A0R4J187	6.47143	0.936328	1.07117	0.874114	0.382056	1.44225	1.30766	10.4613	12.9802	5.7217	6.91544
A0A0R4J189	2.42759	-1.44608	1.1165	-1.29519	0.195254	1.44225	7.84596	1.30766	1.44225	1.14434	1.38309
A0A0R4J191	2.48222	1.49233	1.1185	1.33422	0.18213	1.44225	1.30766	1.30766	1.44225	8.01039	1.38309
A0A0R4J193	2.29149	1.3369	1.09202	1.22424	0.22086	1.44225	1.30766	1.30766	1.44225	6.86605	1.38309
A0A0R4J195	2.87605	-1.18733	1.12044	-1.0597	0.289282	1.44225	9.15362	1.30766	1.44225	1.14434	2.76618
A0A0R4J197	5.88765	-0.534903	1.22132	-0.437971	0.661407	1.44225	1.30766	18.3072	1.44225	11.4434	1.38309
A0A0R4J198	5.76485	0.439223	1.08062	0.406455	0.684408	4.32675	1.30766	9.15362	1.44225	11.4434	6.91544
A0A0R4J199	9.55129	0.2401	1.0981	0.21865	0.826923	2.8845	9.15362	14.3843	4.32675	25.1755	1.38309
A0A0R4J1A5	2.49045	1.39461	1.12989	1.23429	0.217097	1.44225	1.30766	1.30766	1.44225	1.14434	8.29853
A0A0R4J1A6	8.68242	-0.664594	0.990013	-0.671298	0.50203	7.21125	9.15362	15.6919	7.21125	11.4434	1.38309
A0A0R4J1A7	5.15063	-0.347909	1.08116	-0.321792	0.747611	1.44225	7.84596	7.84596	4.32675	1.14434	8.29853
A0A0R4J1A9	3.80255	-2.2584	1.20249	-1.87809	0.0603683	5.769	6.5383	6.5383	1.44225	1.14434	1.38309
A0A0R4J1B6	6.20457	0.563513	1.08427	0.519717	0.603261	5.769	1.30766	7.84596	10.0957	1.14434	11.0647
A0A0R4J1B9	2.83626	-1.20993	1.11423	-1.08589	0.277528	1.44225	9.15362	1.30766	1.44225	2.28868	1.38309
A0A0R4J1C3	7.16809	-0.81082	1.13898	-0.711883	0.476537	1.44225	10.4613	15.6919	1.44225	12.5878	1.38309
A0A0R4J1C4	3.34423	-0.996771	1.10661	-0.900739	0.367727	1.44225	6.5383	5.23064	4.32675	1.14434	1.38309
A0A0R4J1C6	2.42759	-1.44608	1.1165	-1.29519	0.195254	1.44225	7.84596	1.30766	1.44225	1.14434	1.38309
A0A0R4J1C8	2.48222	1.49233	1.1185	1.33422	0.18213	1.44225	1.30766	1.30766	1.44225	8.01039	1.38309
A0A0R4J1D0	2.29149	1.3369	1.09202	1.22424	0.22086	1.44225	1.30766	1.30766	1.44225	6.86605	1.38309
A0A0R4J1D5	3.62637	-0.592818	1.09764	-0.540085	0.589139	1.44225	5.23064	6.5383	1.44225	5.7217	1.38309
A0A0R4J1D9	4.82515	-0.241357	1.19164	-0.202541	0.839494	1.44225	1.30766	13.0766	1.44225	10.2991	1.38309
A0A0R4J1E2	9.87471	1.2212	1.03371	1.18138	0.237452	8.6535	1.30766	7.84596	5.769	8.01039	27.6618
A0A0R4J1E9	2.86348	-1.75929	1.19257	-1.47521	0.140155	1.44225	1.30766	10.4613	1.44225	1.14434	1.38309
A0A0R4J1F4	3.0205	-1.81635	1.22513	-1.48258	0.138186	11.538	1.30766	1.30766	1.44225	1.14434	1.38309
A0A0R4J1F8	10.9947	-0.283532	0.870513	-0.325706	0.744646	10.0957	14.3843	11.7689	7.21125	11.4434	11.0647
A0A0R4J1G7	4.7709	2.62817	1.35598	1.93821	0.0525972	1.44225	1.30766	1.30766	1.44225	21.7425	1.38309
A0A0R4J1H1	3.08142	-1.89322	1.23075	-1.53826	0.123984	1.44225	1.30766	11.7689	1.44225	1.14434	1.38309
A0A0R4J1H2	3.81068	0.183321	1.16784	0.156975	0.875265	1.44225	7.84596	1.30766	1.44225	1.14434	9.68161
A0A0R4J1H6	4.70312	-0.314778	1.20641	-0.260922	0.794153	12.9802	1.30766	1.30766	10.0957	1.14434	1.38309
A0A0R4J1I0	2.44016	-0.835518	1.05011	-0.795647	0.426237	1.44225	6.5383	1.30766	1.44225	1.14434	2.76618
A0A0R4J1I3	4.31115	-0.799474	1.12691	-0.709438	0.478052	7.21125	1.30766	7.84596	1.44225	1.14434	6.91544
A0A0R4J1I6	15.535	-0.693009	0.858173	-0.80754	0.419355	15.8647	11.7689	30.0762	8.6535	17.1651	9.68161
A0A0R4J1I9	3.54471	0.402374	1.14094	0.35267	0.724336	1.44225	1.30766	6.5383	1.44225	9.15473	1.38309
A0A0R4J1J1	2.29937	-0.631695	1.04394	-0.60511	0.545106	5.769	1.30766	1.30766	2.8845	1.14434	1.38309
A0A0R4J1J4	2.10077	1.15678	1.07775	1.07334	0.28312	1.44225	1.30766	1.30766	1.44225	5.7217	1.38309
A0A0R4J1K2	7.55882	0.352729	1.27284	0.277119	0.781689	1.44225	16.9996	1.30766	23.076	1.14434	1.38309
A0A0R4J1K3	2.86366	1.75419	1.18765	1.47703	0.139668	1.44225	1.30766	1.30766	1.44225	10.2991	1.38309
A0A0R4J1K4	4.17132	0.171166	1.17162	0.146093	0.883848	1.44225	1.30766	9.15362	1.44225	10.2991	1.38309
A0A0R4J1K8	2.23208	-0.615612	1.03381	-0.595478	0.551524	1.44225	1.30766	5.23064	2.8845	1.14434	1.38309
A0A0R4J1L0	3.45195	0.152381	1.14515	0.133066	0.894141	7.21125	1.30766	1.30766	1.44225	1.14434	8.29853
A0A0R4J1L2	5.69674	-2.94152	1.38503	-2.1238	0.0336872	1.44225	27.4609	1.30766	1.44225	1.14434	1.38309
A0A0R4J1L6	2.7604	-0.537356	1.06944	-0.502464	0.615341	7.21125	1.30766	1.30766	1.44225	1.14434	4.14926
A0A0R4J1L9	10.9308	-1.4006	1.05264	-1.33056	0.183335	8.6535	15.6919	23.5379	1.44225	14.8764	1.38309
A0A0R4J1M2	2.49045	1.39461	1.12989	1.23429	0.217097	1.44225	1.30766	1.30766	1.44225	1.14434	8.29853
A0A0R4J1M7	3.51731	-2.12887	1.29271	-1.64683	0.0995922	1.44225	14.3843	1.30766	1.44225	1.14434	1.38309
A0A0R4J1N1	5.70308	-0.0147694	1.07227	-0.013774	0.98901	1.44225	6.5383	9.15362	1.44225	4.57736	11.0647
A0A0R4J1N6	4.65731	-0.981932	1.20981	-0.811638	0.416999	1.44225	1.30766	15.6919	1.44225	1.14434	6.91544
A0A0R4J1N8	3.63923	1.19205	1.12886	1.05597	0.290981	1.44225	1.30766	3.92298	5.769	8.01039	1.38309
A0A0R4J1P1	6.35094	0.511845	1.23247	0.4153	0.677922	1.44225	1.30766	13.0766	1.44225	19.4538	1.38309
A0A0R4J1P2	4.97739	2.67491	1.26623	2.1125	0.0346434	1.44225	1.30766	1.30766	12.9802	11.4434	1.38309
A0A0R4J1P5	5.63273	-1.52236	1.07553	-1.41544	0.156939	4.32675	9.15362	11.7689	1.44225	5.7217	1.38309
A0A0R4J1P8	2.78012	-0.529146	1.07327	-0.493022	0.621997	7.21125	1.30766	1.30766	4.32675	1.14434	1.38309
A0A0R4J1P9	2.68325	-0.0170667	1.04245	-0.0163718	0.986938	1.44225	1.30766	5.23064	1.44225	1.14434	5.53235
A0A0R4J1Q0	3.63444	2.14491	1.23478	1.73707	0.0823741	1.44225	1.30766	1.30766	7.21125	9.15473	1.38309
A0A0R4J1Q1	3.46287	-1.1911	1.17346	-1.01503	0.310093	1.44225	1.30766	11.7689	1.44225	3.43302	1.38309
A0A0R4J1R4	2.78012	-1.65763	1.18213	-1.40224	0.160845	10.0957	1.30766	1.30766	1.44225	1.14434	1.38309
A0A0R4J1R5	2.20965	-1.25759	1.09242	-1.15119	0.249654	1.44225	1.30766	6.5383	1.44225	1.14434	1.38309
A0A0R4J1R8	2.52201	1.50535	1.11359	1.3518	0.17644	1.44225	1.30766	1.30766	1.44225	6.86605	2.76618
A0A0R4J1S2	4.41649	-0.246836	1.17948	-0.209275	0.834233	1.44225	11.7689	1.30766	1.44225	9.15473	1.38309
A0A0R4J1S3	3.982	0.880088	1.20211	0.732119	0.464096	5.769	1.30766	1.30766	12.9802	1.14434	1.38309
A0A0R4J1S7	2.5911	-0.539418	1.03479	-0.521282	0.60217	1.44225	6.5383	1.30766	1.44225	3.43302	1.38309
A0A0R4J1T3	2.48222	1.49233	1.1185	1.33422	0.18213	1.44225	1.30766	1.30766	1.44225	8.01039	1.38309
A0A0R4J1T9	3.48386	2.06148	1.22541	1.68227	0.092517	1.44225	1.30766	1.30766	1.44225	5.7217	9.68161
A0A0R4J1U6	2.98106	0.183929	1.08778	0.169087	0.865728	5.769	1.30766	1.30766	1.44225	1.14434	6.91544
A0A0R4J1V0	7.80857	-0.268643	0.961015	-0.279541	0.77983	10.0957	6.5383	9.15362	4.32675	12.5878	4.14926
A0A0R4J1W2	2.40037	-0.850514	1.04399	-0.814673	0.415259	1.44225	1.30766	6.5383	1.44225	2.28868	1.38309
A0A0R4J1W9	3.40364	-0.101025	1.0983	-0.0919834	0.926711	2.8845	6.5383	1.30766	1.44225	6.86605	1.38309
A0A0R4J1X0	4.8779	-0.578417	1.08336	-0.533913	0.593402	5.769	1.30766	10.4613	5.769	4.57736	1.38309
A0A0R4J1X4	2.94324	1.78472	1.16773	1.52837	0.12642	1.44225	1.30766	1.30766	1.44225	8.01039	4.14926
A0A0R4J1X6	2.48222	1.49233	1.1185	1.33422	0.18213	1.44225	1.30766	1.30766	1.44225	8.01039	1.38309
A0A0R4J1Y4	4.32633	2.44053	1.25696	1.94161	0.0521844	1.44225	1.30766	1.30766	1.44225	8.01039	12.4478
A0A0R4J1Y6	3.51731	-2.12887	1.29271	-1.64683	0.0995922	1.44225	14.3843	1.30766	1.44225	1.14434	1.38309
A0A0R4J1Z2	2.28951	1.20113	1.09864	1.09329	0.274268	1.44225	1.30766	1.30766	5.769	1.14434	2.76618
A0A0R4J204	2.51017	0.224976	1.035	0.217369	0.827921	4.32675	1.30766	1.30766	1.44225	1.14434	5.53235
A0A0R4J212	6.14876	-0.277421	1.00303	-0.276582	0.782101	7.21125	7.84596	5.23064	7.21125	8.01039	1.38309
A0A0R4J215	2.10077	1.15678	1.07775	1.07334	0.28312	1.44225	1.30766	1.30766	1.44225	5.7217	1.38309
A0A0R4J217	5.89588	-0.562263	1.06887	-0.526035	0.598864	1.44225	11.7689	7.84596	1.44225	4.57736	8.29853
A0A0R4J220	3.57193	0.0671675	1.13883	0.0589794	0.952969	1.44225	7.84596	1.30766	1.44225	8.01039	1.38309
A0A0R4J233	4.87525	-1.07998	1.21827	-0.886487	0.375355	1.44225	16.9996	1.30766	1.44225	1.14434	6.91544
A0A0R4J236	4.12955	0.109861	1.1183	0.0982392	0.921742	1.44225	1.30766	9.15362	5.769	5.7217	1.38309
A0A0R4J245	3.28979	-1.06971	1.10856	-0.964958	0.334566	4.32675	1.30766	7.84596	1.44225	3.43302	1.38309
A0A0R4J249	7.71614	-0.590144	1.01565	-0.581051	0.561206	5.769	10.4613	11.7689	4.32675	12.5878	1.38309
A0A0R4J251	2.29149	1.3369	1.09202	1.22424	0.22086	1.44225	1.30766	1.30766	1.44225	6.86605	1.38309
A0A0R4J254	4.27615	-0.125938	1.07916	-0.116699	0.907098	1.44225	5.23064	6.5383	5.769	1.14434	5.53235
A0A0R4J256	2.53975	1.41075	1.14033	1.23714	0.216035	1.44225	1.30766	1.30766	8.6535	1.14434	1.38309
A0A0R4J259	13.8831	0.0717896	1.7539	0.0409315	0.967351	1.44225	1.30766	37.9222	5.769	35.4746	1.38309
A0A0R4J260	12.4222	0.371255	0.97258	0.381722	0.702668	12.9802	18.3072	1.30766	8.6535	19.4538	13.8309
A0A0R4J279	2.90119	-0.233094	1.0706	-0.217723	0.827645	1.44225	6.5383	1.30766	1.44225	1.14434	5.53235
A0A0R4J282	2.25993	1.19442	1.1001	1.08574	0.277596	1.44225	1.30766	1.30766	1.44225	1.14434	6.91544
A0A0R4J284	6.00861	0.657534	1.07561	0.61131	0.540994	11.538	1.30766	1.30766	7.21125	9.15473	5.53235
A0A0R4J285	2.20965	-1.25759	1.09242	-1.15119	0.249654	1.44225	1.30766	6.5383	1.44225	1.14434	1.38309
A0A0R4J289	3.39406	0.587433	1.13644	0.516907	0.605221	5.769	1.30766	1.30766	1.44225	9.15473	1.38309
A0A0R4J291	3.11914	-0.420073	1.1032	-0.380777	0.703369	1.44225	1.30766	7.84596	1.44225	1.14434	5.53235
A0A0R4J292	4.216	-2.44053	1.2179	-2.00388	0.0450828	4.32675	10.4613	6.5383	1.44225	1.14434	1.38309
A0A0R4J293	6.89165	-0.0651349	1.01817	-0.0639727	0.948992	2.8845	3.92298	14.3843	4.32675	10.2991	5.53235
A0A0R4J2A2	2.29937	-1.27935	1.10628	-1.15645	0.247499	7.21125	1.30766	1.30766	1.44225	1.14434	1.38309
A0A0R4J2A3	4.06535	-0.993684	1.1469	-0.866409	0.386266	4.32675	1.30766	10.4613	5.769	1.14434	1.38309
A0A0R4J2B2	12.2685	-0.412849	1.8844	-0.219088	0.826582	1.44225	39.2298	1.30766	1.44225	1.14434	29.0448
A0A0R4J2B5	5.66013	0.434866	1.15667	0.375964	0.706944	1.44225	11.7689	1.30766	4.32675	13.7321	1.38309
A0A0R4J2B6	3.83304	1.22147	1.14811	1.0639	0.287376	4.32675	1.30766	1.30766	10.0957	4.57736	1.38309
A0A0R4J2B7	2.64554	-1.61148	1.15277	-1.39791	0.162139	1.44225	9.15362	1.30766	1.44225	1.14434	1.38309
A0A0R4J2C2	2.67294	1.62982	1.15216	1.41458	0.157192	1.44225	1.30766	1.30766	1.44225	9.15473	1.38309
A0A0R4J2C6	5.16004	-0.619959	1.12472	-0.551212	0.581488	7.21125	1.30766	10.4613	1.44225	9.15473	1.38309
A0A0R4J2C9	3.44372	0.213587	1.13322	0.188478	0.850502	7.21125	1.30766	1.30766	1.44225	8.01039	1.38309
A0A0R4J2D0	11.778	0.127405	0.881141	0.144591	0.885034	12.9802	10.4613	10.4613	5.769	17.1651	13.8309
A0A0R4J2D2	3.84016	1.30372	1.13404	1.14963	0.250297	1.44225	3.92298	1.30766	1.44225	8.01039	6.91544
A0A0R5RP23	3.80255	-0.850764	1.18337	-0.718934	0.472181	1.44225	11.7689	1.30766	5.769	1.14434	1.38309
A0A0R5RP25	4.88434	1.32166	1.14953	1.14975	0.250249	5.769	1.30766	1.30766	10.0957	1.14434	9.68161
A0A0R5RP26	5.69674	-2.94152	1.38503	-2.1238	0.0336872	1.44225	1.30766	27.4609	1.44225	1.14434	1.38309
A0A0R5RP28	2.53975	1.41075	1.14033	1.23714	0.216035	1.44225	1.30766	1.30766	8.6535	1.14434	1.38309
A0A0R5RP29	3.51731	-2.12887	1.29271	-1.64683	0.0995922	1.44225	1.30766	14.3843	1.44225	1.14434	1.38309
A0A0R5RP31	9.09279	-0.892032	1.09474	-0.814831	0.415169	4.32675	14.3843	16.9996	1.44225	16.0208	1.38309
A0A0R5RP33	8.16759	-0.452478	1.10332	-0.410107	0.681727	11.538	15.6919	1.30766	1.44225	14.8764	4.14926
A0A0R5RP34	4.60703	-2.59159	1.35411	-1.91387	0.0556374	1.44225	1.30766	20.9226	1.44225	1.14434	1.38309
A0A0R5RP35	6.84285	0.74288	1.17368	0.632948	0.526767	12.9802	1.30766	1.30766	5.769	18.3095	1.38309
A0A0R5RP39	7.47576	-0.894723	1.05628	-0.847054	0.396965	7.21125	10.4613	11.7689	1.44225	12.5878	1.38309
A0A0R7FDL7	2.72738	0.590627	1.05008	0.562459	0.573803	1.44225	1.30766	3.92298	1.44225	6.86605	1.38309
A0A0S3CWK3	4.74704	0.176093	1.13504	0.155143	0.876709	1.44225	1.30766	10.4613	7.21125	1.14434	6.91544
A0A0U1RNF2	2.24465	-0.0290993	1.01557	-0.0286531	0.977141	1.44225	3.92298	1.30766	2.8845	1.14434	2.76618
A0A0U1RNG5	6.13263	-3.06073	1.39455	-2.19478	0.0281791	1.44225	1.30766	30.0762	1.44225	1.14434	1.38309
A0A0U1RNJ1	9.21014	-0.284093	1.09405	-0.25967	0.795119	15.8647	13.0766	1.30766	8.6535	1.14434	15.214
A0A0U1RNK7	9.40815	-2.30107	1.04714	-2.19748	0.0279863	10.0957	18.3072	18.3072	7.21125	1.14434	1.38309
A0A0U1RNL0	2.64554	-1.61148	1.15277	-1.39791	0.162139	1.44225	9.15362	1.30766	1.44225	1.14434	1.38309
A0A0U1RNL7	2.64554	-1.61148	1.15277	-1.39791	0.162139	1.44225	1.30766	9.15362	1.44225	1.14434	1.38309
A0A0U1RNM2	3.84432	-0.732889	1.17025	-0.626266	0.53114	1.44225	1.30766	11.7689	1.44225	5.7217	1.38309
A0A0U1RNN5	5.3427	-1.17226	1.13193	-1.03563	0.300374	1.44225	6.5383	14.3843	1.44225	6.86605	1.38309
A0A0U1RNP2	2.72096	1.57187	1.17042	1.343	0.179273	1.44225	1.30766	1.30766	1.44225	1.14434	9.68161
A0A0U1RNQ6	2.42759	-1.44608	1.1165	-1.29519	0.195254	1.44225	7.84596	1.30766	1.44225	1.14434	1.38309
A0A0U1RNT3	2.20965	-1.25759	1.09242	-1.15119	0.249654	1.44225	6.5383	1.30766	1.44225	1.14434	1.38309
A0A0U1RNU0	3.68081	-1.31421	1.12878	-1.16427	0.244313	1.44225	7.84596	6.5383	1.44225	3.43302	1.38309
A0A0U1RNZ3	2.49045	1.39461	1.12989	1.23429	0.217097	1.44225	1.30766	1.30766	1.44225	1.14434	8.29853
A0A0U1RNZ6	2.20965	-1.25759	1.09242	-1.15119	0.249654	1.44225	6.5383	1.30766	1.44225	1.14434	1.38309
A0A0U1RP06	6.11675	-0.116082	1.07149	-0.108337	0.913729	10.0957	1.30766	7.84596	5.769	10.2991	1.38309
A0A0U1RP13	2.47245	-1.45868	1.11002	-1.31411	0.188811	4.32675	1.30766	5.23064	1.44225	1.14434	1.38309
A0A0U1RP47	8.20628	-3.52172	1.33744	-2.63318	0.00845896	8.6535	1.30766	35.3068	1.44225	1.14434	1.38309
A0A0U1RP81	3.41251	2.00179	1.28542	1.55731	0.119397	1.44225	1.30766	1.30766	1.44225	1.14434	13.8309
A0A0U1RP97	2.9532	0.230856	1.08267	0.213229	0.831148	1.44225	5.23064	1.30766	7.21125	1.14434	1.38309
A0A0U1RPA0	7.97919	0.680116	1.16118	0.585712	0.558069	1.44225	1.30766	15.6919	1.44225	18.3095	9.68161
A0A0U1RPB8	2.45002	-0.832183	1.05174	-0.791247	0.4288	1.44225	6.5383	1.30766	2.8845	1.14434	1.38309
A0A0U1RPD8	14.3062	-0.454236	1.20701	-0.376332	0.70667	1.44225	18.3072	30.0762	1.44225	33.1859	1.38309
A0A0U1RPG8	3.16327	0.101007	1.09308	0.092406	0.926375	1.44225	1.30766	6.5383	1.44225	6.86605	1.38309
A0A0U1RPG9	6.31227	-0.418668	1.02956	-0.406648	0.684267	10.0957	7.84596	3.92298	4.32675	10.2991	1.38309
A0A0U1RPJ4	2.64554	-1.61148	1.15277	-1.39791	0.162139	1.44225	9.15362	1.30766	1.44225	1.14434	1.38309
A0A0U1RPK0	3.98433	2.28815	1.20395	1.90054	0.057362	1.44225	1.30766	1.30766	7.21125	5.7217	6.91544
A0A0U1RPK1	3.34423	-0.992653	1.15683	-0.85808	0.390849	1.44225	1.30766	10.4613	4.32675	1.14434	1.38309
A0A0U1RPL0	10.5592	-0.453108	1.10973	-0.408303	0.683051	1.44225	11.7689	23.5379	5.769	19.4538	1.38309
A0A0U1RPM0	2.42759	-1.44608	1.1165	-1.29519	0.195254	1.44225	1.30766	7.84596	1.44225	1.14434	1.38309
A0A0U1RPM2	6.41805	-0.263118	1.16585	-0.225687	0.821445	1.44225	1.30766	18.3072	5.769	10.2991	1.38309
A0A0U1RPM5	4.52537	-1.3853	1.14455	-1.21035	0.226145	1.44225	13.0766	5.23064	1.44225	4.57736	1.38309
A0A0U1RPS1	5.56871	-0.587384	1.13123	-0.519242	0.603592	7.21125	1.30766	11.7689	1.44225	10.2991	1.38309
A0A0U1RPU6	2.10077	1.15678	1.07775	1.07334	0.28312	1.44225	1.30766	1.30766	1.44225	5.7217	1.38309
A0A0U1RPV6	6.18386	-1.24145	1.14281	-1.08632	0.277338	11.538	13.0766	1.30766	8.6535	1.14434	1.38309
A0A0U1RPV8	2.72096	1.57187	1.17042	1.343	0.179273	1.44225	1.30766	1.30766	1.44225	1.14434	9.68161
A0A0U1RPW2	11.7685	0.702342	0.975331	0.720106	0.47146	7.21125	1.30766	18.3072	18.7492	12.5878	12.4478
A0A0U1RPX3	2.22222	-0.618095	1.03257	-0.598599	0.54944	1.44225	5.23064	1.30766	1.44225	1.14434	2.76618
A0A0U1RPX4	8.9933	-1.77842	1.21081	-1.46879	0.14189	1.44225	35.3068	5.23064	1.44225	9.15473	1.38309
A0A0U1RPX7	13.227	0.238209	0.984087	0.242061	0.808733	12.9802	22.2302	1.30766	8.6535	21.7425	12.4478
A0A0U1RQ05	3.18199	1.87244	1.252	1.49555	0.13477	1.44225	1.30766	1.30766	1.44225	1.14434	12.4478
A0A0U1RQ18	3.36666	-0.569382	1.13938	-0.49973	0.617265	1.44225	9.15362	1.30766	5.769	1.14434	1.38309
A0A0U1RQ20	7.34725	3.29219	1.42717	2.30679	0.0210663	1.44225	1.30766	1.30766	37.4985	1.14434	1.38309
A0A0U1RQ39	2.20965	-1.25759	1.09242	-1.15119	0.249654	1.44225	6.5383	1.30766	1.44225	1.14434	1.38309
A0A0U1RQ57	2.56388	-0.0646478	1.01772	-0.0635224	0.949351	1.44225	1.30766	5.23064	1.44225	4.57736	1.38309
A0A0U1RQ65	2.72096	1.57187	1.17042	1.343	0.179273	1.44225	1.30766	1.30766	1.44225	1.14434	9.68161
A0A0U1RQ85	6.05134	1.2952	1.23823	1.04601	0.295555	1.44225	7.84596	1.30766	1.44225	22.8868	1.38309
A0A0U1RQA1	4.17114	-2.4261	1.26168	-1.9229	0.0544921	1.44225	6.5383	13.0766	1.44225	1.14434	1.38309
A0A0U1RQA4	8.21125	-1.59582	1.04742	-1.52357	0.127616	7.21125	13.0766	16.9996	1.44225	9.15473	1.38309
A0A0U1RQB6	5.16023	1.15482	1.22285	0.944368	0.344982	7.21125	1.30766	1.30766	1.44225	18.3095	1.38309
A0A0U5J4W4	4.11998	0.689965	1.08959	0.633234	0.526581	4.32675	1.30766	3.92298	5.769	8.01039	1.38309
A0A0U5J8Q0	2.20965	-1.25759	1.09242	-1.15119	0.249654	1.44225	1.30766	6.5383	1.44225	1.14434	1.38309
A0A0X1KG60	4.37401	0.747567	1.2046	0.620592	0.534868	7.21125	1.30766	1.30766	1.44225	1.14434	13.8309
A0A0X1KG61	8.86282	-1.72631	1.25695	-1.37341	0.169624	1.44225	1.30766	37.9222	7.21125	1.14434	4.14926
A0A0X1KG62	6.24169	-1.72405	1.14355	-1.50763	0.131648	1.44225	18.3072	9.15362	1.44225	5.7217	1.38309
A0A139ZDP1	2.40037	-0.850514	1.04399	-0.814673	0.415259	1.44225	1.30766	6.5383	1.44225	2.28868	1.38309
A0A140LHB6	3.08142	-1.89536	1.18383	-1.60105	0.109367	1.44225	7.84596	5.23064	1.44225	1.14434	1.38309
A0A140LHD1	2.29149	1.3369	1.09202	1.22424	0.22086	1.44225	1.30766	1.30766	1.44225	6.86605	1.38309
A0A140LHH0	8.42369	0.624797	0.981921	0.636301	0.524581	1.44225	10.4613	7.84596	10.0957	6.86605	13.8309
A0A140LHH8	6.90856	0.514607	1.16979	0.439913	0.66	1.44225	1.30766	14.3843	5.769	17.1651	1.38309
A0A140LHH9	7.75385	0.436818	1.01189	0.431685	0.66597	1.44225	5.23064	13.0766	8.6535	12.5878	5.53235
A0A140LHI7	2.47788	0.785474	1.0586	0.741994	0.458091	1.44225	1.30766	2.61532	1.44225	1.14434	6.91544
A0A140LHJ6	9.70819	-0.107738	0.991112	-0.108705	0.913437	1.44225	15.6919	13.0766	5.769	12.5878	9.68161
A0A140LHL5	5.61708	0.382425	1.22519	0.312137	0.754937	1.44225	11.7689	1.30766	1.44225	1.14434	16.5971
A0A140LHL6	5.13091	-0.350159	1.21144	-0.289044	0.772548	1.44225	1.30766	14.3843	1.44225	1.14434	11.0647
A0A140LHQ0	2.14056	1.1652	1.07851	1.08037	0.279975	1.44225	1.30766	1.30766	1.44225	4.57736	2.76618
A0A140LHQ9	2.29149	1.3369	1.09202	1.22424	0.22086	1.44225	1.30766	1.30766	1.44225	6.86605	1.38309
A0A140LHS5	4.50937	-0.288685	1.14127	-0.25295	0.800307	4.32675	9.15362	1.30766	1.44225	1.14434	9.68161
A0A140LHT4	5.98082	-0.161812	1.03817	-0.155863	0.876141	7.21125	1.30766	10.4613	2.8845	5.7217	8.29853
A0A140LHU9	3.01262	0.292085	1.08098	0.270203	0.787004	5.769	1.30766	1.30766	1.44225	6.86605	1.38309
A0A140LHX0	4.93794	1.05373	1.1311	0.931602	0.351542	7.21125	1.30766	1.30766	1.44225	11.4434	6.91544
A0A140LHX5	17.6267	-0.573849	0.818897	-0.700758	0.483454	20.1915	26.1532	16.9996	8.6535	17.1651	16.5971
A0A140LHY4	3.29937	-2.01579	1.26474	-1.59383	0.110973	1.44225	1.30766	13.0766	1.44225	1.14434	1.38309
A0A140LHY7	5.68068	-1.06633	1.14909	-0.927974	0.353421	7.21125	14.3843	1.30766	8.6535	1.14434	1.38309
A0A140LI27	2.47245	-1.45868	1.11002	-1.31411	0.188811	4.32675	5.23064	1.30766	1.44225	1.14434	1.38309
A0A140LI28	4.99446	0.864099	1.0744	0.804262	0.421246	1.44225	7.84596	1.30766	7.21125	8.01039	4.14926
A0A140LI34	4.79359	-0.294568	1.13946	-0.258515	0.796009	1.44225	13.0766	1.30766	1.44225	4.57736	6.91544
A0A140LI35	2.29149	1.3369	1.09202	1.22424	0.22086	1.44225	1.30766	1.30766	1.44225	6.86605	1.38309
A0A140LI36	11.2015	-1.17231	0.960533	-1.22048	0.222284	8.6535	16.9996	20.9226	10.0957	9.15473	1.38309
A0A140LI42	2.86348	-1.75929	1.19257	-1.47521	0.140155	1.44225	1.30766	10.4613	1.44225	1.14434	1.38309
A0A140LI54	3.13171	-0.00264117	1.10021	-0.0024006	0.998085	1.44225	6.5383	1.30766	1.44225	1.14434	6.91544
A0A140LI67	5.97754	-1.22367	1.1361	-1.07708	0.281444	1.44225	14.3843	9.15362	1.44225	1.14434	8.29853
A0A140LI88	13.7309	-0.674218	0.958235	-0.703604	0.481679	12.9802	18.3072	19.6149	1.44225	21.7425	8.29853
A0A140LIB2	4.76593	0.784383	1.16306	0.674413	0.500049	1.44225	1.30766	7.84596	2.8845	13.7321	1.38309
A0A140LIB3	8.86011	-1.94332	1.15656	-1.68025	0.0929082	1.44225	18.3072	22.2302	8.6535	1.14434	1.38309
A0A140LIH4	2.42759	-1.44608	1.1165	-1.29519	0.195254	1.44225	7.84596	1.30766	1.44225	1.14434	1.38309
A0A140LIJ4	31.4469	-0.0458867	0.846935	-0.0541797	0.956792	18.7492	40.5375	36.6145	21.6337	43.485	27.6618
A0A140LIN9	31.6078	0.817168	1.03839	0.786959	0.431306	21.6337	1.30766	45.7681	30.2872	56.0727	34.5772
A0A140LIP2	6.13263	-3.06346	1.27706	-2.39883	0.0164475	1.44225	16.9996	14.3843	1.44225	1.14434	1.38309
A0A140LIP8	3.16327	0.101007	1.09308	0.092406	0.926375	1.44225	6.5383	1.30766	1.44225	6.86605	1.38309
A0A140LIT1	2.67068	-0.506012	1.03731	-0.487814	0.625681	1.44225	5.23064	2.61532	1.44225	1.14434	4.14926
A0A140LIT9	9.83767	-3.80645	1.30475	-2.91739	0.00352975	1.44225	20.9226	32.6915	1.44225	1.14434	1.38309
A0A140LIU3	2.53975	0.234609	1.04097	0.225376	0.821687	4.32675	1.30766	1.30766	5.769	1.14434	1.38309
A0A140LIU8	2.20965	-1.25794	1.0873	-1.15694	0.247297	1.44225	5.23064	2.61532	1.44225	1.14434	1.38309
A0A140LIV1	10.3452	0.699933	1.177	0.594675	0.552061	1.44225	1.30766	20.9226	1.44225	21.7425	15.214
A0A140LIW0	3.40843	-0.443682	1.12873	-0.393082	0.694259	1.44225	9.15362	1.30766	1.44225	5.7217	1.38309
A0A140LIW3	13.069	-0.828308	0.989359	-0.837217	0.402471	7.21125	15.6919	27.4609	1.44225	18.3095	8.29853
A0A140LIW7	6.98834	-2.05729	1.06668	-1.92868	0.0537701	10.0957	14.3843	9.15362	5.769	1.14434	1.38309
A0A140LIW8	2.29937	-0.0371804	1.02575	-0.0362471	0.971085	4.32675	1.30766	1.30766	4.32675	1.14434	1.38309
A0A140LIX6	2.42759	-1.44608	1.1165	-1.29519	0.195254	1.44225	7.84596	1.30766	1.44225	1.14434	1.38309
A0A140LIX9	7.72663	-0.286635	1.09171	-0.262556	0.792893	8.6535	1.30766	15.6919	1.44225	13.7321	5.53235
A0A140LIY9	20.7296	0.114053	0.801398	0.142318	0.886829	24.5182	15.6919	19.6149	15.8647	25.1755	23.5125
A0A140LIZ4	2.64554	-1.61148	1.15277	-1.39791	0.162139	1.44225	1.30766	9.15362	1.44225	1.14434	1.38309
A0A140LIZ7	3.62947	-2.16804	1.23847	-1.75058	0.0800189	8.6535	1.30766	7.84596	1.44225	1.14434	1.38309
A0A140LJ04	4.70312	-2.60425	1.3626	-1.91124	0.0559737	21.6337	1.30766	1.30766	1.44225	1.14434	1.38309
A0A140LJ06	3.73525	-2.23602	1.25054	-1.78804	0.0737688	1.44225	11.7689	5.23064	1.44225	1.14434	1.38309
A0A140LJ19	2.78012	-1.65763	1.18213	-1.40224	0.160845	10.0957	1.30766	1.30766	1.44225	1.14434	1.38309
A0A140LJ21	3.11914	-0.420073	1.1032	-0.380777	0.703369	1.44225	7.84596	1.30766	1.44225	1.14434	5.53235
A0A140LJ27	2.10077	1.15678	1.07775	1.07334	0.28312	1.44225	1.30766	1.30766	1.44225	5.7217	1.38309
A0A140LJ41	2.20965	-1.25759	1.09242	-1.15119	0.249654	1.44225	1.30766	6.5383	1.44225	1.14434	1.38309
A0A140LJ44	4.04292	-0.618177	1.18587	-0.521284	0.602169	1.44225	11.7689	1.30766	7.21125	1.14434	1.38309
A0A140LJ54	2.29149	1.3369	1.09202	1.22424	0.22086	1.44225	1.30766	1.30766	1.44225	6.86605	1.38309
A0A140LJ59	5.18387	-0.015262	1.21969	-0.0125131	0.990016	12.9802	1.30766	1.30766	12.9802	1.14434	1.38309
A0A140LJ63	2.24972	-0.645666	1.0376	-0.622272	0.533763	5.769	1.30766	1.30766	1.44225	2.28868	1.38309
A0A140LJ69	37.1625	-0.575936	0.858857	-0.670584	0.502486	28.845	49.6911	54.9217	18.7492	32.0415	38.7265
A0A140LJ72	28.8295	-0.128348	0.86887	-0.147718	0.882565	14.4225	50.9988	24.8455	20.1915	25.1755	37.3434
A0A140LJ79	6.23546	0.244491	1.13787	0.214866	0.829872	1.44225	1.30766	14.3843	1.44225	9.15473	9.68161
A0A140LJB0	4.73934	2.61072	1.27458	2.0483	0.0405307	1.44225	1.30766	1.30766	1.44225	16.0208	6.91544
A0A140LJC2	12.5624	-0.0730089	0.86954	-0.0839627	0.933086	8.6535	16.9996	13.0766	8.6535	18.3095	9.68161
A0A140LJC7	5.77859	-1.33107	1.12145	-1.18693	0.235256	1.44225	11.7689	11.7689	1.44225	6.86605	1.38309
A0A140LJF7	27.9588	-1.90133	1.11583	-1.70396	0.0883879	41.8252	39.2298	50.9988	33.1717	1.14434	1.38309
A0A140LJG2	4.42934	0.261665	1.13237	0.231077	0.817255	5.769	5.23064	1.30766	1.44225	11.4434	1.38309
A0A140LJH1	4.5461	-1.22665	1.14109	-1.07498	0.282385	7.21125	1.30766	10.4613	5.769	1.14434	1.38309
A0A140LJK4	2.89162	0.616721	1.05821	0.582795	0.560032	4.32675	1.30766	1.30766	1.44225	3.43302	5.53235
A0A140LJK6	3.51523	-0.758279	1.13814	-0.666244	0.505255	1.44225	10.4613	1.30766	1.44225	2.28868	4.14926
A0A140T8I6	4.5318	0.616295	1.13446	0.543247	0.586959	1.44225	1.30766	7.84596	5.769	1.14434	9.68161
A0A140T8I9	10.7951	-0.0439783	1.07166	-0.0410374	0.967266	17.307	1.30766	14.3843	1.44225	13.7321	16.5971
A0A140T8J1	5.84661	-0.399423	1.09269	-0.36554	0.714709	1.44225	13.0766	5.23064	8.6535	1.14434	5.53235
A0A140T8K5	2.25993	1.19442	1.1001	1.08574	0.277596	1.44225	1.30766	1.30766	1.44225	1.14434	6.91544
A0A140T8K6	4.20265	0.303276	1.14315	0.265298	0.79078	8.6535	1.30766	1.30766	8.6535	1.14434	4.14926
A0A140T8K8	9.95193	-2.40857	1.32596	-1.81648	0.0692967	47.5942	1.30766	1.30766	1.44225	1.14434	6.91544
A0A140T8K9	2.53975	-1.47989	1.13956	-1.29865	0.194064	8.6535	1.30766	1.30766	1.44225	1.14434	1.38309
A0A140T8L5	7.31207	-1.84014	1.28327	-1.43395	0.151586	1.44225	31.3839	1.30766	7.21125	1.14434	1.38309
A0A140T8Q9	3.90175	0.27373	1.09228	0.250604	0.80212	1.44225	1.30766	7.84596	4.32675	5.7217	2.76618
A0A140T8R3	5.0431	-0.356206	1.19886	-0.297122	0.766374	1.44225	1.30766	14.3843	1.44225	10.2991	1.38309
A0A140T8R6	3.93665	2.29777	1.25804	1.82647	0.0677796	1.44225	1.30766	1.30766	1.44225	12.5878	5.53235
A0A140T8R7	2.90345	1.77022	1.17364	1.50832	0.131473	1.44225	1.30766	1.30766	1.44225	9.15473	2.76618
A0A140T8S0	2.47245	-1.45868	1.11002	-1.31411	0.188811	4.32675	1.30766	5.23064	1.44225	1.14434	1.38309
A0A140T8S2	2.20965	-1.25759	1.09242	-1.15119	0.249654	1.44225	6.5383	1.30766	1.44225	1.14434	1.38309
A0A140T8T4	6.14537	-0.240539	1.24399	-0.193361	0.846676	17.307	1.30766	1.30766	14.4225	1.14434	1.38309
A0A140T8T7	22.9676	-1.42775	0.980606	-1.45598	0.145397	23.076	30.0762	47.0758	11.538	1.14434	24.8956
A0A140T8U1	4.31115	-0.800192	1.0998	-0.727577	0.466873	7.21125	2.61532	6.5383	1.44225	1.14434	6.91544
A0A140T8U3	3.19049	-0.271048	1.06536	-0.25442	0.799171	1.44225	3.92298	5.23064	1.44225	5.7217	1.38309
A0A140T8U4	2.42759	-1.44608	1.1165	-1.29519	0.195254	1.44225	7.84596	1.30766	1.44225	1.14434	1.38309
A0A140T8V3	6.46371	-0.465117	1.20836	-0.384915	0.700301	1.44225	18.3072	2.61532	1.44225	1.14434	13.8309
A0A140T8V5	5.55107	-0.298927	1.15974	-0.257754	0.796597	1.44225	15.6919	1.30766	4.32675	9.15473	1.38309
A0A140T8W1	7.63175	3.38065	1.41894	2.38252	0.0171948	1.44225	1.30766	1.30766	1.44225	38.9076	1.38309
A0A165ELP6	4.9435	2.64052	1.37392	1.92189	0.0546202	1.44225	1.30766	1.30766	23.076	1.14434	1.38309
A0A171EBK8	6.57045	-0.474198	1.10115	-0.430637	0.666732	5.769	1.30766	15.6919	7.21125	1.14434	8.29853
A0A171EBL2	27.75	-0.835293	1.05628	-0.79079	0.429066	20.1915	23.5379	62.7677	18.7492	1.14434	40.1095
A0A171KXD3	3.88203	0.265705	1.10925	0.239536	0.81069	1.44225	7.84596	1.30766	1.44225	5.7217	5.53235
A0A172Q395	3.69131	0.124612	1.10574	0.112696	0.910272	1.44225	1.30766	7.84596	1.44225	4.57736	5.53235
A0A172Q399	2.27694	-0.0317842	1.01996	-0.0311623	0.97514	2.8845	1.30766	2.61532	4.32675	1.14434	1.38309
A0A172Q401	8.25139	-0.808537	1.06811	-0.756978	0.449063	1.44225	16.9996	13.0766	1.44225	6.86605	9.68161
A0A182DWE6	14.9807	-0.307454	0.94263	-0.326167	0.744298	15.8647	13.0766	20.9226	1.44225	20.5981	17.9801
A0A182DWE7	7.75937	-0.269442	0.935856	-0.28791	0.773416	5.769	9.15362	10.4613	5.769	5.7217	9.68161
A0A183ZRM3	4.1867	-0.826652	1.05192	-0.785847	0.431957	4.32675	5.23064	6.5383	1.44225	3.43302	4.14926
A0A1B0GQU8	4.9435	-2.68835	1.37059	-1.96145	0.0498266	23.076	1.30766	1.30766	1.44225	1.14434	1.38309
A0A1B0GQV9	2.86348	-1.76096	1.16026	-1.51772	0.129084	1.44225	7.84596	3.92298	1.44225	1.14434	1.38309
A0A1B0GQY9	2.99976	-0.482704	1.08019	-0.446871	0.654968	1.44225	1.30766	7.84596	1.44225	4.57736	1.38309
A0A1B0GR31	2.58152	0.393409	1.03097	0.381593	0.702763	4.32675	1.30766	1.30766	1.44225	5.7217	1.38309
A0A1B0GR35	2.34593	0.201055	1.00492	0.200071	0.841425	1.44225	3.92298	1.30766	1.44225	4.57736	1.38309
A0A1B0GR41	6.24188	-0.135115	1.22826	-0.110005	0.912405	1.44225	1.30766	16.9996	1.44225	14.8764	1.38309
A0A1B0GR63	3.64302	2.12024	1.31082	1.6175	0.105771	1.44225	1.30766	1.30766	1.44225	1.14434	15.214
A0A1B0GR64	4.43937	-0.876651	1.20174	-0.729485	0.465705	1.44225	14.3843	1.30766	1.44225	1.14434	6.91544
A0A1B0GR71	2.23479	-0.0312863	1.01653	-0.0307776	0.975447	1.44225	3.92298	1.30766	1.44225	1.14434	4.14926
A0A1B0GR78	3.74593	2.2112	1.24752	1.77247	0.0763165	1.44225	1.30766	1.30766	1.44225	11.4434	5.53235
A0A1B0GR81	3.82054	-0.16935	1.1386	-0.148735	0.881763	2.8845	1.30766	7.84596	1.44225	1.14434	8.29853
A0A1B0GR85	27.687	0.167031	0.844328	0.197827	0.843181	11.538	31.3839	35.3068	24.5182	34.3302	29.0448
A0A1B0GR91	3.56309	1.07926	1.09467	0.985925	0.32417	4.32675	1.30766	1.30766	4.32675	4.57736	5.53235
A0A1B0GRE8	2.20965	-1.25794	1.0873	-1.15694	0.247297	1.44225	2.61532	5.23064	1.44225	1.14434	1.38309
A0A1B0GRE9	4.11688	0.759644	1.18149	0.642955	0.520253	1.44225	1.30766	6.5383	1.44225	12.5878	1.38309
A0A1B0GRF5	2.64554	-1.61148	1.15277	-1.39791	0.162139	1.44225	9.15362	1.30766	1.44225	1.14434	1.38309
A0A1B0GRG8	2.66797	-1.61913	1.14162	-1.41827	0.156112	2.8845	1.30766	7.84596	1.44225	1.14434	1.38309
A0A1B0GRH6	3.24493	-1.05401	1.14268	-0.922408	0.356316	1.44225	1.30766	10.4613	1.44225	3.43302	1.38309
A0A1B0GRI7	3.47336	0.315068	1.09223	0.288462	0.772993	1.44225	6.5383	1.30766	1.44225	4.57736	5.53235
A0A1B0GRJ0	18.6358	-0.46395	0.874655	-0.530438	0.595809	8.6535	19.6149	36.6145	12.9802	22.8868	11.0647
A0A1B0GRM0	3.29937	-2.01579	1.26474	-1.59383	0.110973	1.44225	1.30766	13.0766	1.44225	1.14434	1.38309
A0A1B0GRN6	2.90834	-1.77537	1.16877	-1.51901	0.128761	4.32675	1.30766	7.84596	1.44225	1.14434	1.38309
A0A1B0GRP1	2.67294	1.62982	1.15216	1.41458	0.157192	1.44225	1.30766	1.30766	1.44225	9.15473	1.38309
A0A1B0GRQ7	3.08142	-1.89322	1.23075	-1.53826	0.123984	1.44225	1.30766	11.7689	1.44225	1.14434	1.38309
A0A1B0GRR3	10.2317	-0.34739	1.82407	-0.190448	0.848958	31.7295	1.30766	1.30766	24.5182	1.14434	1.38309
A0A1B0GRT6	3.56217	-1.12603	1.18396	-0.951065	0.341571	1.44225	11.7689	1.30766	4.32675	1.14434	1.38309
A0A1B0GRU3	2.53975	1.41075	1.14033	1.23714	0.216035	1.44225	1.30766	1.30766	8.6535	1.14434	1.38309
A0A1B0GRU8	7.46608	1.06766	1.14353	0.933654	0.350482	1.44225	1.30766	11.7689	5.769	21.7425	2.76618
A0A1B0GRV4	3.129	-0.866299	1.101	-0.786826	0.431384	2.8845	7.84596	1.30766	1.44225	1.14434	4.14926
A0A1B0GRW9	8.53001	-3.58291	1.43471	-2.4973	0.0125142	1.44225	44.4605	1.30766	1.44225	1.14434	1.38309
A0A1B0GRY3	22.3553	-0.407516	0.828069	-0.492128	0.622629	21.6337	19.6149	35.3068	20.1915	26.3198	11.0647
A0A1B0GRZ3	3.0205	1.7563	1.22703	1.43134	0.152332	1.44225	1.30766	1.30766	11.538	1.14434	1.38309
A0A1B0GS09	3.35399	0.259941	1.11859	0.232383	0.81624	1.44225	1.30766	6.5383	1.44225	8.01039	1.38309
A0A1B0GS20	5.69674	-2.94152	1.38503	-2.1238	0.0336872	1.44225	1.30766	27.4609	1.44225	1.14434	1.38309
A0A1B0GS33	2.29149	1.3369	1.09202	1.22424	0.22086	1.44225	1.30766	1.30766	1.44225	6.86605	1.38309
A0A1B0GS49	10.3078	-1.46086	1.01763	-1.43555	0.151131	7.21125	10.4613	27.4609	8.6535	1.14434	6.91544
A0A1B0GS52	2.65811	-1.02263	1.08251	-0.944685	0.34482	1.44225	7.84596	1.30766	1.44225	1.14434	2.76618
A0A1B0GS58	3.08142	-1.89322	1.23075	-1.53826	0.123984	1.44225	11.7689	1.30766	1.44225	1.14434	1.38309
A0A1B0GS59	4.70172	-0.393993	1.12299	-0.350841	0.725707	5.769	9.15362	1.30766	1.44225	9.15473	1.38309
A0A1B0GS70	8.55244	-3.10819	1.36923	-2.27003	0.0232057	1.44225	43.1528	1.30766	2.8845	1.14434	1.38309
A0A1B0GS79	12.7384	-1.74559	1.15513	-1.51117	0.130746	1.44225	49.6911	7.84596	5.769	10.2991	1.38309
A0A1B0GS90	2.20965	-1.25759	1.09242	-1.15119	0.249654	1.44225	6.5383	1.30766	1.44225	1.14434	1.38309
A0A1B0GS91	18.006	-1.45969	1.6927	-0.862345	0.388498	21.6337	1.30766	56.2294	1.44225	1.14434	26.2787
A0A1B0GSB8	3.41152	-1.02137	1.11737	-0.914085	0.360672	5.769	6.5383	1.30766	4.32675	1.14434	1.38309
A0A1B0GSC1	2.42759	-1.44608	1.1165	-1.29519	0.195254	1.44225	1.30766	7.84596	1.44225	1.14434	1.38309
A0A1B0GSC5	4.33358	-0.807695	1.12846	-0.715752	0.474145	8.6535	6.5383	1.30766	1.44225	1.14434	6.91544
A0A1B0GSE4	3.69367	0.468011	1.10509	0.423504	0.671928	1.44225	6.5383	1.30766	5.769	5.7217	1.38309
A0A1B0GSE5	3.78988	-0.102394	1.15447	-0.0886934	0.929326	1.44225	1.30766	9.15362	1.44225	8.01039	1.38309
A0A1B0GSF7	2.10077	1.15678	1.07775	1.07334	0.28312	1.44225	1.30766	1.30766	1.44225	5.7217	1.38309
A0A1B0GSG7	10.4545	0.341394	0.959087	0.355957	0.721873	1.44225	14.3843	11.7689	10.0957	12.5878	12.4478
A0A1B0GSH8	2.42759	-1.44608	1.1165	-1.29519	0.195254	1.44225	1.30766	7.84596	1.44225	1.14434	1.38309
A0A1B0GSI7	10.1068	-3.84384	1.31774	-2.91699	0.00353423	18.7492	36.6145	1.30766	1.44225	1.14434	1.38309
A0A1B0GSI8	3.81783	-0.887584	1.13491	-0.782073	0.434172	4.32675	1.30766	9.15362	1.44225	1.14434	5.53235
A0A1B0GSJ4	2.10077	1.15678	1.07775	1.07334	0.28312	1.44225	1.30766	1.30766	1.44225	5.7217	1.38309
A0A1B0GSJ6	3.58731	-1.15709	1.13981	-1.01516	0.310031	4.32675	1.30766	9.15362	1.44225	1.14434	4.14926
A0A1B0GSJ7	3.70822	0.871284	1.16943	0.745049	0.456242	1.44225	1.30766	5.23064	1.44225	11.4434	1.38309
A0A1B0GSK3	2.29149	1.3369	1.09202	1.22424	0.22086	1.44225	1.30766	1.30766	1.44225	6.86605	1.38309
A0A1B0GSL9	2.15042	0.520421	1.02281	0.508813	0.610883	2.8845	1.30766	1.30766	1.44225	4.57736	1.38309
A0A1B0GSM5	7.86103	-0.428158	0.943128	-0.453977	0.649846	8.6535	6.5383	11.7689	10.0957	4.57736	5.53235
A0A1B0GSQ6	6.72476	-0.722142	1.09783	-0.657787	0.510675	15.8647	1.30766	7.84596	8.6535	1.14434	5.53235
A0A1B0GSR5	3.18199	1.87244	1.252	1.49555	0.13477	1.44225	1.30766	1.30766	1.44225	1.14434	12.4478
A0A1B0GSR9	5.66462	0.741484	1.23778	0.599046	0.549142	10.0957	1.30766	1.30766	18.7492	1.14434	1.38309
A0A1B0GSW2	3.23028	-0.252697	1.08559	-0.232774	0.815937	1.44225	7.84596	1.30766	1.44225	4.57736	2.76618
A0A1B0GSX0	25.5296	-5.23674	2.01409	-2.60005	NA	1.44225	146.458	1.30766	1.44225	1.14434	1.38309
A0A1B0GSX5	2.67294	1.62982	1.15216	1.41458	0.157192	1.44225	1.30766	1.30766	1.44225	9.15473	1.38309
A0A1B0GSX7	8.70502	-0.941869	1.08329	-0.869456	0.384598	1.44225	14.3843	18.3072	8.6535	1.14434	8.29853
A0A1B0GSX9	2.42759	-1.44608	1.1165	-1.29519	0.195254	1.44225	1.30766	7.84596	1.44225	1.14434	1.38309
A0A1B0GT07	2.20965	-1.25759	1.09242	-1.15119	0.249654	1.44225	6.5383	1.30766	1.44225	1.14434	1.38309
A0A1B0GT23	2.99807	0.210248	1.07747	0.19513	0.845291	4.32675	1.30766	2.61532	7.21125	1.14434	1.38309
A0A1B0GT27	2.33128	1.34761	1.09053	1.23574	0.216557	1.44225	1.30766	1.30766	1.44225	5.7217	2.76618
A0A1B0GT31	2.20965	-1.25759	1.09242	-1.15119	0.249654	1.44225	1.30766	6.5383	1.44225	1.14434	1.38309
A0A1B0GT42	7.34088	-1.58676	1.06397	-1.49136	0.135868	15.8647	7.84596	9.15362	8.6535	1.14434	1.38309
A0A1B0GT45	12.7664	0.0559363	0.855914	0.0653527	0.947893	10.0957	18.3072	9.15362	10.0957	13.7321	15.214
A0A1B0GT56	3.14872	-1.91761	1.19549	-1.60404	0.108706	5.769	7.84596	1.30766	1.44225	1.14434	1.38309
A0A1B0GT60	8.10148	-0.103448	1.08096	-0.0956996	0.923759	1.44225	13.0766	10.4613	8.6535	1.14434	13.8309
A0A1B0GT67	4.4542	0.617702	1.11889	0.552068	0.580902	1.44225	1.30766	7.84596	1.44225	9.15473	5.53235
A0A1B0GT69	2.17764	0.536719	1.02326	0.524518	0.599919	1.44225	1.30766	2.61532	2.8845	3.43302	1.38309
A0A1B0GT78	8.05409	0.353759	1.05451	0.335471	0.737269	2.8845	1.30766	16.9996	5.769	10.2991	11.0647
A0A1B0GT88	7.16167	-0.474221	1.06044	-0.447194	0.654735	1.44225	10.4613	13.0766	1.44225	6.86605	9.68161
A0A1B0GT92	6.35057	-3.11834	1.32761	-2.34883	0.0188324	1.44225	5.23064	27.4609	1.44225	1.14434	1.38309
A0A1B0GT94	3.81068	0.183321	1.16784	0.156975	0.875265	1.44225	7.84596	1.30766	1.44225	1.14434	9.68161
A0A1B0GX24	4.03296	0.37651	1.11951	0.336317	0.736632	1.44225	1.30766	7.84596	1.44225	8.01039	4.14926
A0A1B0GX25	3.10404	1.88799	1.20555	1.56608	0.11733	1.44225	1.30766	1.30766	2.8845	10.2991	1.38309
A0A1B0GX27	4.23833	-0.0899701	1.14255	-0.0787448	0.937236	1.44225	10.4613	1.30766	1.44225	8.01039	2.76618
A0A1B0GXC3	3.73525	-2.23602	1.25054	-1.78804	0.0737688	1.44225	5.23064	11.7689	1.44225	1.14434	1.38309
A0A1C7CYU3	5.44237	1.93311	1.26719	1.5255	0.127133	4.32675	1.30766	1.30766	1.44225	22.8868	1.38309
A0A1C7CYU5	3.51731	-2.12887	1.29271	-1.64683	0.0995922	1.44225	14.3843	1.30766	1.44225	1.14434	1.38309
A0A1C7CYV0	5.30592	2.76301	1.29383	2.13553	0.0327179	1.44225	1.30766	1.30766	8.6535	1.14434	17.9801
A0A1C7CYV3	3.69638	0.827583	1.08305	0.764125	0.444793	1.44225	5.23064	1.30766	4.32675	5.7217	4.14926
A0A1C7ZMY3	10.0937	3.79258	1.32273	2.86725	0.0041406	1.44225	1.30766	1.30766	34.614	1.14434	20.7463
A0A1C7ZN10	9.34106	0.715429	1.1824	0.605068	0.545134	1.44225	18.3072	1.30766	15.8647	1.14434	17.9801
A0A1C9IC75	5.85475	-0.205244	1.17261	-0.175031	0.861055	4.32675	13.0766	1.30766	1.44225	1.14434	13.8309
A0A1D5RL94	2.99976	-0.482704	1.08019	-0.446871	0.654968	1.44225	1.30766	7.84596	1.44225	4.57736	1.38309
A0A1D5RL96	14.5683	-0.448758	0.960033	-0.467441	0.640185	10.0957	18.3072	22.2302	1.44225	22.8868	12.4478
A0A1D5RL98	2.23479	-0.0312863	1.01653	-0.0307776	0.975447	1.44225	1.30766	3.92298	1.44225	1.14434	4.14926
A0A1D5RLA6	5.76404	-1.70498	1.14461	-1.48957	0.136337	1.44225	11.7689	13.0766	5.769	1.14434	1.38309
A0A1D5RLD1	7.55343	-0.832042	1.27038	-0.654954	0.512497	1.44225	1.30766	26.1532	1.44225	1.14434	13.8309
A0A1D5RLD8	177.198	-0.190164	1.46046	-0.130208	0.896402	59.1322	440.682	66.6907	44.7097	41.1963	410.777
A0A1D5RLE0	6.13263	-3.06073	1.39455	-2.19478	0.0281791	1.44225	1.30766	30.0762	1.44225	1.14434	1.38309
A0A1D5RLE5	2.90834	-1.77537	1.16877	-1.51901	0.128761	4.32675	1.30766	7.84596	1.44225	1.14434	1.38309
A0A1D5RLF0	4.73915	0.208066	1.0615	0.196011	0.844601	1.44225	6.5383	5.23064	1.44225	6.86605	6.91544
A0A1D5RLF1	5.05595	0.906852	1.13506	0.798949	0.42432	1.44225	7.84596	1.30766	5.769	12.5878	1.38309
A0A1D5RLI6	2.49489	-1.46496	1.11405	-1.31499	0.188514	5.769	1.30766	3.92298	1.44225	1.14434	1.38309
A0A1D5RLJ1	3.47167	-0.642763	1.15741	-0.555348	0.578657	10.0957	1.30766	1.30766	1.44225	1.14434	5.53235
A0A1D5RLJ4	2.29149	1.3369	1.09202	1.22424	0.22086	1.44225	1.30766	1.30766	1.44225	6.86605	1.38309
A0A1D5RLK6	2.29149	1.3369	1.09202	1.22424	0.22086	1.44225	1.30766	1.30766	1.44225	6.86605	1.38309
A0A1D5RLL5	7.5114	0.137127	1.07751	0.127262	0.898733	7.21125	1.30766	13.0766	1.44225	13.7321	8.29853
A0A1D5RLL6	2.53975	1.41075	1.14033	1.23714	0.216035	1.44225	1.30766	1.30766	8.6535	1.14434	1.38309
A0A1D5RLM5	3.56759	-0.356016	1.15184	-0.309086	0.757256	1.44225	9.15362	1.30766	1.44225	1.14434	6.91544
A0A1D5RLM8	82.2905	-0.516136	0.980105	-0.526613	0.598463	73.5547	116.382	100.69	62.0167	92.6916	48.4081
A0A1D5RLN0	2.94532	0.324951	1.06748	0.304409	0.760816	1.44225	1.30766	5.23064	1.44225	6.86605	1.38309
A0A1D5RLN6	2.20965	-1.25759	1.09242	-1.15119	0.249654	1.44225	6.5383	1.30766	1.44225	1.14434	1.38309
A0A1D5RLN9	2.25451	-1.2677	1.09171	-1.1612	0.245559	4.32675	1.30766	3.92298	1.44225	1.14434	1.38309
A0A1D5RLQ0	4.13265	-2.38968	1.26621	-1.88727	0.0591238	12.9802	6.5383	1.30766	1.44225	1.14434	1.38309
A0A1D5RLR3	3.18841	0.922073	1.08966	0.846204	0.397439	1.44225	3.92298	1.30766	1.44225	6.86605	4.14926
A0A1D5RLS1	3.38909	-2.04795	1.21976	-1.67897	0.0931579	7.21125	1.30766	7.84596	1.44225	1.14434	1.38309
A0A1D5RLS3	6.00441	-3.02615	1.21617	-2.48827	0.0128368	7.21125	7.84596	16.9996	1.44225	1.14434	1.38309
A0A1D5RLT6	3.00078	-0.735616	1.10864	-0.663529	0.506992	8.6535	1.30766	1.30766	1.44225	1.14434	4.14926
A0A1D5RLU2	2.10077	1.15678	1.07775	1.07334	0.28312	1.44225	1.30766	1.30766	1.44225	5.7217	1.38309
A0A1D5RLU3	3.50125	2.0347	1.29831	1.56719	0.11707	1.44225	1.30766	1.30766	14.4225	1.14434	1.38309
A0A1D5RLU4	2.71283	-0.00535784	1.04878	-0.00510867	0.995924	1.44225	1.30766	5.23064	5.769	1.14434	1.38309
A0A1D5RLV0	6.41343	-1.36667	1.13617	-1.20287	0.229028	1.44225	11.7689	14.3843	1.44225	1.14434	8.29853
A0A1D5RLV1	4.92554	0.027752	1.20487	0.0230332	0.981624	1.44225	1.30766	11.7689	1.44225	1.14434	12.4478
A0A1D5RLV3	15.4112	-2.68744	1.18099	-2.27558	0.0228714	28.845	49.6911	1.30766	10.0957	1.14434	1.38309
A0A1D5RLV4	8.27722	3.49743	1.29677	2.69703	0.006996	1.44225	1.30766	1.30766	20.1915	24.0312	1.38309
A0A1D5RLV8	2.20965	-1.25759	1.09242	-1.15119	0.249654	1.44225	6.5383	1.30766	1.44225	1.14434	1.38309
A0A1D5RLW4	3.43583	2.07342	1.27883	1.62133	0.104946	1.44225	1.30766	1.30766	1.44225	13.7321	1.38309
A0A1D5RLX4	2.49045	1.39461	1.12989	1.23429	0.217097	1.44225	1.30766	1.30766	1.44225	1.14434	8.29853
A0A1D5RLX6	3.08142	-1.89322	1.23075	-1.53826	0.123984	1.44225	11.7689	1.30766	1.44225	1.14434	1.38309
A0A1D5RLY0	9.43102	-0.10223	0.987211	-0.103554	0.917523	7.21125	13.0766	9.15362	1.44225	16.0208	9.68161
A0A1D5RLY2	2.23479	-0.0312863	1.01653	-0.0307776	0.975447	1.44225	3.92298	1.30766	1.44225	1.14434	4.14926
A0A1D5RLY6	4.27886	0.178151	1.13752	0.156614	0.875549	1.44225	9.15362	1.30766	4.32675	1.14434	8.29853
A0A1D5RLY9	12.3934	0.0361025	1.01117	0.0357037	0.971519	1.44225	13.0766	22.2302	4.32675	19.4538	13.8309
A0A1D5RLZ3	16.7906	0.105259	0.956218	0.110078	0.912347	1.44225	23.5379	23.5379	12.9802	24.0312	15.214
A0A1D5RLZ8	15.8944	-0.705237	0.832365	-0.847269	0.396845	17.307	16.9996	24.8455	14.4225	14.8764	6.91544
A0A1D5RLZ9	2.95148	1.73003	1.21281	1.42647	0.153733	1.44225	1.30766	1.30766	1.44225	1.14434	11.0647
A0A1D5RM05	2.51017	1.3989	1.11737	1.25195	0.210587	1.44225	1.30766	1.30766	4.32675	1.14434	5.53235
A0A1D5RM06	2.40037	-0.850514	1.04399	-0.814673	0.415259	1.44225	1.30766	6.5383	1.44225	2.28868	1.38309
A0A1D5RM34	2.53975	-1.47989	1.13956	-1.29865	0.194064	8.6535	1.30766	1.30766	1.44225	1.14434	1.38309
A0A1D5RM54	5.01154	-0.409333	1.06666	-0.383752	0.701162	1.44225	6.5383	9.15362	1.44225	4.57736	6.91544
A0A1D5RM57	2.44016	-0.835518	1.05011	-0.795647	0.426237	1.44225	6.5383	1.30766	1.44225	1.14434	2.76618
A0A1D5RM61	6.62469	1.00567	1.09585	0.917703	0.358774	1.44225	1.30766	10.4613	2.8845	12.5878	11.0647
A0A1D5RM62	2.99976	-0.482704	1.08019	-0.446871	0.654968	1.44225	1.30766	7.84596	1.44225	4.57736	1.38309
A0A1D5RM76	4.22237	-2.4198	1.34518	-1.79886	0.0720404	18.7492	1.30766	1.30766	1.44225	1.14434	1.38309
A0A1D5RM83	12.6482	-0.506068	1.06632	-0.474593	0.635077	1.44225	19.6149	23.5379	1.44225	16.0208	13.8309
A0A1D5RM84	2.29937	1.2048	1.10649	1.08884	0.276224	1.44225	1.30766	1.30766	7.21125	1.14434	1.38309
A0A1D5RM88	4.39373	0.108101	1.19448	0.090501	0.927889	10.0957	1.30766	1.30766	1.44225	1.14434	11.0647
A0A1D5RM90	2.53975	-1.47989	1.13956	-1.29865	0.194064	8.6535	1.30766	1.30766	1.44225	1.14434	1.38309
A0A1D5RM92	3.60703	-2.16062	1.23804	-1.74519	0.080951	7.21125	1.30766	9.15362	1.44225	1.14434	1.38309
A0A1D5RM94	4.92924	-1.00244	1.17239	-0.85504	0.392529	2.8845	1.30766	15.6919	1.44225	6.86605	1.38309
A0A1D5RM97	17.7518	-0.0288946	0.964152	-0.0299689	0.976092	1.44225	19.6149	32.6915	14.4225	21.7425	16.5971
A0A1D5RMA9	2.64554	-1.61148	1.15277	-1.39791	0.162139	1.44225	9.15362	1.30766	1.44225	1.14434	1.38309
A0A1D5RMB4	2.20965	-1.25759	1.09242	-1.15119	0.249654	1.44225	6.5383	1.30766	1.44225	1.14434	1.38309
A0A1D5RMB5	4.02862	0.0164864	1.17684	0.014009	0.988823	1.44225	1.30766	9.15362	1.44225	1.14434	9.68161
A0A1D5RMC1	2.26979	1.19618	1.09572	1.09168	0.274973	1.44225	1.30766	1.30766	2.8845	1.14434	5.53235
A0A1D5RMC7	3.0205	1.7563	1.22703	1.43134	0.152332	1.44225	1.30766	1.30766	11.538	1.14434	1.38309
A0A1D5RMC8	2.89088	1.21198	1.11772	1.08433	0.278216	1.44225	2.61532	1.30766	1.44225	9.15473	1.38309
A0A1D5RMD1	13.254	-0.528933	0.837173	-0.631809	0.527512	12.9802	15.6919	18.3072	8.6535	11.4434	12.4478
A0A1D5RME6	3.44209	0.553701	1.15335	0.480079	0.631171	5.769	1.30766	1.30766	1.44225	1.14434	9.68161
A0A1D5RME9	2.77224	0.569898	1.05888	0.53821	0.590432	4.32675	1.30766	1.30766	1.44225	6.86605	1.38309
A0A1D5RMF7	2.68325	-0.0170667	1.04245	-0.0163718	0.986938	1.44225	1.30766	5.23064	1.44225	1.14434	5.53235
A0A1D5RMG8	3.38909	-1.48912	1.15103	-1.29373	0.195759	5.769	7.84596	1.30766	2.8845	1.14434	1.38309
A0A1D5RMH7	4.73989	0.446161	1.14838	0.388514	0.697635	1.44225	9.15362	1.30766	4.32675	1.14434	11.0647
A0A1D5RMI8	21.0582	-0.164209	1.12422	-0.146065	0.88387	1.44225	23.5379	41.8451	1.44225	33.1859	24.8956
A0A1D5RMJ7	2.42759	-1.44608	1.1165	-1.29519	0.195254	1.44225	1.30766	7.84596	1.44225	1.14434	1.38309
A0A1D5RMK5	2.67294	1.62982	1.15216	1.41458	0.157192	1.44225	1.30766	1.30766	1.44225	9.15473	1.38309
A0A1D5RMM1	9.72916	-0.222604	1.76622	-0.126035	0.899705	1.44225	1.30766	28.7685	1.44225	24.0312	1.38309
A0A1D5RMM8	4.20885	-1.10454	1.20578	-0.916038	0.359647	1.44225	1.30766	14.3843	1.44225	1.14434	5.53235
A0A1D5RMN0	2.64554	-1.61148	1.15277	-1.39791	0.162139	1.44225	9.15362	1.30766	1.44225	1.14434	1.38309
A0A1G5SJ32	4.70217	-0.384585	1.15455	-0.333104	0.739056	1.44225	1.30766	13.0766	4.32675	1.14434	6.91544
A0A1G5SJ58	2.10077	1.15678	1.07775	1.07334	0.28312	1.44225	1.30766	1.30766	1.44225	5.7217	1.38309
A0A1G5SJ64	3.0205	1.7563	1.22703	1.43134	0.152332	1.44225	1.30766	1.30766	11.538	1.14434	1.38309
A0A1G5SJ67	7.17925	0.19191	1.08006	0.177685	0.85897	5.769	1.30766	13.0766	10.0957	11.4434	1.38309
A0A1G5SJ71	6.57486	-0.39767	1.07248	-0.370795	0.71079	1.44225	11.7689	9.15362	1.44225	4.57736	11.0647
A0A1G5SJ80	5.91487	-0.736613	1.12206	-0.656484	0.511513	1.44225	9.15362	11.7689	1.44225	10.2991	1.38309
A0A1G5SJE9	4.33483	0.568527	1.18221	0.480904	0.630585	1.44225	7.84596	1.30766	1.44225	12.5878	1.38309
A0A1G5SJF9	2.29937	-1.27935	1.10628	-1.15645	0.247499	7.21125	1.30766	1.30766	1.44225	1.14434	1.38309
A0A1G5SJR4	2.6904	-1.6262	1.13776	-1.4293	0.152918	4.32675	1.30766	6.5383	1.44225	1.14434	1.38309
A0A1G5SJS3	2.25451	-0.0263096	1.01931	-0.0258112	0.979408	1.44225	3.92298	1.30766	4.32675	1.14434	1.38309
A0A1G5SJU0	4.59763	0.381135	1.14221	0.333684	0.738618	4.32675	1.30766	6.5383	1.44225	12.5878	1.38309
A0A1G5SK54	5.59921	1.62094	1.14618	1.4142	0.157302	5.769	1.30766	1.30766	10.0957	13.7321	1.38309
A0A1G5SL26	9.70171	0.234707	0.89567	0.262046	0.793286	5.769	9.15362	11.7689	11.538	10.2991	9.68161
A0A1G5SL39	3.80797	-0.154596	1.13972	-0.135644	0.892103	1.44225	9.15362	1.30766	2.8845	1.14434	6.91544
A0A1G5SLK1	2.71554	-0.521059	1.04228	-0.499921	0.617131	4.32675	1.30766	3.92298	1.44225	1.14434	4.14926
A0A1I7Q4G8	11.3604	0.560306	1.02135	0.548592	0.583285	1.44225	10.4613	15.6919	4.32675	25.1755	11.0647
A0A1L1M1J8	3.24511	1.97443	1.25235	1.57658	0.114893	1.44225	1.30766	1.30766	1.44225	12.5878	1.38309
A0A1L1SQ23	3.29937	-2.01685	1.23741	-1.6299	0.103123	1.44225	2.61532	11.7689	1.44225	1.14434	1.38309
A0A1L1SQ24	2.48222	1.49233	1.1185	1.33422	0.18213	1.44225	1.30766	1.30766	1.44225	8.01039	1.38309
A0A1L1SQ28	3.02698	-0.902278	1.10705	-0.815026	0.415057	1.44225	9.15362	1.30766	1.44225	3.43302	1.38309
A0A1L1SQ41	2.29149	1.3369	1.09202	1.22424	0.22086	1.44225	1.30766	1.30766	1.44225	6.86605	1.38309
A0A1L1SQ42	3.02283	1.81207	1.17252	1.54545	0.122238	1.44225	1.30766	1.30766	1.44225	5.7217	6.91544
A0A1L1SQ47	3.29937	-2.01798	1.21088	-1.66653	0.0956071	1.44225	9.15362	5.23064	1.44225	1.14434	1.38309
A0A1L1SQ61	2.49045	1.39461	1.12989	1.23429	0.217097	1.44225	1.30766	1.30766	1.44225	1.14434	8.29853
A0A1L1SQA8	9.02987	-0.00663018	1.7718	-0.00374207	0.997014	24.5182	1.30766	1.30766	24.5182	1.14434	1.38309
A0A1L1SQE2	6.14876	0.162295	1.08413	0.149701	0.881001	4.32675	11.7689	1.30766	10.0957	8.01039	1.38309
A0A1L1SQF0	8.6351	-0.0326415	1.19555	-0.0273025	0.978218	1.44225	1.30766	23.5379	1.44225	17.1651	6.91544
A0A1L1SQG7	16.6291	-0.941126	1.99529	-0.471673	0.63716	1.44225	1.30766	62.7677	31.7295	1.14434	1.38309
A0A1L1SQN1	2.93348	-0.709553	1.06624	-0.665475	0.505747	4.32675	5.23064	1.30766	1.44225	1.14434	4.14926
A0A1L1SQP9	7.05958	3.25837	1.40958	2.3116	0.0208	1.44225	1.30766	1.30766	1.44225	35.4746	1.38309
A0A1L1SQQ9	3.24511	1.97443	1.25235	1.57658	0.114893	1.44225	1.30766	1.30766	1.44225	12.5878	1.38309
A0A1L1SQR4	2.49045	1.39461	1.12989	1.23429	0.217097	1.44225	1.30766	1.30766	1.44225	1.14434	8.29853
A0A1L1SQS9	2.20965	-1.25759	1.09242	-1.15119	0.249654	1.44225	6.5383	1.30766	1.44225	1.14434	1.38309
A0A1L1SQU7	8.38573	-1.60623	1.17326	-1.36903	0.17099	11.538	24.8455	1.30766	10.0957	1.14434	1.38309
A0A1L1SQZ2	2.78012	-1.65763	1.18213	-1.40224	0.160845	10.0957	1.30766	1.30766	1.44225	1.14434	1.38309
A0A1L1SR15	2.45002	-0.832183	1.05174	-0.791247	0.4288	1.44225	1.30766	6.5383	2.8845	1.14434	1.38309
A0A1L1SR16	3.17376	1.9141	1.19227	1.60542	0.1084	1.44225	1.30766	1.30766	1.44225	8.01039	5.53235
A0A1L1SR74	2.49045	1.39461	1.12989	1.23429	0.217097	1.44225	1.30766	1.30766	1.44225	1.14434	8.29853
A0A1L1SR77	7.89783	-0.709609	1.03222	-0.687457	0.491795	4.32675	14.3843	10.4613	11.538	1.14434	5.53235
A0A1L1SR84	6.62472	0.119364	1.06313	0.112276	0.910605	8.6535	9.15362	1.30766	10.0957	9.15473	1.38309
A0A1L1SR96	3.63479	2.14608	1.23122	1.74306	0.0813235	1.44225	1.30766	1.30766	1.44225	8.01039	8.29853
A0A1L1SRG3	4.07275	0.393418	1.11239	0.35367	0.723586	1.44225	1.30766	7.84596	1.44225	6.86605	5.53235
A0A1L1SRI1	11.0395	-2.31476	1.7665	-1.31036	0.190073	1.44225	1.30766	52.3064	8.6535	1.14434	1.38309
A0A1L1SRK3	4.33077	0.479893	1.08035	0.444201	0.656898	5.769	3.92298	1.30766	1.44225	8.01039	5.53235
A0A1L1SRM4	2.56388	-0.0646478	1.01772	-0.0635224	0.949351	1.44225	5.23064	1.30766	1.44225	4.57736	1.38309
A0A1L1SRM5	2.42759	-1.44608	1.1165	-1.29519	0.195254	1.44225	7.84596	1.30766	1.44225	1.14434	1.38309
A0A1L1SRP6	4.79793	0.00596629	1.12315	0.00531213	0.995762	1.44225	6.5383	6.5383	1.44225	11.4434	1.38309
A0A1L1SRY4	2.42759	-1.44608	1.1165	-1.29519	0.195254	1.44225	7.84596	1.30766	1.44225	1.14434	1.38309
A0A1L1SRZ2	2.42759	-1.44673	1.10652	-1.30746	0.191058	1.44225	2.61532	6.5383	1.44225	1.14434	1.38309
A0A1L1SS10	4.91523	0.838113	1.11734	0.750096	0.453197	1.44225	1.30766	7.84596	1.44225	9.15473	8.29853
A0A1L1SS37	3.62656	2.16643	1.29958	1.66702	0.0955095	1.44225	1.30766	1.30766	1.44225	14.8764	1.38309
A0A1L1SS70	2.20965	-1.25759	1.09242	-1.15119	0.249654	1.44225	1.30766	6.5383	1.44225	1.14434	1.38309
A0A1L1SS78	2.20965	-1.25759	1.09242	-1.15119	0.249654	1.44225	1.30766	6.5383	1.44225	1.14434	1.38309
A0A1L1SS82	19.348	-0.00873842	0.871228	-0.01003	0.991997	7.21125	26.1532	24.8455	10.0957	22.8868	24.8956
A0A1L1SS86	2.49489	0.249077	1.03259	0.241216	0.809387	1.44225	3.92298	1.30766	5.769	1.14434	1.38309
A0A1L1SS90	2.42759	-1.44608	1.1165	-1.29519	0.195254	1.44225	7.84596	1.30766	1.44225	1.14434	1.38309
A0A1L1SSA4	23.047	0.0975211	0.844384	0.115494	0.908054	15.8647	14.3843	36.6145	15.8647	32.0415	23.5125
A0A1L1SSC0	13.1577	-0.172632	1.13125	-0.152603	0.878711	1.44225	10.4613	30.0762	1.44225	28.6085	6.91544
A0A1L1SSC7	2.64554	-1.61148	1.15277	-1.39791	0.162139	1.44225	9.15362	1.30766	1.44225	1.14434	1.38309
A0A1L1SSS4	8.05932	-0.621776	1.11253	-0.558883	0.576242	4.32675	15.6919	9.15362	1.44225	1.14434	16.5971
A0A1L1SST0	22.9716	5.04238	2.00874	2.51022	NA	1.44225	1.30766	1.30766	131.245	1.14434	1.38309
A0A1L1SSU0	3.6519	-0.357883	1.11931	-0.319737	0.749168	4.32675	1.30766	6.5383	7.21125	1.14434	1.38309
A0A1L1SSU1	5.15216	0.445801	1.20287	0.370614	0.710925	1.44225	1.30766	10.4613	1.44225	14.8764	1.38309
A0A1L1SSV2	2.20965	-1.25759	1.09242	-1.15119	0.249654	1.44225	1.30766	6.5383	1.44225	1.14434	1.38309
A0A1L1SSV8	2.51017	1.3989	1.11737	1.25195	0.210587	1.44225	1.30766	1.30766	4.32675	1.14434	5.53235
A0A1L1SSW7	4.65189	-1.6615	1.15158	-1.4428	0.149078	1.44225	9.15362	10.4613	4.32675	1.14434	1.38309
A0A1L1ST33	2.90834	-1.77537	1.16877	-1.51901	0.128761	4.32675	7.84596	1.30766	1.44225	1.14434	1.38309
A0A1L1ST98	2.86348	-1.75929	1.19257	-1.47521	0.140155	1.44225	1.30766	10.4613	1.44225	1.14434	1.38309
A0A1L1STC6	53.6623	-2.03023	1.29936	-1.56248	0.118175	51.921	70.6137	135.997	1.44225	1.14434	60.8559
A0A1L1STE6	6.75942	-0.8508	1.13609	-0.748881	0.453929	1.44225	15.6919	9.15362	1.44225	11.4434	1.38309
A0A1L1STF0	3.59915	-0.262443	1.14281	-0.229646	0.818367	1.44225	1.30766	9.15362	1.44225	6.86605	1.38309
A0A1L1STF9	5.61527	-0.0250574	1.21258	-0.0206646	0.983513	1.44225	14.3843	1.30766	1.44225	13.7321	1.38309
A0A1L1STK9	2.10077	1.15678	1.07775	1.07334	0.28312	1.44225	1.30766	1.30766	1.44225	5.7217	1.38309
A0A1L1STM6	3.56217	-1.12603	1.18396	-0.951065	0.341571	1.44225	1.30766	11.7689	4.32675	1.14434	1.38309
A0A1L1STR8	7.21838	-0.0831974	1.06338	-0.078239	0.937638	1.44225	10.4613	10.4613	1.44225	12.5878	6.91544
A0A1L1STZ4	3.54302	-0.504501	1.14996	-0.438714	0.660869	10.0957	1.30766	1.30766	1.44225	5.7217	1.38309
A0A1L1SU72	5.66195	0.361622	1.17568	0.307586	0.758397	4.32675	9.15362	1.30766	1.44225	1.14434	16.5971
A0A1L1SU85	5.89419	0.0411623	1.11737	0.0368384	0.970614	2.8845	13.0766	1.30766	8.6535	1.14434	8.29853
A0A1L1SU89	2.67294	1.62982	1.15216	1.41458	0.157192	1.44225	1.30766	1.30766	1.44225	9.15473	1.38309
A0A1L1SUB2	2.20965	-1.25759	1.09242	-1.15119	0.249654	1.44225	1.30766	6.5383	1.44225	1.14434	1.38309
A0A1L1SUC4	4.04553	0.700888	1.11486	0.628677	0.52956	1.44225	1.30766	6.5383	1.44225	8.01039	5.53235
A0A1L1SUD6	2.26979	0.549757	1.03947	0.528879	0.596889	2.8845	1.30766	1.30766	1.44225	1.14434	5.53235
A0A1L1SUD9	25.4681	0.354227	0.806517	0.439207	0.660512	18.7492	26.1532	22.2302	21.6337	37.7633	26.2787
A0A1L1SUE4	3.08142	-1.89536	1.18383	-1.60105	0.109367	1.44225	5.23064	7.84596	1.44225	1.14434	1.38309
A0A1L1SUF9	4.7709	2.62817	1.35598	1.93821	0.0525972	1.44225	1.30766	1.30766	1.44225	21.7425	1.38309
A0A1L1SUG9	10.2442	-0.57817	1.80488	-0.320337	0.748713	1.44225	1.30766	33.9992	1.44225	1.14434	22.1294
A0A1L1SUH6	13.6063	-0.0469945	0.851125	-0.0552146	0.955968	8.6535	18.3072	14.3843	17.307	9.15473	13.8309
A0A1L1SUQ2	2.20965	-1.25759	1.09242	-1.15119	0.249654	1.44225	1.30766	6.5383	1.44225	1.14434	1.38309
A0A1L1SUT5	4.62756	0.692639	1.10886	0.624642	0.532206	2.8845	1.30766	6.5383	1.44225	11.4434	4.14926
A0A1L1SUU4	2.69311	-0.014236	1.03439	-0.0137627	0.989019	1.44225	1.30766	5.23064	2.8845	1.14434	4.14926
A0A1L1SV25	6.55344	0.35035	1.16439	0.300887	0.763501	1.44225	14.3843	1.30766	7.21125	1.14434	13.8309
A0A1L1SV27	2.53187	1.50768	1.11548	1.3516	0.176503	1.44225	1.30766	1.30766	2.8845	6.86605	1.38309
A0A1L1SV73	5.74798	-1.08669	1.13896	-0.954108	0.340029	11.538	10.4613	1.30766	8.6535	1.14434	1.38309
A0A1L1SVE2	2.39829	0.759334	1.03252	0.735415	0.462087	1.44225	1.30766	2.61532	1.44225	3.43302	4.14926
A0A1L1SVE7	4.51652	0.0327652	1.07828	0.0303865	0.975759	1.44225	5.23064	6.5383	7.21125	1.14434	5.53235
A0A1L1SVF9	2.53975	1.41075	1.14033	1.23714	0.216035	1.44225	1.30766	1.30766	8.6535	1.14434	1.38309
A0A1L1SVG0	16.2994	0.685271	1.10499	0.620162	0.535151	10.0957	1.30766	26.1532	1.44225	29.7529	29.0448
A0A1L1SVG6	2.60159	1.52941	1.11922	1.3665	0.171784	1.44225	1.30766	1.30766	1.44225	4.57736	5.53235
A0A1L1SVH6	4.9004	-0.508971	1.1281	-0.451174	0.651864	1.44225	6.5383	9.15362	1.44225	1.14434	9.68161
A0A1L7NR63	3.08142	-1.89322	1.23075	-1.53826	0.123984	1.44225	1.30766	11.7689	1.44225	1.14434	1.38309
A0A1N9PTV1	4.77071	0.251873	1.13232	0.222439	0.823972	1.44225	6.5383	5.23064	1.44225	12.5878	1.38309
A0A4Y1	2.20965	-1.25759	1.09242	-1.15119	0.249654	1.44225	6.5383	1.30766	1.44225	1.14434	1.38309
A0AUN0	5.57132	1.39078	1.15584	1.20326	0.228874	1.44225	6.5383	1.30766	1.44225	17.1651	5.53235
A0AUN4	4.00782	-0.253801	1.16625	-0.217621	0.827724	1.44225	1.30766	10.4613	1.44225	8.01039	1.38309
A0AUP1	4.07077	-0.66878	1.12626	-0.593806	0.552642	5.769	7.84596	1.30766	1.44225	1.14434	6.91544
A0EQY3	7.48118	0.181935	1.11425	0.16328	0.870298	1.44225	1.30766	18.3072	4.32675	12.5878	6.91544
A0JC64	2.42759	-1.44608	1.1165	-1.29519	0.195254	1.44225	1.30766	7.84596	1.44225	1.14434	1.38309
A0JLN6	2.37315	-0.316216	1.01013	-0.313044	0.754247	1.44225	5.23064	1.30766	1.44225	3.43302	1.38309
A0JLN8	2.42759	-1.44608	1.1165	-1.29519	0.195254	1.44225	1.30766	7.84596	1.44225	1.14434	1.38309
A0JLP6	6.13998	0.347584	1.11043	0.313017	0.754268	4.32675	10.4613	1.30766	5.769	1.14434	13.8309
A0JLR7	5.02611	2.6774	1.3743	1.94819	0.0513921	1.44225	1.30766	1.30766	1.44225	1.14434	23.5125
A0JNS7	2.14056	1.1652	1.07851	1.08037	0.279975	1.44225	1.30766	1.30766	1.44225	4.57736	2.76618
A0JNS9	11.1932	-3.99424	1.46138	-2.73319	0.0062724	60.5745	1.30766	1.30766	1.44225	1.14434	1.38309
A0JNT0	3.95338	0.340065	1.16526	0.291835	0.770413	1.44225	1.30766	7.84596	1.44225	10.2991	1.38309
A0JNT1	2.48222	1.49233	1.1185	1.33422	0.18213	1.44225	1.30766	1.30766	1.44225	8.01039	1.38309
A0JNT9	5.1775	-1.17135	1.0965	-1.06826	0.285403	4.32675	5.23064	11.7689	7.21125	1.14434	1.38309
A0JNY3	2.29149	1.3369	1.09202	1.22424	0.22086	1.44225	1.30766	1.30766	1.44225	6.86605	1.38309
A0JNY7	5.34307	2.8134	1.37275	2.04947	0.0404163	1.44225	1.30766	1.30766	1.44225	25.1755	1.38309
A0JNZ1	4.89516	0.265737	1.08979	0.243843	0.807352	4.32675	7.84596	1.30766	1.44225	10.2991	4.14926
A0JP43	16.9936	-0.418604	0.873333	-0.479317	0.631713	8.6535	16.9996	32.6915	15.8647	19.4538	8.29853
A0JP45	7.40007	-0.389206	1.07852	-0.360871	0.718196	1.44225	10.4613	13.0766	7.21125	1.14434	11.0647
A0JP53	4.32507	-0.339641	1.06997	-0.31743	0.750917	1.44225	6.5383	6.5383	4.32675	5.7217	1.38309
A0PCF8	3.76266	0.210248	1.15374	0.182232	0.855401	1.44225	1.30766	7.84596	1.44225	9.15473	1.38309
A0PJ57	2.42759	-1.44608	1.1165	-1.29519	0.195254	1.44225	1.30766	7.84596	1.44225	1.14434	1.38309
A0PJ58	2.86348	-1.75929	1.19257	-1.47521	0.140155	1.44225	1.30766	10.4613	1.44225	1.14434	1.38309
A0PJ63	3.40635	0.660193	1.09494	0.602948	0.546543	1.44225	5.23064	1.30766	1.44225	6.86605	4.14926
A0PJ91	4.33456	2.42566	1.35057	1.79602	0.0724909	1.44225	1.30766	1.30766	1.44225	1.14434	19.3632
A0PJ97	2.48222	1.49233	1.1185	1.33422	0.18213	1.44225	1.30766	1.30766	1.44225	8.01039	1.38309
A0PJC0	2.29937	1.2048	1.10649	1.08884	0.276224	1.44225	1.30766	1.30766	7.21125	1.14434	1.38309
A0PJC4	4.24657	-0.132931	1.18436	-0.112239	0.910634	1.44225	1.30766	10.4613	1.44225	1.14434	9.68161
A0PJC5	3.12629	-1.90992	1.19961	-1.59211	0.111359	4.32675	1.30766	9.15362	1.44225	1.14434	1.38309
A0PJE1	3.60703	-2.16062	1.23804	-1.74519	0.080951	7.21125	1.30766	9.15362	1.44225	1.14434	1.38309
A0PJK7	3.13914	-0.062804	1.05751	-0.0593885	0.952643	5.769	1.30766	2.61532	4.32675	3.43302	1.38309
A0PJK9	2.48222	1.49233	1.1185	1.33422	0.18213	1.44225	1.30766	1.30766	1.44225	8.01039	1.38309
A0PJL3	6.48806	-0.507307	1.08558	-0.467317	0.640273	8.6535	1.30766	13.0766	1.44225	10.2991	4.14926
A0PJT6	3.32451	-1.00405	1.15404	-0.870029	0.384285	1.44225	10.4613	1.30766	1.44225	1.14434	4.14926
A0PK64	2.15521	-0.0520608	1.00626	-0.0517369	0.958738	1.44225	1.30766	3.92298	1.44225	3.43302	1.38309
A0T1J8	6.47629	-0.259997	1.24478	-0.208871	0.834549	1.44225	1.30766	18.3072	1.44225	1.14434	15.214
A0ZNJ2	5.8089	-2.06802	1.11575	-1.85348	0.0638139	5.769	15.6919	6.5383	4.32675	1.14434	1.38309
A0ZVB6	12.1038	-0.877597	0.937309	-0.936294	0.349122	14.4225	14.3843	18.3072	11.538	12.5878	1.38309
A1A535	3.36448	2.02039	1.21467	1.66332	0.0962477	1.44225	1.30766	1.30766	1.44225	9.15473	5.53235
A1A553	9.41205	1.42	1.18456	1.19875	0.230624	12.9802	1.30766	1.30766	1.44225	29.7529	9.68161
A1A557	2.91105	-0.229829	1.05955	-0.216912	0.828277	1.44225	1.30766	6.5383	2.8845	1.14434	4.14926
A1A560	3.17376	1.9141	1.19227	1.60542	0.1084	1.44225	1.30766	1.30766	1.44225	8.01039	5.53235
A1A596	4.4268	-1.21366	1.13402	-1.07023	0.284517	1.44225	6.5383	10.4613	1.44225	1.14434	5.53235
A1BN54	5.8619	0.047655	1.15428	0.0412853	0.967068	1.44225	14.3843	1.30766	7.21125	1.14434	9.68161
A1E2B8	3.74162	-2.20817	1.31846	-1.6748	0.0939726	15.8647	1.30766	1.30766	1.44225	1.14434	1.38309
A1E2H8	2.27694	-1.27309	1.09666	-1.16087	0.245694	5.769	1.30766	2.61532	1.44225	1.14434	1.38309
A1E2I0	7.44103	3.34103	1.41599	2.3595	0.0182998	1.44225	1.30766	1.30766	1.44225	37.7633	1.38309
A1EGX6	2.10077	1.15678	1.07775	1.07334	0.28312	1.44225	1.30766	1.30766	1.44225	5.7217	1.38309
A1IGU4	5.56138	-1.05752	1.09468	-0.966052	0.334018	1.44225	13.0766	7.84596	4.32675	1.14434	5.53235
A1IGX7	5.09105	-0.444783	1.02129	-0.435512	0.663191	7.21125	5.23064	5.23064	5.769	5.7217	1.38309
A1JVI6	2.24736	0.555387	1.03659	0.535783	0.592108	1.44225	2.61532	1.30766	1.44225	1.14434	5.53235
A1KR23	3.63479	2.14608	1.23122	1.74306	0.0813235	1.44225	1.30766	1.30766	1.44225	8.01039	8.29853
A1L0T3	3.10385	-1.90264	1.18817	-1.60133	0.109304	2.8845	2.61532	9.15362	1.44225	1.14434	1.38309
A1L0U3	22.089	-0.280108	1.23366	-0.227055	0.820381	63.459	3.92298	5.23064	50.4787	1.14434	8.29853
A1L0U6	10.7546	-0.658239	1.07595	-0.611772	0.540689	18.7492	1.30766	19.6149	1.44225	13.7321	9.68161
A1L0V5	2.25993	1.19442	1.1001	1.08574	0.277596	1.44225	1.30766	1.30766	1.44225	1.14434	6.91544
A1L0V6	2.78012	1.5935	1.18347	1.34647	0.178151	1.44225	1.30766	1.30766	10.0957	1.14434	1.38309
A1L0X5	4.19873	2.41548	1.33523	1.80904	0.0704446	1.44225	1.30766	1.30766	1.44225	18.3095	1.38309
A1L0X6	2.89848	-0.687656	1.07856	-0.637569	0.523754	1.44225	7.84596	1.30766	2.8845	1.14434	2.76618
A1L146	4.51652	-1.24314	1.13981	-1.09066	0.275422	7.21125	1.30766	10.4613	1.44225	1.14434	5.53235
A1L2Z3	2.64554	-1.61148	1.15277	-1.39791	0.162139	1.44225	1.30766	9.15362	1.44225	1.14434	1.38309
A1L313	2.20965	-1.25759	1.09242	-1.15119	0.249654	1.44225	1.30766	6.5383	1.44225	1.14434	1.38309
A1L314	5.36576	0.0547325	1.06257	0.0515096	0.958919	1.44225	5.23064	9.15362	1.44225	8.01039	6.91544
A1L317	3.92447	-0.165607	1.16766	-0.141827	0.887216	10.0957	1.30766	1.30766	1.44225	8.01039	1.38309
A1L333	2.95148	1.73003	1.21281	1.42647	0.153733	1.44225	1.30766	1.30766	1.44225	1.14434	11.0647
A1L341	4.48142	0.343012	1.06794	0.32119	0.748067	1.44225	5.23064	5.23064	1.44225	8.01039	5.53235
A1L349	2.86348	-1.75929	1.19257	-1.47521	0.140155	1.44225	10.4613	1.30766	1.44225	1.14434	1.38309
A1L366	2.64554	-1.61148	1.15277	-1.39791	0.162139	1.44225	1.30766	9.15362	1.44225	1.14434	1.38309
A1L392	4.42229	-0.0452762	1.04929	-0.0431494	0.965582	4.32675	1.30766	7.84596	4.32675	4.57736	4.14926
A1L3C6	4.71627	0.765082	1.19662	0.639371	0.522581	1.44225	1.30766	7.84596	1.44225	14.8764	1.38309
A1L3S7	6.68339	-1.17678	1.09611	-1.0736	0.283003	1.44225	10.4613	15.6919	7.21125	1.14434	4.14926
A1L3T7	7.17988	0.329328	1.01887	0.323229	0.746522	10.0957	7.84596	1.30766	4.32675	12.5878	6.91544
A1X3U7	2.20965	-1.25759	1.09242	-1.15119	0.249654	1.44225	1.30766	6.5383	1.44225	1.14434	1.38309
A1YYN0	3.26087	1.90241	1.26617	1.50249	0.132971	1.44225	1.30766	1.30766	12.9802	1.14434	1.38309
A1YYN5	4.71918	-2.62486	1.27272	-2.06241	0.0391689	8.6535	14.3843	1.30766	1.44225	1.14434	1.38309
A1YYN7	3.51731	-2.12887	1.29271	-1.64683	0.0995922	1.44225	14.3843	1.30766	1.44225	1.14434	1.38309
A1YZC6	2.34593	0.201055	1.00492	0.200071	0.841425	1.44225	1.30766	3.92298	1.44225	4.57736	1.38309
A2A258	4.25091	0.208056	1.12421	0.185068	0.853176	1.44225	9.15362	1.30766	1.44225	8.01039	4.14926
A2A259	3.02698	-0.902278	1.10705	-0.815026	0.415057	1.44225	9.15362	1.30766	1.44225	3.43302	1.38309
A2A3U8	2.22014	1.18321	1.08874	1.08678	0.277136	1.44225	1.30766	1.30766	1.44225	2.28868	5.53235
A2A3V1	3.88439	0.595524	1.08887	0.546919	0.584434	1.44225	5.23064	2.61532	5.769	6.86605	1.38309
A2A3Z2	2.20965	-1.25759	1.09242	-1.15119	0.249654	1.44225	1.30766	6.5383	1.44225	1.14434	1.38309
A2A439	2.23479	-0.0312863	1.01653	-0.0307776	0.975447	1.44225	1.30766	3.92298	1.44225	1.14434	4.14926
A2A472	6.48343	-0.908839	1.08875	-0.834758	0.403854	4.32675	7.84596	13.0766	1.44225	1.14434	11.0647
A2A473	2.29149	1.3369	1.09202	1.22424	0.22086	1.44225	1.30766	1.30766	1.44225	6.86605	1.38309
A2A485	2.86348	-1.75929	1.19257	-1.47521	0.140155	1.44225	10.4613	1.30766	1.44225	1.14434	1.38309
A2A4A6	2.86348	-1.75929	1.19257	-1.47521	0.140155	1.44225	10.4613	1.30766	1.44225	1.14434	1.38309
A2A4E2	10.3535	0.138599	0.877243	0.157994	0.874461	8.6535	11.7689	9.15362	8.6535	11.4434	12.4478
A2A4F1	6.25096	1.82912	1.09732	1.6669	0.0955349	5.769	1.30766	1.30766	10.0957	14.8764	4.14926
A2A4L0	2.42759	-1.44608	1.1165	-1.29519	0.195254	1.44225	7.84596	1.30766	1.44225	1.14434	1.38309
A2A4N9	6.08263	3.01246	1.27601	2.36085	0.0182332	1.44225	1.30766	1.30766	1.44225	17.1651	13.8309
A2A4P3	2.72096	1.57187	1.17042	1.343	0.179273	1.44225	1.30766	1.30766	1.44225	1.14434	9.68161
A2A4P4	3.73525	-2.23646	1.23901	-1.80504	0.0710689	1.44225	9.15362	7.84596	1.44225	1.14434	1.38309
A2A4U6	3.164	-0.43998	1.07958	-0.407549	0.683605	4.32675	5.23064	1.30766	1.44225	1.14434	5.53235
A2A4Z1	5.70308	-0.0133346	1.15275	-0.0115676	0.990771	1.44225	14.3843	1.30766	1.44225	4.57736	11.0647
A2A513	12.3951	4.11271	1.86209	2.20865	0.027199	1.44225	1.30766	1.30766	67.7857	1.14434	1.38309
A2A520	23.4872	-1.13217	1.76316	-0.642128	0.52079	1.44225	32.6915	62.7677	1.44225	41.1963	1.38309
A2A543	2.86366	1.75419	1.18765	1.47703	0.139668	1.44225	1.30766	1.30766	1.44225	10.2991	1.38309
A2A547	6.98785	0.551473	1.14539	0.481474	0.63018	14.4225	1.30766	1.30766	17.307	3.43302	4.14926
A2A5C2	3.08142	-1.89322	1.23075	-1.53826	0.123984	1.44225	1.30766	11.7689	1.44225	1.14434	1.38309
A2A5E1	2.10077	1.15678	1.07775	1.07334	0.28312	1.44225	1.30766	1.30766	1.44225	5.7217	1.38309
A2A5F7	8.81708	-0.173561	0.912849	-0.190131	0.849207	5.769	11.7689	10.4613	7.21125	8.01039	9.68161
A2A5J5	2.77703	0.136785	1.0326	0.132467	0.894615	2.8845	1.30766	3.92298	1.44225	5.7217	1.38309
A2A5J6	2.4228	-0.856585	1.03994	-0.823689	0.410116	2.8845	1.30766	5.23064	1.44225	2.28868	1.38309
A2A5K6	3.65359	-0.940112	1.10991	-0.847013	0.396988	1.44225	5.23064	7.84596	1.44225	4.57736	1.38309
A2A5N1	2.53975	-1.47989	1.13956	-1.29865	0.194064	8.6535	1.30766	1.30766	1.44225	1.14434	1.38309
A2A5N3	3.9806	0.0410769	1.16384	0.0352943	0.971845	1.44225	9.15362	1.30766	1.44225	9.15473	1.38309
A2A5N8	8.54677	-0.426097	0.919486	-0.463408	0.643072	7.21125	13.0766	9.15362	5.769	9.15473	6.91544
A2A5R0	2.29937	-1.27935	1.10628	-1.15645	0.247499	7.21125	1.30766	1.30766	1.44225	1.14434	1.38309
A2A5R2	22.1384	-0.266179	0.796266	-0.334284	0.738165	20.1915	31.3839	20.9226	18.7492	19.4538	22.1294
A2A5V3	2.99092	1.74129	1.18033	1.47525	0.140145	1.44225	1.30766	1.30766	7.21125	1.14434	5.53235
A2A5V4	7.82211	0.152084	1.26497	0.120228	0.904303	1.44225	19.6149	1.30766	1.44225	21.7425	1.38309
A2A5Y4	11.576	0.0124736	1.05201	0.0118569	0.99054	7.21125	1.30766	26.1532	8.6535	20.5981	5.53235
A2A5Z6	5.59638	-1.36464	1.08784	-1.25445	0.209679	5.769	5.23064	13.0766	1.44225	1.14434	6.91544
A2A654	12.1805	-0.654272	1.88075	-0.347878	0.727932	1.44225	41.8451	1.30766	25.9605	1.14434	1.38309
A2A690	15.9834	0.0934865	0.854544	0.109399	0.912886	7.21125	19.6149	19.6149	12.9802	24.0312	12.4478
A2A697	2.20007	1.17754	1.08453	1.08577	0.277582	1.44225	1.30766	1.30766	4.32675	3.43302	1.38309
A2A699	7.66243	-0.310832	0.932286	-0.333409	0.738826	7.21125	7.84596	10.4613	5.769	9.15473	5.53235
A2A6A1	19.507	0.591412	0.824604	0.717208	0.473246	10.0957	18.3072	18.3072	23.076	32.0415	15.214
A2A6D2	2.20965	-1.25759	1.09242	-1.15119	0.249654	1.44225	6.5383	1.30766	1.44225	1.14434	1.38309
A2A6H0	3.57193	0.0671675	1.13883	0.0589794	0.952969	1.44225	1.30766	7.84596	1.44225	8.01039	1.38309
A2A6H3	2.87605	-1.18733	1.12044	-1.0597	0.289282	1.44225	1.30766	9.15362	1.44225	1.14434	2.76618
A2A6I5	2.64554	-1.61148	1.15277	-1.39791	0.162139	1.44225	1.30766	9.15362	1.44225	1.14434	1.38309
A2A6J4	5.19036	-0.674509	1.08478	-0.621791	0.534079	8.6535	1.30766	9.15362	7.21125	3.43302	1.38309
A2A6Q5	6.58031	0.159761	1.08501	0.147244	0.882939	1.44225	10.4613	6.5383	12.9802	1.14434	6.91544
A2A6Q8	2.72811	-0.0340377	1.0412	-0.0326907	0.973921	4.32675	2.61532	1.30766	1.44225	1.14434	5.53235
A2A6T4	2.23479	-0.0312863	1.01653	-0.0307776	0.975447	1.44225	3.92298	1.30766	1.44225	1.14434	4.14926
A2A6U3	9.11609	1.97041	1.03331	1.90689	0.0565347	8.6535	1.30766	1.30766	15.8647	13.7321	13.8309
A2A6V5	3.03477	-0.0692841	1.04438	-0.0663399	0.947107	2.8845	5.23064	1.30766	1.44225	4.57736	2.76618
A2A6Z2	4.53586	-0.188612	1.09541	-0.172184	0.863293	1.44225	2.61532	10.4613	1.44225	5.7217	5.53235
A2A791	2.72259	1.06186	1.08708	0.9768	0.328668	2.8845	1.30766	1.30766	1.44225	8.01039	1.38309
A2A799	2.7546	0.144983	1.03934	0.139496	0.889058	1.44225	5.23064	1.30766	1.44225	5.7217	1.38309
A2A7A2	2.37315	-0.316216	1.01013	-0.313044	0.754247	1.44225	1.30766	5.23064	1.44225	3.43302	1.38309
A2A7A7	4.7709	2.62817	1.35598	1.93821	0.0525972	1.44225	1.30766	1.30766	1.44225	21.7425	1.38309
A2A7B5	11.5818	-0.269046	1.8419	-0.14607	0.883866	1.44225	35.3068	1.30766	1.44225	28.6085	1.38309
A2A7F4	4.60721	-0.116533	1.18424	-0.098404	0.921612	1.44225	11.7689	1.30766	1.44225	10.2991	1.38309
A2A7S7	7.63059	-0.288592	1.07995	-0.267226	0.789295	1.44225	11.7689	11.7689	7.21125	1.14434	12.4478
A2A7S8	6.84742	0.484683	1.1414	0.424639	0.6711	1.44225	14.3843	1.30766	1.44225	11.4434	11.0647
A2A7T3	3.77551	2.22019	1.25026	1.77579	0.0757683	1.44225	1.30766	1.30766	5.769	11.4434	1.38309
A2A7U2	4.11022	0.369353	1.18614	0.311391	0.755503	1.44225	7.84596	1.30766	11.538	1.14434	1.38309
A2A7Y5	2.63596	0.444836	1.02769	0.43285	0.665124	1.44225	3.92298	1.30766	4.32675	3.43302	1.38309
A2A813	5.36953	1.90983	1.24402	1.53521	0.124733	1.44225	1.30766	3.92298	21.6337	1.14434	2.76618
A2A842	3.26087	1.90241	1.26617	1.50249	0.132971	1.44225	1.30766	1.30766	12.9802	1.14434	1.38309
A2A864	13.7965	-0.0205075	0.867239	-0.0236469	0.981134	12.9802	7.84596	20.9226	14.4225	18.3095	8.29853
A2A870	16.2854	-0.0605131	0.9547	-0.0633844	0.94946	1.44225	27.4609	20.9226	12.9802	18.3095	16.5971
A2A884	23.8434	-0.453585	0.855348	-0.530292	0.595909	18.7492	20.9226	43.1528	12.9802	32.0415	15.214
A2A891	5.62965	0.619273	1.22803	0.504283	0.614062	1.44225	10.4613	1.30766	1.44225	1.14434	17.9801
A2A8K5	2.7546	0.144983	1.03934	0.139496	0.889058	1.44225	1.30766	5.23064	1.44225	5.7217	1.38309
A2A8L1	12.4515	0.300285	0.985542	0.30469	0.760602	8.6535	1.30766	23.5379	12.9802	17.1651	11.0647
A2A8L5	14.4277	-0.597033	0.848035	-0.70402	0.48142	12.9802	14.3843	24.8455	8.6535	16.0208	9.68161
A2A8L9	2.34114	1.3496	1.09211	1.23577	0.216543	1.44225	1.30766	1.30766	2.8845	5.7217	1.38309
A2A8N2	2.20965	-1.25759	1.09242	-1.15119	0.249654	1.44225	6.5383	1.30766	1.44225	1.14434	1.38309
A2A8Q4	6.38575	1.26489	1.26236	1.00201	0.31634	8.6535	1.30766	1.30766	24.5182	1.14434	1.38309
A2A8V8	8.53001	-3.5852	1.30793	-2.74113	0.00612286	1.44225	14.3843	31.3839	1.44225	1.14434	1.38309
A2A930	9.138	-0.285302	1.07245	-0.266028	0.790218	1.44225	11.7689	16.9996	1.44225	14.8764	8.29853
A2A977	5.74319	-0.602158	1.10957	-0.542697	0.587339	11.538	1.30766	7.84596	10.0957	2.28868	1.38309
A2A9A2	2.42759	-1.44608	1.1165	-1.29519	0.195254	1.44225	7.84596	1.30766	1.44225	1.14434	1.38309
A2A9C3	20.7484	-0.171519	0.789114	-0.217356	0.827931	20.1915	23.5379	22.2302	20.1915	21.7425	16.5971
A2A9H6	12.1498	0.876562	0.956961	0.915986	0.359674	10.0957	1.30766	14.3843	11.538	21.7425	13.8309
A2A9K3	4.60073	1.64063	1.15329	1.42256	0.154863	1.44225	1.30766	3.92298	11.538	8.01039	1.38309
A2A9L3	4.96932	-0.759611	1.07204	-0.708567	0.478593	7.21125	7.84596	3.92298	1.44225	8.01039	1.38309
A2A9M5	5.88135	0.623929	1.22726	0.508392	0.611179	11.538	1.30766	1.30766	1.44225	18.3095	1.38309
A2A9Q2	6.62332	0.0379356	1.23805	0.0306413	0.975556	1.44225	1.30766	16.9996	1.44225	17.1651	1.38309
A2A9R3	2.90119	-0.233094	1.0706	-0.217723	0.827645	1.44225	6.5383	1.30766	1.44225	1.14434	5.53235
A2A9T0	3.51731	-2.1313	1.22731	-1.73656	0.0824641	1.44225	6.5383	9.15362	1.44225	1.14434	1.38309
A2A9V5	4.02049	-0.973516	1.19692	-0.813354	0.416015	1.44225	1.30766	13.0766	5.769	1.14434	1.38309
A2A9W7	2.20965	-1.25759	1.09242	-1.15119	0.249654	1.44225	6.5383	1.30766	1.44225	1.14434	1.38309
A2A9X5	2.46531	0.239376	1.02671	0.233149	0.815646	1.44225	3.92298	1.30766	1.44225	1.14434	5.53235
A2AA71	2.67068	-0.504958	1.05002	-0.480903	0.630585	1.44225	1.30766	6.5383	1.44225	1.14434	4.14926
A2AA85	2.94334	-1.2121	1.09981	-1.1021	0.270417	5.769	5.23064	1.30766	1.44225	1.14434	2.76618
A2AAA9	3.11914	-0.420073	1.1032	-0.380777	0.703369	1.44225	7.84596	1.30766	1.44225	1.14434	5.53235
A2AAE1	44.1799	-0.35936	0.899086	-0.399695	0.689381	27.4027	69.306	52.3064	23.076	51.4953	41.4926
A2AAJ9	27.4021	-1.09879	1.85236	-0.593182	0.553059	37.4985	73.229	1.30766	1.44225	1.14434	49.7912
A2AAN0	3.36666	-0.569382	1.13938	-0.49973	0.617265	1.44225	9.15362	1.30766	5.769	1.14434	1.38309
A2AAN2	4.71627	0.765082	1.19662	0.639371	0.522581	1.44225	7.84596	1.30766	1.44225	14.8764	1.38309
A2AAU3	2.53975	-1.47989	1.13956	-1.29865	0.194064	8.6535	1.30766	1.30766	1.44225	1.14434	1.38309
A2AAU5	2.42759	-1.44608	1.1165	-1.29519	0.195254	1.44225	1.30766	7.84596	1.44225	1.14434	1.38309
A2AAY5	9.96842	0.868394	1.08493	0.800415	0.423471	18.7492	1.30766	1.30766	7.21125	16.0208	15.214
A2AB59	5.60913	1.38709	1.06544	1.3019	0.192952	1.44225	1.30766	6.5383	5.769	10.2991	8.29853
A2AB60	16.0029	-2.9844	1.21585	-2.45459	0.0141046	1.44225	14.3843	69.306	1.44225	1.14434	8.29853
A2ABU4	16.0151	-0.540235	0.888528	-0.608011	0.54318	8.6535	18.3072	30.0762	5.769	19.4538	13.8309
A2ABV5	9.84926	-0.0611318	1.00694	-0.0607107	0.95159	1.44225	14.3843	14.3843	4.32675	14.8764	9.68161
A2ABX0	5.3059	0.0312693	1.081	0.0289263	0.976923	1.44225	5.23064	9.15362	4.32675	10.2991	1.38309
A2ABY3	4.60513	0.702486	1.13536	0.618732	0.536093	1.44225	1.30766	7.84596	1.44225	11.4434	4.14926
A2ABZ2	2.25993	1.19442	1.1001	1.08574	0.277596	1.44225	1.30766	1.30766	1.44225	1.14434	6.91544
A2AC05	2.86348	-1.75929	1.19257	-1.47521	0.140155	1.44225	1.30766	10.4613	1.44225	1.14434	1.38309
A2AC13	8.54912	0.154531	1.29621	0.119217	0.905103	21.6337	1.30766	1.30766	24.5182	1.14434	1.38309
A2AC16	3.55502	-0.733397	1.16127	-0.631548	0.527682	1.44225	10.4613	1.30766	1.44225	1.14434	5.53235
A2AC60	6.33089	2.18672	1.09876	1.99017	0.0465723	4.32675	1.30766	1.30766	5.769	11.4434	13.8309
A2AC90	2.90834	-0.682264	1.08804	-0.62706	0.53062	1.44225	1.30766	7.84596	4.32675	1.14434	1.38309
A2AC95	3.29937	-2.01579	1.26474	-1.59383	0.110973	1.44225	13.0766	1.30766	1.44225	1.14434	1.38309
A2ACC4	2.27965	1.19836	1.09533	1.09407	0.273926	1.44225	1.30766	1.30766	4.32675	1.14434	4.14926
A2ACC7	2.20965	-1.25759	1.09242	-1.15119	0.249654	1.44225	6.5383	1.30766	1.44225	1.14434	1.38309
A2ACJ2	4.19854	-0.110112	1.1721	-0.093944	0.925154	1.44225	1.30766	10.4613	1.44225	9.15473	1.38309
A2ACL2	3.62947	-0.347376	1.13121	-0.307084	0.75878	2.8845	1.30766	7.84596	7.21125	1.14434	1.38309
A2ACP1	2.45002	-0.832183	1.05174	-0.791247	0.4288	1.44225	6.5383	1.30766	2.8845	1.14434	1.38309
A2ACV6	24.9337	-0.0805569	0.846793	-0.0951318	0.92421	11.538	31.3839	33.9992	18.7492	33.1859	20.7463
A2ACZ1	3.41251	2.00179	1.28542	1.55731	0.119397	1.44225	1.30766	1.30766	1.44225	1.14434	13.8309
A2AD39	10.168	0.385796	1.09749	0.351525	0.725195	18.7492	6.5383	1.30766	15.8647	17.1651	1.38309
A2AD40	2.64554	-1.61148	1.15277	-1.39791	0.162139	1.44225	1.30766	9.15362	1.44225	1.14434	1.38309
A2AD83	5.35523	0.34806	1.1547	0.301429	0.763088	11.538	1.30766	1.30766	5.769	1.14434	11.0647
A2AD84	6.16845	0.42631	1.13545	0.375456	0.707321	1.44225	1.30766	13.0766	1.44225	11.4434	8.29853
A2AD93	2.45273	-0.288775	1.0238	-0.282061	0.777897	1.44225	5.23064	1.30766	1.44225	1.14434	4.14926
A2ADA6	2.42759	-1.44608	1.1165	-1.29519	0.195254	1.44225	1.30766	7.84596	1.44225	1.14434	1.38309
A2ADB1	16.9977	-1.284	1.21329	-1.05828	0.289928	1.44225	30.0762	40.5375	27.4027	1.14434	1.38309
A2ADE0	2.29149	1.3369	1.09202	1.22424	0.22086	1.44225	1.30766	1.30766	1.44225	6.86605	1.38309
A2ADI4	5.02918	-0.184864	1.08097	-0.171016	0.864211	4.32675	1.30766	10.4613	1.44225	5.7217	6.91544
A2ADM8	11.6989	-0.674468	1.07768	-0.625853	0.531412	1.44225	22.2302	19.6149	1.44225	17.1651	8.29853
A2ADN1	12.895	-0.422018	0.840811	-0.501917	0.615726	11.538	15.6919	16.9996	11.538	9.15473	12.4478
A2ADR8	2.86348	-1.75929	1.19257	-1.47521	0.140155	1.44225	10.4613	1.30766	1.44225	1.14434	1.38309
A2ADS6	3.43583	2.07342	1.27883	1.62133	0.104946	1.44225	1.30766	1.30766	1.44225	13.7321	1.38309
A2ADS8	2.42759	-1.44608	1.1165	-1.29519	0.195254	1.44225	7.84596	1.30766	1.44225	1.14434	1.38309
A2ADY9	4.85103	0.514922	1.03853	0.49582	0.620022	1.44225	6.5383	3.92298	4.32675	4.57736	8.29853
A2ADZ8	3.15685	0.847489	1.13324	0.747844	0.454554	1.44225	1.30766	3.92298	1.44225	1.14434	9.68161
A2AE27	5.83133	-2.0694	1.19336	-1.7341	0.0829011	7.21125	1.30766	19.6149	4.32675	1.14434	1.38309
A2AE91	3.79811	-0.157881	1.16591	-0.135414	0.892284	1.44225	9.15362	1.30766	1.44225	1.14434	8.29853
A2AE94	2.20965	-1.25759	1.09242	-1.15119	0.249654	1.44225	6.5383	1.30766	1.44225	1.14434	1.38309
A2AE98	4.33087	-1.52685	1.15441	-1.32263	0.185959	10.0957	1.30766	7.84596	1.44225	1.14434	4.14926
A2AEB4	3.67458	2.15938	1.23556	1.7477	0.080516	1.44225	1.30766	1.30766	1.44225	6.86605	9.68161
A2AED8	2.88862	-0.691683	1.08431	-0.637899	0.523539	1.44225	1.30766	7.84596	1.44225	1.14434	4.14926
A2AEE7	14.0175	-0.709297	0.966343	-0.734002	0.462948	10.0957	19.6149	22.2302	14.4225	1.14434	16.5971
A2AEK1	4.06226	-0.857936	1.18313	-0.725141	0.468366	1.44225	13.0766	1.30766	1.44225	5.7217	1.38309
A2AEP2	11.8199	-0.148609	0.984042	-0.151019	0.879961	7.21125	11.7689	18.3072	1.44225	11.4434	20.7463
A2AEP5	2.29937	-1.27935	1.10628	-1.15645	0.247499	7.21125	1.30766	1.30766	1.44225	1.14434	1.38309
A2AER8	4.33629	0.46133	1.08436	0.42544	0.670516	4.32675	3.92298	2.61532	4.32675	1.14434	9.68161
A2AES1	3.59267	0.283581	1.10785	0.255974	0.797971	7.21125	1.30766	1.30766	5.769	4.57736	1.38309
A2AET8	4.17114	-2.42375	1.33803	-1.81143	0.0700748	1.44225	18.3072	1.30766	1.44225	1.14434	1.38309
A2AEU1	9.56724	0.298993	1.10354	0.27094	0.786437	11.538	1.30766	13.0766	7.21125	22.8868	1.38309
A2AEV7	5.56871	-0.0970537	1.03177	-0.0940656	0.925057	4.32675	6.5383	6.5383	4.32675	10.2991	1.38309
A2AEW0	2.77224	1.66373	1.14377	1.45459	0.145782	1.44225	1.30766	1.30766	4.32675	6.86605	1.38309
A2AEW9	7.17616	0.423171	1.16462	0.363355	0.71634	1.44225	15.6919	1.30766	7.21125	16.0208	1.38309
A2AEY4	13.3583	-0.0207405	0.8488	-0.0244351	0.980506	12.9802	9.15362	18.3072	10.0957	17.1651	12.4478
A2AF47	9.84113	-0.447651	1.07717	-0.41558	0.677718	1.44225	13.0766	19.6149	8.6535	14.8764	1.38309
A2AF67	4.14349	0.620024	1.19509	0.518811	0.603893	7.21125	1.30766	1.30766	1.44225	1.14434	12.4478
A2AF73	7.36236	-1.16437	1.05196	-1.10685	0.268357	2.8845	15.6919	11.7689	5.769	1.14434	6.91544
A2AF81	2.73082	0.976303	1.09908	0.888295	0.374382	2.8845	1.30766	1.30766	1.44225	1.14434	8.29853
A2AFG3	4.03504	-0.551143	1.17249	-0.470063	0.63831	1.44225	1.30766	11.7689	1.44225	6.86605	1.38309
A2AFI3	5.48714	2.82371	1.38662	2.0364	0.04171	1.44225	1.30766	1.30766	1.44225	1.14434	26.2787
A2AFJ1	4.68245	-0.391785	1.19864	-0.326859	0.743775	1.44225	13.0766	1.30766	1.44225	1.14434	9.68161
A2AFJ4	2.29149	1.3369	1.09202	1.22424	0.22086	1.44225	1.30766	1.30766	1.44225	6.86605	1.38309
A2AFK4	2.99976	-0.482704	1.08019	-0.446871	0.654968	1.44225	1.30766	7.84596	1.44225	4.57736	1.38309
A2AFK7	3.0205	0.200849	1.09609	0.183241	0.854609	5.769	1.30766	1.30766	7.21125	1.14434	1.38309
A2AFM3	2.82189	1.67992	1.14822	1.46307	0.143447	1.44225	1.30766	1.30766	5.769	5.7217	1.38309
A2AFN3	2.53975	-1.47989	1.13956	-1.29865	0.194064	8.6535	1.30766	1.30766	1.44225	1.14434	1.38309
A2AFQ9	6.56852	-3.17352	1.28136	-2.47669	0.0132608	1.44225	18.3072	15.6919	1.44225	1.14434	1.38309
A2AFR3	14.5204	0.144054	0.837864	0.17193	0.863493	8.6535	14.3843	18.3072	11.538	14.8764	19.3632
A2AFX6	2.86348	-1.76096	1.16026	-1.51772	0.129084	1.44225	3.92298	7.84596	1.44225	1.14434	1.38309
A2AFY7	3.0205	1.7563	1.22703	1.43134	0.152332	1.44225	1.30766	1.30766	11.538	1.14434	1.38309
A2AG06	6.34293	0.414547	1.02882	0.402933	0.686998	5.769	9.15362	1.30766	10.0957	3.43302	8.29853
A2AG09	5.11021	-1.47347	1.13979	-1.29276	0.196095	1.44225	11.7689	9.15362	5.769	1.14434	1.38309
A2AG10	2.10077	1.15678	1.07775	1.07334	0.28312	1.44225	1.30766	1.30766	1.44225	5.7217	1.38309
A2AG36	3.38909	-0.170508	1.13443	-0.150303	0.880526	1.44225	7.84596	1.30766	7.21125	1.14434	1.38309
A2AG39	7.01166	0.914156	1.08825	0.840027	0.400893	1.44225	1.30766	11.7689	4.32675	8.01039	15.214
A2AG50	18.0991	-0.0329989	0.842546	-0.0391657	0.968758	15.8647	19.6149	19.6149	11.538	30.8972	11.0647
A2AG58	4.27615	-0.121952	1.13633	-0.107321	0.914534	1.44225	1.30766	10.4613	5.769	1.14434	5.53235
A2AGB2	3.73525	-2.23602	1.25054	-1.78804	0.0737688	1.44225	11.7689	5.23064	1.44225	1.14434	1.38309
A2AGD6	2.67068	-0.504958	1.05002	-0.480903	0.630585	1.44225	6.5383	1.30766	1.44225	1.14434	4.14926
A2AGD9	3.73544	0.531713	1.15818	0.459092	0.646168	1.44225	1.30766	6.5383	1.44225	10.2991	1.38309
A2AGH5	4.00348	-0.64312	1.11753	-0.575485	0.564963	1.44225	6.5383	6.5383	1.44225	1.14434	6.91544
A2AGH8	13.1194	-0.836126	0.911755	-0.917051	0.359116	8.6535	13.0766	28.7685	4.32675	11.4434	12.4478
A2AGL3	16.2157	4.52917	1.31564	3.44257	0.000576215	1.44225	1.30766	1.30766	1.44225	57.217	34.5772
A2AGQ3	4.17114	-2.42375	1.33803	-1.81143	0.0700748	1.44225	18.3072	1.30766	1.44225	1.14434	1.38309
A2AGQ6	3.9532	-2.33191	1.32758	-1.75651	0.079002	1.44225	1.30766	16.9996	1.44225	1.14434	1.38309
A2AGR1	5.32371	-0.974648	1.22483	-0.795741	0.426182	1.44225	1.30766	18.3072	1.44225	1.14434	8.29853
A2AGR4	2.23479	-0.0312863	1.01653	-0.0307776	0.975447	1.44225	3.92298	1.30766	1.44225	1.14434	4.14926
A2AGS6	2.7546	0.144983	1.03934	0.139496	0.889058	1.44225	5.23064	1.30766	1.44225	5.7217	1.38309
A2AGT5	7.22235	-3.32164	1.41611	-2.3456	0.0189963	1.44225	36.6145	1.30766	1.44225	1.14434	1.38309
A2AGX3	10.5339	0.696361	0.904791	0.769638	0.441515	7.21125	9.15362	7.84596	10.0957	20.5981	8.29853
A2AH22	11.416	-0.165473	0.865357	-0.19122	0.848353	10.0957	13.0766	13.0766	7.21125	12.5878	12.4478
A2AH27	2.25993	1.19442	1.1001	1.08574	0.277596	1.44225	1.30766	1.30766	1.44225	1.14434	6.91544
A2AH75	19.8404	-0.547682	0.829446	-0.660299	0.509062	15.8647	33.9992	20.9226	11.538	22.8868	13.8309
A2AHB7	2.64554	-1.61148	1.15277	-1.39791	0.162139	1.44225	9.15362	1.30766	1.44225	1.14434	1.38309
A2AHC3	16.7269	0.126835	0.835533	0.151801	0.879344	10.0957	14.3843	23.5379	15.8647	24.0312	12.4478
A2AHG0	14.3705	-0.325351	0.858499	-0.378977	0.704705	10.0957	20.9226	16.9996	12.9802	18.3095	6.91544
A2AHJ4	15.7899	-0.106696	0.854095	-0.124924	0.900584	8.6535	19.6149	20.9226	12.9802	22.8868	9.68161
A2AHJ7	5.26086	-2.81388	1.28274	-2.19364	0.0282612	1.44225	7.84596	18.3072	1.44225	1.14434	1.38309
A2AHK0	14.7067	0.448208	1.01799	0.440286	0.65973	7.21125	1.30766	28.7685	8.6535	16.0208	26.2787
A2AHL1	5.57114	-0.288197	1.0637	-0.270939	0.786438	1.44225	6.5383	10.4613	1.44225	8.01039	5.53235
A2AHM0	3.05439	1.86845	1.22156	1.52956	0.126127	1.44225	1.30766	1.30766	1.44225	11.4434	1.38309
A2AHQ2	2.77224	1.66373	1.14377	1.45459	0.145782	1.44225	1.30766	1.30766	4.32675	6.86605	1.38309
A2AHQ7	9.01766	-0.407072	0.90384	-0.45038	0.652436	8.6535	10.4613	11.7689	5.769	9.15473	8.29853
A2AHW8	8.42919	-1.64691	1.066	-1.54495	0.122359	7.21125	22.2302	9.15362	1.44225	9.15473	1.38309
A2AHY8	6.34491	1.12419	1.00198	1.12198	0.261873	1.44225	5.23064	5.23064	10.0957	9.15473	6.91544
A2AHZ2	2.86366	1.75419	1.18765	1.47703	0.139668	1.44225	1.30766	1.30766	1.44225	10.2991	1.38309
A2AI08	3.56217	-1.59713	1.14039	-1.40051	0.161359	2.8845	5.23064	7.84596	2.8845	1.14434	1.38309
A2AI14	2.49045	1.39461	1.12989	1.23429	0.217097	1.44225	1.30766	1.30766	1.44225	1.14434	8.29853
A2AI17	2.20965	-1.25759	1.09242	-1.15119	0.249654	1.44225	6.5383	1.30766	1.44225	1.14434	1.38309
A2AI20	2.49045	1.39461	1.12989	1.23429	0.217097	1.44225	1.30766	1.30766	1.44225	1.14434	8.29853
A2AI21	5.42454	-0.127028	1.20786	-0.105168	0.916243	1.44225	1.30766	14.3843	1.44225	12.5878	1.38309
A2AI22	2.23479	-0.0312863	1.01653	-0.0307776	0.975447	1.44225	3.92298	1.30766	1.44225	1.14434	4.14926
A2AI57	12.385	-0.143738	0.848542	-0.169394	0.865487	11.538	14.3843	13.0766	8.6535	11.4434	15.214
A2AI62	2.25993	1.19442	1.1001	1.08574	0.277596	1.44225	1.30766	1.30766	1.44225	1.14434	6.91544
A2AI76	5.93832	0.0652122	1.0043	0.0649333	0.948227	4.32675	2.61532	10.4613	7.21125	6.86605	4.14926
A2AI78	2.20965	-1.25759	1.09242	-1.15119	0.249654	1.44225	6.5383	1.30766	1.44225	1.14434	1.38309
A2AI88	2.10077	1.15678	1.07775	1.07334	0.28312	1.44225	1.30766	1.30766	1.44225	5.7217	1.38309
A2AIK5	2.15042	0.520421	1.02281	0.508813	0.610883	2.8845	1.30766	1.30766	1.44225	4.57736	1.38309
A2AIL4	2.67068	-0.504958	1.05002	-0.480903	0.630585	1.44225	6.5383	1.30766	1.44225	1.14434	4.14926
A2AIM4	12.2519	2.55937	1.20679	2.1208	0.0339383	1.44225	1.30766	7.84596	1.44225	10.2991	51.1742
A2AIR4	3.77297	-0.867901	1.18082	-0.734996	0.462342	1.44225	1.30766	11.7689	1.44225	1.14434	5.53235
A2AIR9	13.472	1.16047	1.18049	0.983038	0.325589	1.44225	1.30766	22.2302	1.44225	30.8972	23.5125
A2AIS0	15.4053	-0.0174306	1.13393	-0.0153718	0.987736	8.6535	36.6145	1.30766	15.8647	28.6085	1.38309
A2AIU7	2.70016	1.07275	1.0834	0.990173	0.32209	1.44225	1.30766	2.61532	1.44225	8.01039	1.38309
A2AIV2	12.2128	-0.152706	0.951156	-0.160547	0.87245	8.6535	9.15362	20.9226	2.8845	20.5981	11.0647
A2AIV6	11.6328	-0.199178	0.97356	-0.204587	0.837895	8.6535	15.6919	13.0766	11.538	19.4538	1.38309
A2AIV8	6.12098	-1.37194	1.03563	-1.32474	0.185258	4.32675	13.0766	9.15362	1.44225	4.57736	4.14926
A2AIW3	3.01262	1.80747	1.173	1.54089	0.123343	1.44225	1.30766	1.30766	5.769	6.86605	1.38309
A2AJ01	3.73525	-2.23602	1.25054	-1.78804	0.0737688	1.44225	11.7689	5.23064	1.44225	1.14434	1.38309
A2AJ15	3.82498	-0.483697	1.17354	-0.412169	0.680215	1.44225	1.30766	10.4613	7.21125	1.14434	1.38309
A2AJ26	8.78191	1.05015	1.15615	0.908318	0.36371	1.44225	14.3843	1.30766	15.8647	18.3095	1.38309
A2AJ72	8.95815	-0.57978	0.972837	-0.595969	0.551196	10.0957	7.84596	14.3843	1.44225	10.2991	9.68161
A2AJ76	27.5168	-0.500206	0.870187	-0.574826	0.565409	14.4225	41.8451	40.5375	12.9802	33.1859	22.1294
A2AJ88	9.98864	-0.0685353	0.916352	-0.0747915	0.940381	7.21125	7.84596	15.6919	5.769	13.7321	9.68161
A2AJ95	2.49045	1.39461	1.12989	1.23429	0.217097	1.44225	1.30766	1.30766	1.44225	1.14434	8.29853
A2AJA7	2.29937	-1.27935	1.10628	-1.15645	0.247499	7.21125	1.30766	1.30766	1.44225	1.14434	1.38309
A2AJA9	14.9467	-0.961343	0.950052	-1.01188	0.311593	15.8647	18.3072	24.8455	11.538	1.14434	17.9801
A2AJB1	7.25303	-0.288002	1.1194	-0.257283	0.79696	5.769	1.30766	16.9996	4.32675	13.7321	1.38309
A2AJB7	2.29149	1.3369	1.09202	1.22424	0.22086	1.44225	1.30766	1.30766	1.44225	6.86605	1.38309
A2AJD1	5.22903	-0.0197216	1.16834	-0.0168801	0.986532	2.8845	1.30766	11.7689	1.44225	12.5878	1.38309
A2AJG0	3.97563	-1.80627	1.18109	-1.52932	0.126185	1.44225	6.5383	10.4613	2.8845	1.14434	1.38309
A2AJH3	2.10077	1.15678	1.07775	1.07334	0.28312	1.44225	1.30766	1.30766	1.44225	5.7217	1.38309
A2AJI0	17.6905	-0.459019	1.11439	-0.4119	0.680412	1.44225	24.8455	35.3068	1.44225	32.0415	11.0647
A2AJI1	3.0205	-1.81635	1.22513	-1.48258	0.138186	11.538	1.30766	1.30766	1.44225	1.14434	1.38309
A2AJK6	29.5613	-0.0630818	0.864039	-0.0730081	0.9418	18.7492	26.1532	45.7681	30.2872	41.1963	15.214
A2AJN7	4.03398	1.33113	1.10369	1.20607	0.227789	4.32675	1.30766	1.30766	5.769	4.57736	6.91544
A2AJR5	2.64554	-1.61148	1.15277	-1.39791	0.162139	1.44225	9.15362	1.30766	1.44225	1.14434	1.38309
A2AJT4	9.69692	0.213005	0.987457	0.21571	0.829214	8.6535	16.9996	1.30766	10.0957	11.4434	9.68161
A2AJW4	3.29937	-2.01798	1.21088	-1.66653	0.0956071	1.44225	5.23064	9.15362	1.44225	1.14434	1.38309
A2AJW5	8.83923	-0.603278	0.948335	-0.636144	0.524682	5.769	10.4613	15.6919	4.32675	5.7217	11.0647
A2AJX4	9.39432	-0.00116487	0.897322	-0.00129817	0.998964	8.6535	10.4613	9.15362	7.21125	12.5878	8.29853
A2AJY2	16.3999	-0.250664	0.816643	-0.306945	0.758885	12.9802	18.3072	22.2302	12.9802	19.4538	12.4478
A2AJY5	5.52908	-1.33948	1.239	-1.0811	0.279652	1.44225	1.30766	20.9226	1.44225	1.14434	6.91544
A2AK33	2.86348	-1.75929	1.19257	-1.47521	0.140155	1.44225	1.30766	10.4613	1.44225	1.14434	1.38309
A2AK42	6.16143	-1.81863	1.15526	-1.57422	0.115436	12.9802	14.3843	1.30766	5.769	1.14434	1.38309
A2AKB4	9.22057	0.122404	1.0354	0.118219	0.905894	4.32675	5.23064	16.9996	1.44225	14.8764	12.4478
A2AKB9	6.83513	1.07224	1.06804	1.00393	0.315412	1.44225	10.4613	1.30766	5.769	13.7321	8.29853
A2AKD7	11.5621	0.330136	0.889673	0.371076	0.710581	7.21125	6.5383	16.9996	11.538	16.0208	11.0647
A2AKI5	3.45195	0.152381	1.14515	0.133066	0.894141	7.21125	1.30766	1.30766	1.44225	1.14434	8.29853
A2AKP6	7.69028	0.548309	0.936227	0.585658	0.558105	4.32675	7.84596	6.5383	7.21125	9.15473	11.0647
A2AKS7	2.25451	-0.0263096	1.01931	-0.0258112	0.979408	1.44225	1.30766	3.92298	4.32675	1.14434	1.38309
A2AKU3	2.20965	-1.25759	1.09242	-1.15119	0.249654	1.44225	6.5383	1.30766	1.44225	1.14434	1.38309
A2AKU9	2.20965	-1.25759	1.09242	-1.15119	0.249654	1.44225	1.30766	6.5383	1.44225	1.14434	1.38309
A2AKV1	3.19358	-0.874049	1.09588	-0.797576	0.425117	5.769	5.23064	1.30766	4.32675	1.14434	1.38309
A2AKW0	2.64554	-1.61148	1.15277	-1.39791	0.162139	1.44225	9.15362	1.30766	1.44225	1.14434	1.38309
A2AKX3	19.1564	-0.886453	0.824293	-1.07541	0.282191	14.4225	33.9992	26.1532	14.4225	14.8764	11.0647
A2AKY4	3.95338	0.340065	1.16526	0.291835	0.770413	1.44225	1.30766	7.84596	1.44225	10.2991	1.38309
A2AL19	2.86348	-1.75929	1.19257	-1.47521	0.140155	1.44225	10.4613	1.30766	1.44225	1.14434	1.38309
A2AL49	3.73525	-2.2339	1.31307	-1.70128	0.08889	1.44225	15.6919	1.30766	1.44225	1.14434	1.38309
A2AL50	12.8015	0.630801	1.22192	0.516237	0.605689	1.44225	1.30766	27.4609	1.44225	35.4746	9.68161
A2ALB1	6.6492	0.193175	1.01162	0.190955	0.848561	4.32675	7.84596	6.5383	1.44225	11.4434	8.29853
A2ALC6	3.38909	-0.170508	1.13443	-0.150303	0.880526	1.44225	7.84596	1.30766	7.21125	1.14434	1.38309
A2ALF3	3.73525	-2.2339	1.31307	-1.70128	0.08889	1.44225	15.6919	1.30766	1.44225	1.14434	1.38309
A2ALI5	2.86348	-1.76096	1.16026	-1.51772	0.129084	1.44225	7.84596	3.92298	1.44225	1.14434	1.38309
A2ALK0	2.45002	-1.45255	1.11056	-1.30795	0.190891	2.8845	6.5383	1.30766	1.44225	1.14434	1.38309
A2ALK6	9.35869	-0.531051	0.993083	-0.53475	0.592823	5.769	10.4613	16.9996	10.0957	11.4434	1.38309
A2ALK8	8.71608	0.205919	0.913302	0.225467	0.821616	7.21125	6.5383	10.4613	11.538	6.86605	9.68161
A2ALN0	2.53666	0.411133	1.02231	0.402162	0.687565	1.44225	1.30766	3.92298	1.44225	5.7217	1.38309
A2ALP5	3.55521	2.11902	1.23342	1.71801	0.0857954	1.44225	1.30766	1.30766	1.44225	10.2991	5.53235
A2ALR9	2.90148	0.149605	1.04908	0.142606	0.886602	5.769	1.30766	1.30766	1.44225	3.43302	4.14926
A2ALS4	3.86946	-0.0622935	1.11762	-0.0557375	0.955551	1.44225	1.30766	9.15362	1.44225	5.7217	4.14926
A2ALU4	12.116	-0.389592	0.899167	-0.433281	0.664811	8.6535	13.0766	19.6149	8.6535	17.1651	5.53235
A2ALV3	2.95148	1.73003	1.21281	1.42647	0.153733	1.44225	1.30766	1.30766	1.44225	1.14434	11.0647
A2ALV5	7.1633	-0.643305	1.10822	-0.580484	0.561588	2.8845	9.15362	14.3843	1.44225	13.7321	1.38309
A2ALV7	2.29937	-1.27935	1.10628	-1.15645	0.247499	7.21125	1.30766	1.30766	1.44225	1.14434	1.38309
A2ALW2	3.88783	1.28636	1.15012	1.11846	0.263372	1.44225	3.92298	1.30766	7.21125	1.14434	8.29853
A2AM05	21.5057	-0.458982	0.814314	-0.563642	0.572998	15.8647	27.4609	31.3839	12.9802	20.5981	20.7463
A2AM29	4.5641	-0.610846	1.12915	-0.540979	0.588522	8.6535	6.5383	1.30766	1.44225	1.14434	8.29853
A2AM57	6.35251	-1.33779	1.14326	-1.17016	0.241937	11.538	14.3843	1.30766	1.44225	1.14434	8.29853
A2AM80	5.08109	0.598897	1.0966	0.546139	0.58497	5.769	5.23064	1.30766	1.44225	12.5878	4.14926
A2AMC3	2.42759	-1.44608	1.1165	-1.29519	0.195254	1.44225	7.84596	1.30766	1.44225	1.14434	1.38309
A2AMD0	4.1441	0.458916	1.17445	0.39075	0.695982	1.44225	7.84596	1.30766	1.44225	11.4434	1.38309
A2AMD2	4.47093	-0.787127	1.11211	-0.70778	0.479082	1.44225	6.5383	9.15362	1.44225	6.86605	1.38309
A2AMH5	2.20965	-1.25759	1.09242	-1.15119	0.249654	1.44225	6.5383	1.30766	1.44225	1.14434	1.38309
A2AMI2	6.50143	0.140279	1.24573	0.112608	0.910341	1.44225	15.6919	1.30766	1.44225	1.14434	17.9801
A2AMM0	2.34114	0.729916	1.03187	0.707373	0.479335	2.8845	1.30766	1.30766	1.44225	5.7217	1.38309
A2AMP0	2.20965	-1.25759	1.09242	-1.15119	0.249654	1.44225	6.5383	1.30766	1.44225	1.14434	1.38309
A2AMQ5	3.37642	0.250494	1.10036	0.227647	0.819921	2.8845	1.30766	5.23064	1.44225	8.01039	1.38309
A2AMS8	2.34114	0.729916	1.03187	0.707373	0.479335	2.8845	1.30766	1.30766	1.44225	5.7217	1.38309
A2AMT1	4.01605	-0.307046	1.17747	-0.260768	0.794271	1.44225	10.4613	1.30766	1.44225	1.14434	8.29853
A2AMW0	23.5966	-0.474831	1.90772	-0.2489	0.803438	12.9802	67.9983	1.30766	1.44225	1.14434	56.7066
A2AMY5	3.0249	0.359366	1.05426	0.340872	0.7332	1.44225	1.30766	5.23064	1.44225	4.57736	4.14926
A2AN08	33.7078	0.333977	0.85144	0.392249	0.694874	20.1915	24.8455	44.4605	25.9605	48.0623	38.7265
A2AN84	6.02393	-0.0361796	1.22276	-0.0295883	0.976395	1.44225	1.30766	15.6919	1.44225	14.8764	1.38309
A2AN91	2.23479	-0.0312863	1.01653	-0.0307776	0.975447	1.44225	3.92298	1.30766	1.44225	1.14434	4.14926
A2ANL9	3.36666	-0.569382	1.13938	-0.49973	0.617265	1.44225	9.15362	1.30766	5.769	1.14434	1.38309
A2ANP2	2.52003	0.227873	1.02942	0.221361	0.824811	4.32675	1.30766	1.30766	2.8845	1.14434	4.14926
A2ANT9	10.5493	0.300672	0.976153	0.308018	0.758069	10.0957	16.9996	1.30766	10.0957	13.7321	11.0647
A2ANX3	4.45638	-2.53282	1.21133	-2.09095	0.0365326	5.769	10.4613	6.5383	1.44225	1.14434	1.38309
A2ANX6	2.29937	1.2048	1.10649	1.08884	0.276224	1.44225	1.30766	1.30766	7.21125	1.14434	1.38309
A2ANY6	6.10596	3.0283	1.39021	2.17831	0.0293827	1.44225	1.30766	1.30766	1.44225	29.7529	1.38309
A2ANY8	5.93315	0.530928	1.04333	0.508877	0.610838	2.8845	6.5383	5.23064	1.44225	12.5878	6.91544
A2AP18	5.40848	0.947857	1.13646	0.834045	0.404256	8.6535	1.30766	1.30766	7.21125	12.5878	1.38309
A2AP29	3.32469	2.00614	1.21983	1.6446	0.100053	1.44225	1.30766	1.30766	1.44225	10.2991	4.14926
A2AP58	12.3452	-0.339112	0.978817	-0.346451	0.729004	8.6535	18.3072	14.3843	1.44225	9.15473	22.1294
A2AP83	6.35917	0.502797	1.13809	0.441791	0.658641	1.44225	1.30766	13.0766	1.44225	12.5878	8.29853
A2AP88	7.59731	-3.40103	1.19255	-2.8519	0.0043459	11.538	13.0766	16.9996	1.44225	1.14434	1.38309
A2AP89	13.1407	0.234956	0.864648	0.271736	0.785825	10.0957	15.6919	10.4613	7.21125	16.0208	19.3632
A2APA5	2.47245	-1.45868	1.11002	-1.31411	0.188811	4.32675	5.23064	1.30766	1.44225	1.14434	1.38309
A2APA8	4.01091	-1.46725	1.14664	-1.27961	0.200682	8.6535	7.84596	1.30766	1.44225	3.43302	1.38309
A2APC3	3.70614	2.19726	1.25714	1.74782	0.0804953	1.44225	1.30766	1.30766	1.44225	12.5878	4.14926
A2APF3	3.38121	-0.0907384	1.09464	-0.0828935	0.933936	1.44225	2.61532	6.5383	1.44225	6.86605	1.38309
A2APF7	2.26708	0.559766	1.0352	0.540732	0.588692	1.44225	1.30766	2.61532	4.32675	1.14434	2.76618
A2API1	5.26104	-0.46256	1.20563	-0.383666	0.701226	1.44225	15.6919	1.30766	1.44225	10.2991	1.38309
A2API3	8.79222	-0.202624	0.932949	-0.217187	0.828063	8.6535	14.3843	5.23064	8.6535	10.2991	5.53235
A2API5	11.6857	1.34766	1.05836	1.27336	0.202892	1.44225	16.9996	1.30766	12.9802	26.3198	11.0647
A2API8	2.64554	-1.61148	1.15277	-1.39791	0.162139	1.44225	1.30766	9.15362	1.44225	1.14434	1.38309
A2APL8	2.48222	1.49233	1.1185	1.33422	0.18213	1.44225	1.30766	1.30766	1.44225	8.01039	1.38309
A2APM1	2.29149	1.3369	1.09202	1.22424	0.22086	1.44225	1.30766	1.30766	1.44225	6.86605	1.38309
A2APM5	2.42759	-1.44608	1.1165	-1.29519	0.195254	1.44225	1.30766	7.84596	1.44225	1.14434	1.38309
A2APN2	2.20965	-1.25759	1.09242	-1.15119	0.249654	1.44225	1.30766	6.5383	1.44225	1.14434	1.38309
A2APR8	2.78012	1.5935	1.18347	1.34647	0.178151	1.44225	1.30766	1.30766	10.0957	1.14434	1.38309
A2APT9	2.45002	-1.45255	1.11056	-1.30795	0.190891	2.8845	6.5383	1.30766	1.44225	1.14434	1.38309
A2APU8	3.78554	-0.504769	1.16978	-0.431507	0.666099	1.44225	10.4613	1.30766	1.44225	1.14434	6.91544
A2APX3	2.12799	0.525956	1.02028	0.515501	0.606203	1.44225	2.61532	1.30766	1.44225	4.57736	1.38309
A2APX8	8.69742	-0.968928	0.979232	-0.989477	0.32243	7.21125	11.7689	15.6919	1.44225	9.15473	6.91544
A2APZ1	3.00078	-0.735616	1.10864	-0.663529	0.506992	8.6535	1.30766	1.30766	1.44225	1.14434	4.14926
A2APZ7	4.94752	0.544783	1.07547	0.506551	0.61247	4.32675	6.5383	1.30766	1.44225	9.15473	6.91544
A2AQ07	36.7876	0.0416724	1.15184	0.0361791	0.97114	1.44225	81.075	26.1532	15.8647	22.8868	73.3036
A2AQ17	4.22668	1.45414	1.15483	1.25918	0.207965	4.32675	1.30766	1.30766	1.44225	11.4434	5.53235
A2AQ19	8.94523	-0.573386	0.994895	-0.576328	0.564394	8.6535	6.5383	16.9996	8.6535	11.4434	1.38309
A2AQ25	16.9361	1.06742	1.66937	0.639417	0.522552	1.44225	30.0762	1.30766	21.6337	45.7736	1.38309
A2AQ41	3.43583	2.07342	1.27883	1.62133	0.104946	1.44225	1.30766	1.30766	1.44225	13.7321	1.38309
A2AQ43	4.38908	-2.51011	1.34654	-1.86412	0.0623044	1.44225	1.30766	19.6149	1.44225	1.14434	1.38309
A2AQ50	3.57982	0.00511763	1.12431	0.00455181	0.996368	1.44225	7.84596	1.30766	7.21125	2.28868	1.38309
A2AQ87	16.7967	-0.0256935	0.819231	-0.031363	0.97498	12.9802	15.6919	22.2302	11.538	21.7425	16.5971
A2AQ92	5.56392	-0.378435	1.12908	-0.335171	0.737496	8.6535	9.15362	1.30766	1.44225	11.4434	1.38309
A2AQ99	8.4711	2.71876	1.07919	2.51926	0.0117603	1.44225	3.92298	1.30766	17.307	17.1651	9.68161
A2AQA7	6.04946	-0.540222	1.04503	-0.516944	0.605195	8.6535	3.92298	9.15362	2.8845	10.2991	1.38309
A2AQB2	26.6012	0.497737	1.01716	0.489339	0.624602	23.076	41.8451	1.30766	18.7492	40.0519	34.5772
A2AQC3	6.98859	-0.409236	1.00437	-0.407457	0.683673	4.32675	9.15362	10.4613	1.44225	6.86605	9.68161
A2AQD5	5.86035	2.94334	1.2807	2.29823	0.0215486	1.44225	1.30766	1.30766	1.44225	10.2991	19.3632
A2AQD6	4.38908	-2.51011	1.34654	-1.86412	0.0623044	1.44225	1.30766	19.6149	1.44225	1.14434	1.38309
A2AQE2	5.11834	-0.610885	1.2136	-0.503366	0.614707	1.44225	1.30766	15.6919	1.44225	1.14434	9.68161
A2AQH4	11.5498	1.06647	1.07907	0.988324	0.322994	1.44225	1.30766	19.6149	7.21125	21.7425	17.9801
A2AQL4	2.20965	-1.25759	1.09242	-1.15119	0.249654	1.44225	1.30766	6.5383	1.44225	1.14434	1.38309
A2AQP0	38.1153	-0.30583	0.894676	-0.341833	0.732476	24.5182	49.6911	52.3064	15.8647	50.351	35.9603
A2AQR3	2.97564	-0.708984	1.0739	-0.660195	0.509129	5.769	3.92298	1.30766	4.32675	1.14434	1.38309
A2AQW0	6.93578	-0.045623	1.06867	-0.0426913	0.965948	4.32675	6.5383	10.4613	2.8845	16.0208	1.38309
A2AQX6	2.53975	1.41075	1.14033	1.23714	0.216035	1.44225	1.30766	1.30766	8.6535	1.14434	1.38309
A2AQY8	2.79231	1.67129	1.14267	1.46262	0.143571	1.44225	1.30766	1.30766	1.44225	5.7217	5.53235
A2AR02	6.09675	-0.503713	0.998685	-0.504376	0.613997	7.21125	7.84596	6.5383	1.44225	8.01039	5.53235
A2AR26	4.25298	-0.676098	1.18233	-0.571834	0.567434	1.44225	1.30766	13.0766	1.44225	6.86605	1.38309
A2AR50	3.19049	-0.273229	1.09895	-0.248628	0.803648	1.44225	7.84596	1.30766	1.44225	5.7217	1.38309
A2AR60	3.5846	-2.15373	1.19671	-1.79971	0.0719065	5.769	5.23064	6.5383	1.44225	1.14434	1.38309
A2AR81	4.82497	-2.67145	1.26258	-2.11587	0.0343555	1.44225	11.7689	11.7689	1.44225	1.14434	1.38309
A2ARA8	5.05866	0.60884	1.10004	0.55347	0.579942	4.32675	6.5383	1.30766	1.44225	12.5878	4.14926
A2ARF0	2.3908	0.186765	1.01241	0.184475	0.853641	4.32675	1.30766	1.30766	1.44225	4.57736	1.38309
A2ARK0	3.46305	1.56146	1.20866	1.29189	0.196395	1.44225	1.30766	2.61532	1.44225	12.5878	1.38309
A2ARM1	4.03025	-0.261728	1.13611	-0.230373	0.817802	2.8845	1.30766	9.15362	1.44225	8.01039	1.38309
A2ARP1	4.23843	-2.44592	1.27544	-1.9177	0.0551488	5.769	14.3843	1.30766	1.44225	1.14434	1.38309
A2ARP8	4.22237	-2.4198	1.34518	-1.79886	0.0720404	18.7492	1.30766	1.30766	1.44225	1.14434	1.38309
A2ARQ4	3.40364	0.28421	1.07843	0.26354	0.792134	1.44225	5.23064	2.61532	2.8845	6.86605	1.38309
A2ARS0	2.34593	0.201055	1.00492	0.200071	0.841425	1.44225	3.92298	1.30766	1.44225	4.57736	1.38309
A2ART1	2.20486	-0.040174	1.01046	-0.0397581	0.968286	1.44225	1.30766	3.92298	2.8845	2.28868	1.38309
A2ART8	2.42759	-1.44702	1.10219	-1.31285	0.189233	1.44225	5.23064	3.92298	1.44225	1.14434	1.38309
A2ARU5	4.77381	-0.666626	1.11781	-0.596369	0.550929	8.6535	7.84596	1.30766	1.44225	8.01039	1.38309
A2ARU6	3.13171	-0.00264117	1.10021	-0.0024006	0.998085	1.44225	1.30766	6.5383	1.44225	1.14434	6.91544
A2ARV4	16.0538	0.0916496	0.83036	0.110373	0.912113	8.6535	19.6149	18.3072	12.9802	16.0208	20.7463
A2ARW8	2.77224	0.569898	1.05888	0.53821	0.590432	4.32675	1.30766	1.30766	1.44225	6.86605	1.38309
A2ARZ3	63.7467	-0.2194	0.946648	-0.231765	0.81672	47.5942	70.6137	87.6133	33.1717	81.2482	62.2389
A2AS03	5.34307	2.8134	1.37275	2.04947	0.0404163	1.44225	1.30766	1.30766	1.44225	25.1755	1.38309
A2AS05	11.4596	-0.446617	1.09786	-0.406808	0.684149	17.307	20.9226	1.30766	10.0957	1.14434	17.9801
A2AS45	4.91967	0.30963	1.12821	0.274444	0.783744	1.44225	10.4613	1.30766	5.769	9.15473	1.38309
A2AS55	2.81203	0.586568	1.05017	0.558549	0.57647	4.32675	1.30766	1.30766	1.44225	5.7217	2.76618
A2ASI5	10.518	-0.6475	0.979507	-0.661047	0.508582	8.6535	13.0766	16.9996	1.44225	16.0208	6.91544
A2ASJ1	3.52988	-1.59102	1.2206	-1.30347	0.192413	1.44225	13.0766	1.30766	1.44225	1.14434	2.76618
A2ASK1	2.45273	-0.288775	1.0238	-0.282061	0.777897	1.44225	5.23064	1.30766	1.44225	1.14434	4.14926
A2ASL8	2.67068	-0.504958	1.05002	-0.480903	0.630585	1.44225	1.30766	6.5383	1.44225	1.14434	4.14926
A2ASQ1	6.98834	-3.26505	1.29634	-2.51868	0.0117797	14.4225	1.30766	22.2302	1.44225	1.14434	1.38309
A2ASS6	309.942	-0.0460315	1.39302	-0.0330444	0.973639	201.915	359.607	383.145	233.644	360.467	320.876
A2AST1	12.1884	-0.270812	1.03421	-0.261854	0.793434	8.6535	1.30766	30.0762	5.769	14.8764	12.4478
A2ASX4	2.20965	-1.25759	1.09242	-1.15119	0.249654	1.44225	6.5383	1.30766	1.44225	1.14434	1.38309
A2ASY0	5.35555	0.0491947	1.13954	0.0431706	0.965566	1.44225	1.30766	13.0766	5.769	9.15473	1.38309
A2ASZ8	6.81526	-1.19796	1.05873	-1.13151	0.257839	8.6535	9.15362	10.4613	10.0957	1.14434	1.38309
A2AT37	7.28433	0.19637	1.06976	0.183564	0.854355	8.6535	1.30766	10.4613	1.44225	8.01039	13.8309
A2AT64	4.00782	-0.253801	1.16625	-0.217621	0.827724	1.44225	1.30766	10.4613	1.44225	8.01039	1.38309
A2AT67	2.64554	-1.61148	1.15277	-1.39791	0.162139	1.44225	9.15362	1.30766	1.44225	1.14434	1.38309
A2AT70	11.8491	0.953149	1.86713	0.51049	0.609708	21.6337	1.30766	1.30766	1.44225	1.14434	44.2588
A2ATI8	2.48222	1.49233	1.1185	1.33422	0.18213	1.44225	1.30766	1.30766	1.44225	8.01039	1.38309
A2ATI9	2.86348	-1.75929	1.19257	-1.47521	0.140155	1.44225	1.30766	10.4613	1.44225	1.14434	1.38309
A2ATK9	4.65207	-0.132267	1.1338	-0.116658	0.907131	4.32675	1.30766	9.15362	1.44225	10.2991	1.38309
A2ATL0	2.25993	1.19442	1.1001	1.08574	0.277596	1.44225	1.30766	1.30766	1.44225	1.14434	6.91544
A2ATN9	2.25993	1.19442	1.1001	1.08574	0.277596	1.44225	1.30766	1.30766	1.44225	1.14434	6.91544
A2ATP1	4.60721	-0.116533	1.18424	-0.098404	0.921612	1.44225	1.30766	11.7689	1.44225	10.2991	1.38309
A2ATP5	7.82068	-2.00081	1.05331	-1.89954	0.0574936	8.6535	14.3843	14.3843	1.44225	1.14434	6.91544
A2ATQ5	2.66797	-1.61913	1.14162	-1.41827	0.156112	2.8845	7.84596	1.30766	1.44225	1.14434	1.38309
A2ATU0	3.38121	-0.0923853	1.11986	-0.0824973	0.934251	1.44225	7.84596	1.30766	1.44225	6.86605	1.38309
A2AU61	6.414	-0.774474	1.05182	-0.736321	0.461535	8.6535	14.3843	1.30766	2.8845	5.7217	5.53235
A2AU72	2.53975	1.41075	1.14033	1.23714	0.216035	1.44225	1.30766	1.30766	8.6535	1.14434	1.38309
A2AU83	2.86348	-1.76125	1.15496	-1.52494	0.127273	1.44225	5.23064	6.5383	1.44225	1.14434	1.38309
A2AU89	2.29937	-1.27935	1.10628	-1.15645	0.247499	7.21125	1.30766	1.30766	1.44225	1.14434	1.38309
A2AU91	4.85871	2.64398	1.2621	2.0949	0.0361795	1.44225	1.30766	1.30766	1.44225	12.5878	11.0647
A2AUC9	3.94256	-0.571914	1.18513	-0.482573	0.629399	11.538	1.30766	1.30766	1.44225	1.14434	6.91544
A2AUK6	2.49045	1.39461	1.12989	1.23429	0.217097	1.44225	1.30766	1.30766	1.44225	1.14434	8.29853
A2AUK8	5.34288	0.534818	1.20875	0.442457	0.658159	1.44225	1.30766	10.4613	1.44225	16.0208	1.38309
A2AUM0	4.88783	-0.784684	1.2106	-0.64818	0.516868	1.44225	1.30766	15.6919	1.44225	1.14434	8.29853
A2AUM1	8.95657	1.50653	1.15652	1.30265	0.192696	11.538	1.30766	1.30766	18.7492	19.4538	1.38309
A2AUM2	2.64554	-1.61148	1.15277	-1.39791	0.162139	1.44225	9.15362	1.30766	1.44225	1.14434	1.38309
A2AUM9	12.1293	-0.531184	0.884058	-0.600847	0.547942	12.9802	7.84596	22.2302	7.21125	11.4434	11.0647
A2AUX3	3.26087	1.90241	1.26617	1.50249	0.132971	1.44225	1.30766	1.30766	12.9802	1.14434	1.38309
A2AUY4	17.5719	-0.662339	1.0018	-0.661147	0.508518	7.21125	32.6915	24.8455	12.9802	26.3198	1.38309
A2AV75	2.99497	-0.08774	1.05412	-0.0832355	0.933664	2.8845	1.30766	5.23064	1.44225	5.7217	1.38309
A2AV96	2.88591	-1.18232	1.12204	-1.05373	0.292006	1.44225	9.15362	1.30766	2.8845	1.14434	1.38309
A2AVA0	7.64813	0.190864	1.00233	0.19042	0.84898	5.769	6.5383	9.15362	1.44225	9.15473	13.8309
A2AVM0	4.23843	-1.09237	1.12831	-0.968149	0.33297	1.44225	7.84596	7.84596	5.769	1.14434	1.38309
A2AVP4	6.32663	-0.995324	1.00904	-0.986406	0.323934	5.769	9.15362	10.4613	4.32675	6.86605	1.38309
A2AVQ5	6.03769	-0.286177	1.11529	-0.256594	0.797492	1.44225	11.7689	6.5383	2.8845	1.14434	12.4478
A2AVR2	7.51572	-1.44194	1.14486	-1.25949	0.207853	1.44225	14.3843	16.9996	1.44225	1.14434	9.68161
A2AVR6	2.42759	-1.44608	1.1165	-1.29519	0.195254	1.44225	1.30766	7.84596	1.44225	1.14434	1.38309
A2AVV7	2.64554	-1.61148	1.15277	-1.39791	0.162139	1.44225	1.30766	9.15362	1.44225	1.14434	1.38309
A2AVX1	3.05439	1.86845	1.22156	1.52956	0.126127	1.44225	1.30766	1.30766	1.44225	11.4434	1.38309
A2AW03	4.37302	-0.787447	1.13068	-0.696435	0.486157	8.6535	6.5383	1.30766	7.21125	1.14434	1.38309
A2AW05	3.44407	2.04781	1.21789	1.68144	0.0926771	1.44225	1.30766	1.30766	1.44225	6.86605	8.29853
A2AW13	2.29937	-1.27935	1.10628	-1.15645	0.247499	7.21125	1.30766	1.30766	1.44225	1.14434	1.38309
A2AW45	2.42759	-1.44608	1.1165	-1.29519	0.195254	1.44225	1.30766	7.84596	1.44225	1.14434	1.38309
A2AW73	8.97478	-0.379827	1.0067	-0.377298	0.705952	5.769	9.15362	15.6919	1.44225	14.8764	6.91544
A2AW86	2.67068	-0.504958	1.05002	-0.480903	0.630585	1.44225	1.30766	6.5383	1.44225	1.14434	4.14926
A2AWA9	7.93554	-0.376563	1.00586	-0.37437	0.708129	5.769	9.15362	11.7689	10.0957	1.14434	9.68161
A2AWE9	5.11834	-0.610885	1.2136	-0.503366	0.614707	1.44225	15.6919	1.30766	1.44225	1.14434	9.68161
A2AWF9	2.64554	-1.61148	1.15277	-1.39791	0.162139	1.44225	1.30766	9.15362	1.44225	1.14434	1.38309
A2AWI9	2.51017	0.224976	1.035	0.217369	0.827921	4.32675	1.30766	1.30766	1.44225	1.14434	5.53235
A2AWL7	15.8923	0.34606	1.67554	0.206537	0.836372	1.44225	39.2298	1.30766	1.44225	22.8868	29.0448
A2AWM0	2.8321	1.68447	1.15025	1.46444	0.143075	1.44225	1.30766	1.30766	1.44225	4.57736	6.91544
A2AWP6	4.99012	0.569705	1.13535	0.501788	0.615816	1.44225	9.15362	1.30766	7.21125	1.14434	9.68161
A2AWP8	4.38945	2.48994	1.34258	1.8546	0.0636533	1.44225	1.30766	1.30766	1.44225	19.4538	1.38309
A2AWS5	2.53975	-1.47989	1.13956	-1.29865	0.194064	8.6535	1.30766	1.30766	1.44225	1.14434	1.38309
A2AWT3	3.73525	-2.2339	1.31307	-1.70128	0.08889	1.44225	15.6919	1.30766	1.44225	1.14434	1.38309
A2AWT6	2.95148	1.73003	1.21281	1.42647	0.153733	1.44225	1.30766	1.30766	1.44225	1.14434	11.0647
A2AWT7	8.91322	-0.309765	1.08502	-0.285493	0.775266	10.0957	1.30766	18.3072	8.6535	13.7321	1.38309
A2AX52	26.9655	-0.364701	0.833678	-0.43746	0.661778	24.5182	31.3839	35.3068	12.9802	35.4746	22.1294
A2BDQ4	3.17115	-0.865476	1.09572	-0.789867	0.429606	4.32675	1.30766	6.5383	4.32675	1.14434	1.38309
A2BDX3	11.773	-0.304483	0.881018	-0.345604	0.729641	11.538	19.6149	7.84596	8.6535	9.15473	13.8309
A2BE28	4.9496	-0.216125	1.03182	-0.209461	0.834088	4.32675	6.5383	5.23064	1.44225	8.01039	4.14926
A2BE45	3.1215	-0.0118799	1.05988	-0.0112087	0.991057	1.44225	2.61532	5.23064	5.769	2.28868	1.38309
A2BE91	3.51731	-2.12887	1.29271	-1.64683	0.0995922	1.44225	1.30766	14.3843	1.44225	1.14434	1.38309
A2BE93	10.2442	-0.584913	1.23738	-0.472704	0.636425	1.44225	30.0762	5.23064	1.44225	1.14434	22.1294
A2BE97	2.34593	0.201055	1.00492	0.200071	0.841425	1.44225	3.92298	1.30766	1.44225	4.57736	1.38309
A2BFF8	2.25993	1.19442	1.1001	1.08574	0.277596	1.44225	1.30766	1.30766	1.44225	1.14434	6.91544
A2BFL2	9.01016	-0.420382	0.912995	-0.460443	0.645198	10.0957	7.84596	13.0766	7.21125	10.2991	5.53235
A2BG95	5.78647	-2.96617	1.20317	-2.4653	0.01369	7.21125	11.7689	11.7689	1.44225	1.14434	1.38309
A2BGH0	3.99091	-0.994759	1.124	-0.88502	0.376146	1.44225	6.5383	7.84596	1.44225	1.14434	5.53235
A2BGI8	3.74162	0.352029	1.17408	0.299834	0.764304	7.21125	1.30766	1.30766	10.0957	1.14434	1.38309
A2BH40	16.7321	-0.185579	0.858553	-0.216153	0.828868	12.9802	18.3072	22.2302	5.769	21.7425	19.3632
A2BHP5	3.08142	-1.89322	1.23075	-1.53826	0.123984	1.44225	1.30766	11.7689	1.44225	1.14434	1.38309
A2BI14	2.86348	-1.75929	1.19257	-1.47521	0.140155	1.44225	1.30766	10.4613	1.44225	1.14434	1.38309
A2BI30	9.88518	1.29449	1.05417	1.22797	0.219458	1.44225	14.3843	1.30766	8.6535	18.3095	15.214
A2BI37	4.15441	-0.487265	1.0792	-0.451507	0.651625	1.44225	7.84596	5.23064	1.44225	3.43302	5.53235
A2BI80	4.52357	-0.250378	1.09028	-0.229646	0.818367	5.769	1.30766	7.84596	1.44225	8.01039	2.76618
A2BI84	2.29937	1.2048	1.10649	1.08884	0.276224	1.44225	1.30766	1.30766	7.21125	1.14434	1.38309
A2BIE1	5.04291	-2.74189	1.36846	-2.00363	0.0451094	1.44225	1.30766	23.5379	1.44225	1.14434	1.38309
A2CE44	5.3164	1.0116	1.0836	0.933556	0.350533	1.44225	1.30766	7.84596	4.32675	11.4434	5.53235
A2CEE6	3.9327	-0.219687	1.17886	-0.186355	0.852167	10.0957	1.30766	1.30766	1.44225	1.14434	8.29853
A2CEK3	6.67813	3.17069	1.40234	2.261	0.0237594	1.44225	1.30766	1.30766	1.44225	33.1859	1.38309
A2CES4	3.25299	1.38245	1.13092	1.22241	0.221552	2.8845	1.30766	1.30766	5.769	6.86605	1.38309
A2CF65	3.33708	-0.585236	1.13465	-0.515785	0.606005	1.44225	9.15362	1.30766	1.44225	1.14434	5.53235
A2CG21	2.44016	-0.835518	1.05011	-0.795647	0.426237	1.44225	1.30766	6.5383	1.44225	1.14434	2.76618
A2CG24	2.49489	0.249077	1.03259	0.241216	0.809387	1.44225	1.30766	3.92298	5.769	1.14434	1.38309
A2CG28	9.73091	-0.154253	0.939385	-0.164206	0.869569	8.6535	6.5383	15.6919	4.32675	14.8764	8.29853
A2CG29	2.29937	-0.631695	1.04394	-0.60511	0.545106	5.769	1.30766	1.30766	2.8845	1.14434	1.38309
A2CG35	3.50125	0.175304	1.1528	0.152068	0.879133	7.21125	1.30766	1.30766	8.6535	1.14434	1.38309
A2CG49	24.6013	-0.23394	0.833614	-0.280633	0.778992	27.4027	18.3072	33.9992	34.614	19.4538	13.8309
A2CG63	11.9881	0.440028	0.893869	0.492274	0.622526	4.32675	16.9996	9.15362	12.9802	16.0208	12.4478
A2CG76	6.48777	-0.658583	1.00914	-0.652621	0.514001	4.32675	9.15362	10.4613	1.44225	8.01039	5.53235
A2CI98	4.13769	1.0726	1.12721	0.951555	0.341323	1.44225	1.30766	5.23064	1.44225	5.7217	9.68161
A2ICR0	6.50759	-1.92978	1.07206	-1.80007	0.0718503	7.21125	13.0766	10.4613	5.769	1.14434	1.38309
A2JY28	3.86984	-2.27923	1.2511	-1.82178	0.0684882	10.0957	1.30766	7.84596	1.44225	1.14434	1.38309
A2KF29	2.20965	-1.25759	1.09242	-1.15119	0.249654	1.44225	1.30766	6.5383	1.44225	1.14434	1.38309
A2MZG6	2.72096	1.57187	1.17042	1.343	0.179273	1.44225	1.30766	1.30766	1.44225	1.14434	9.68161
A2N6K9	4.22576	-0.387051	1.10869	-0.349106	0.72701	1.44225	6.5383	6.5383	1.44225	8.01039	1.38309
A2N6L0	2.78012	-1.65763	1.18213	-1.40224	0.160845	10.0957	1.30766	1.30766	1.44225	1.14434	1.38309
A2NC20	2.15521	-0.0520608	1.00626	-0.0517369	0.958738	1.44225	3.92298	1.30766	1.44225	3.43302	1.38309
A2RRI7	6.3684	-0.279903	1.08054	-0.259041	0.795604	1.44225	11.7689	7.84596	4.32675	11.4434	1.38309
A2RRJ6	12.9588	-0.281811	0.960537	-0.293389	0.769225	10.0957	11.7689	20.9226	1.44225	18.3095	15.214
A2RRJ7	2.27965	-0.0421547	1.02284	-0.0412136	0.967126	4.32675	1.30766	1.30766	1.44225	1.14434	4.14926
A2RRK3	16.8115	-0.369231	1.19032	-0.310195	0.756412	8.6535	1.30766	47.0758	1.44225	35.4746	6.91544
A2RRY6	2.99768	0.780476	1.0656	0.73243	0.463906	1.44225	3.92298	1.30766	1.44225	5.7217	4.14926
A2RRY8	3.89488	2.26047	1.20476	1.87628	0.0606162	1.44225	1.30766	1.30766	5.769	8.01039	5.53235
A2RSE7	2.29149	1.3369	1.09202	1.22424	0.22086	1.44225	1.30766	1.30766	1.44225	6.86605	1.38309
A2RSJ4	5.52366	-1.97896	1.16398	-1.70017	0.089098	1.44225	14.3843	10.4613	4.32675	1.14434	1.38309
A2RSL2	7.90325	-1.3241	1.05253	-1.25802	0.208383	11.538	13.0766	9.15362	1.44225	1.14434	11.0647
A2RSP9	2.6904	-0.496887	1.05385	-0.471497	0.637286	1.44225	1.30766	6.5383	4.32675	1.14434	1.38309
A2RSQ0	5.06718	0.796313	1.12465	0.708054	0.478912	8.6535	1.30766	1.30766	1.44225	8.01039	9.68161
A2RSX2	5.90051	-0.152206	1.14903	-0.132464	0.894617	5.769	1.30766	11.7689	1.44225	13.7321	1.38309
A2RSY1	4.23626	0.808432	1.11977	0.721963	0.470317	1.44225	6.5383	1.30766	1.44225	9.15473	5.53235
A2RT18	3.29937	-2.01798	1.21088	-1.66653	0.0956071	1.44225	5.23064	9.15362	1.44225	1.14434	1.38309
A2RT60	2.25451	-1.2677	1.09171	-1.1612	0.245559	4.32675	3.92298	1.30766	1.44225	1.14434	1.38309
A2RT67	5.53379	2.87021	1.37744	2.08372	0.0371854	1.44225	1.30766	1.30766	1.44225	26.3198	1.38309
A2RTF1	3.76039	-1.26416	1.13934	-1.10956	0.267188	1.44225	5.23064	9.15362	1.44225	1.14434	4.14926
A2RTV1	2.10077	1.15678	1.07775	1.07334	0.28312	1.44225	1.30766	1.30766	1.44225	5.7217	1.38309
A2TJV2	6.0396	0.578347	1.09923	0.526137	0.598793	1.44225	11.7689	1.30766	8.6535	10.2991	2.76618
A2VCP7	2.67068	-0.504958	1.05002	-0.480903	0.630585	1.44225	6.5383	1.30766	1.44225	1.14434	4.14926
A2VCT7	4.25626	0.400906	1.18192	0.339198	0.734461	8.6535	1.30766	1.30766	1.44225	11.4434	1.38309
A2VDH4	2.37107	1.35791	1.09311	1.24224	0.214148	1.44225	1.30766	1.30766	1.44225	4.57736	4.14926
A2VDH7	2.10077	1.15678	1.07775	1.07334	0.28312	1.44225	1.30766	1.30766	1.44225	5.7217	1.38309
A3FIN4	6.2899	-0.136077	1.1519	-0.118132	0.905963	1.44225	1.30766	16.9996	1.44225	6.86605	9.68161
A3KFM7	17.8362	-0.64076	0.836819	-0.765709	0.443849	11.538	23.5379	30.0762	17.307	14.8764	9.68161
A3KFU5	4.96162	2.69259	1.36215	1.97672	0.0480735	1.44225	1.30766	1.30766	1.44225	22.8868	1.38309
A3KFU9	6.4215	-0.319619	0.971419	-0.329022	0.742139	4.32675	7.84596	9.15362	4.32675	4.57736	8.29853
A3KFV6	2.86348	-1.75929	1.19257	-1.47521	0.140155	1.44225	1.30766	10.4613	1.44225	1.14434	1.38309
A3KFV7	15.2103	-1.30232	1.17495	-1.10841	0.267686	7.21125	1.30766	56.2294	11.538	1.14434	13.8309
A3KFX0	4.61978	0.159759	1.10111	0.14509	0.88464	1.44225	3.92298	7.84596	1.44225	10.2991	2.76618
A3KG36	4.60703	-2.59159	1.35411	-1.91387	0.0556374	1.44225	20.9226	1.30766	1.44225	1.14434	1.38309
A3KG44	2.42759	-1.44608	1.1165	-1.29519	0.195254	1.44225	7.84596	1.30766	1.44225	1.14434	1.38309
A3KG49	6.69227	3.15931	1.19605	2.64146	0.00825484	1.44225	1.30766	1.30766	11.538	14.8764	9.68161
A3KG57	2.53975	1.41075	1.14033	1.23714	0.216035	1.44225	1.30766	1.30766	8.6535	1.14434	1.38309
A3KGB4	2.97254	-0.0794238	1.06741	-0.0744082	0.940686	1.44225	1.30766	6.5383	1.44225	5.7217	1.38309
A3KGF9	7.09804	-0.232827	0.935117	-0.248982	0.803375	8.6535	6.5383	7.84596	5.769	6.86605	6.91544
A3KGI3	15.265	-0.311801	0.946983	-0.329257	0.741961	12.9802	18.3072	19.6149	1.44225	24.0312	15.214
A3KGK3	11.8787	-0.00366335	0.936793	-0.00391052	0.99688	4.32675	15.6919	15.6919	4.32675	16.0208	15.214
A3KGL2	2.20965	-1.25804	1.08576	-1.15867	0.246589	1.44225	3.92298	3.92298	1.44225	1.14434	1.38309
A3KGS3	7.75342	0.813375	1.15511	0.704154	0.481337	14.4225	1.30766	1.30766	1.44225	11.4434	16.5971
A3KGU5	22.3341	-2.29919	2.031	-1.13205	NA	1.44225	1.30766	108.536	20.1915	1.14434	1.38309
A3KGV1	5.41788	-0.4239	1.22143	-0.347053	0.728552	1.44225	1.30766	15.6919	11.538	1.14434	1.38309
A3KGW0	10.5464	-1.21607	1.06648	-1.14027	0.254176	10.0957	13.0766	20.9226	1.44225	1.14434	16.5971
A3KGW5	3.8171	-0.414146	1.15985	-0.357067	0.721042	1.44225	1.30766	10.4613	1.44225	6.86605	1.38309
A3KMF0	2.25451	-1.2677	1.09171	-1.1612	0.245559	4.32675	3.92298	1.30766	1.44225	1.14434	1.38309
A3KMF2	3.49139	-0.632173	1.14212	-0.553509	0.579915	10.0957	1.30766	1.30766	4.32675	1.14434	2.76618
A3KMF3	3.30264	1.95766	1.20875	1.61958	0.105324	1.44225	1.30766	1.30766	8.6535	5.7217	1.38309
A3KMF4	2.29937	-1.27935	1.10628	-1.15645	0.247499	7.21125	1.30766	1.30766	1.44225	1.14434	1.38309
A3KMG9	3.70416	0.768613	1.11353	0.690249	0.490038	5.769	1.30766	1.30766	1.44225	6.86605	5.53235
A3KMJ8	2.28951	-0.634214	1.0426	-0.6083	0.542988	5.769	1.30766	1.30766	1.44225	1.14434	2.76618
A3KMN5	3.129	-0.416394	1.08955	-0.38217	0.702335	1.44225	7.84596	1.30766	2.8845	1.14434	4.14926
A3KMP2	2.45273	-0.28938	1.01714	-0.284504	0.776024	1.44225	2.61532	3.92298	1.44225	1.14434	4.14926
A3KN68	7.33549	-0.769078	1.15033	-0.66857	0.50377	1.44225	13.0766	13.0766	1.44225	1.14434	13.8309
A3KN90	2.86348	-1.75929	1.19257	-1.47521	0.140155	1.44225	1.30766	10.4613	1.44225	1.14434	1.38309
A3QK59	2.53975	1.41075	1.14033	1.23714	0.216035	1.44225	1.30766	1.30766	8.6535	1.14434	1.38309
A3QM89	2.42759	-1.44608	1.1165	-1.29519	0.195254	1.44225	1.30766	7.84596	1.44225	1.14434	1.38309
A3QWY0	4.00782	-0.250588	1.10879	-0.226002	0.8212	1.44225	5.23064	6.5383	1.44225	8.01039	1.38309
A4FTZ3	2.95148	1.73003	1.21281	1.42647	0.153733	1.44225	1.30766	1.30766	1.44225	1.14434	11.0647
A4FU75	8.22174	-0.694492	0.980289	-0.708457	0.478662	5.769	7.84596	16.9996	2.8845	10.2991	5.53235
A4FU84	2.20965	-1.25759	1.09242	-1.15119	0.249654	1.44225	1.30766	6.5383	1.44225	1.14434	1.38309
A4FUI4	2.94606	0.676239	1.07062	0.631633	0.527627	1.44225	3.92298	1.30766	4.32675	1.14434	5.53235
A4FUJ5	6.21032	-0.166176	1.15157	-0.144303	0.885261	1.44225	1.30766	16.9996	1.44225	9.15473	6.91544
A4FUQ9	3.08142	-1.89322	1.23075	-1.53826	0.123984	1.44225	1.30766	11.7689	1.44225	1.14434	1.38309
A4FUR1	2.5911	-0.539418	1.03479	-0.521282	0.60217	1.44225	1.30766	6.5383	1.44225	3.43302	1.38309
A4FUT4	3.25542	0.53514	1.07773	0.496543	0.619511	1.44225	5.23064	1.30766	1.44225	4.57736	5.53235
A4FUT9	4.51579	-0.198916	1.13577	-0.175137	0.860972	1.44225	1.30766	11.7689	4.32675	6.86605	1.38309
A4FUU4	4.97739	1.39141	1.1393	1.22129	0.221977	5.769	1.30766	1.30766	8.6535	11.4434	1.38309
A4FUU9	2.71283	-0.00535784	1.04878	-0.00510867	0.995924	1.44225	1.30766	5.23064	5.769	1.14434	1.38309
A4FUV5	2.29149	1.3369	1.09202	1.22424	0.22086	1.44225	1.30766	1.30766	1.44225	6.86605	1.38309
A4FUV7	3.50058	-0.0331924	1.10199	-0.0301204	0.975971	1.44225	1.30766	7.84596	1.44225	3.43302	5.53235
A4FUV9	2.18243	-0.629289	1.02793	-0.612192	0.54041	1.44225	1.30766	5.23064	1.44225	2.28868	1.38309
A4FUW1	5.58652	-0.550618	1.09975	-0.500676	0.616599	1.44225	5.23064	13.0766	4.32675	1.14434	8.29853
A4GE64	6.56852	-3.17352	1.28136	-2.47669	0.0132608	1.44225	15.6919	18.3072	1.44225	1.14434	1.38309
A4GE65	3.6726	2.12801	1.25458	1.69619	0.0898491	1.44225	1.30766	1.30766	5.769	1.14434	11.0647
A4PBQ7	3.29937	-2.01579	1.26474	-1.59383	0.110973	1.44225	13.0766	1.30766	1.44225	1.14434	1.38309
A4PBQ8	5.01915	2.69994	1.27511	2.11741	0.0342249	1.44225	1.30766	1.30766	8.6535	16.0208	1.38309
A4PI81	3.41251	2.00179	1.28542	1.55731	0.119397	1.44225	1.30766	1.30766	1.44225	1.14434	13.8309
A4PI82	6.87619	-3.24466	1.21061	-2.68019	0.00735801	7.21125	11.7689	18.3072	1.44225	1.14434	1.38309
A4Q9E4	2.29937	-1.27935	1.10628	-1.15645	0.247499	7.21125	1.30766	1.30766	1.44225	1.14434	1.38309
A4Q9E5	9.45253	-0.453238	1.01522	-0.446442	0.655278	1.44225	18.3072	13.0766	5.769	12.5878	5.53235
A4Q9E8	2.42759	-1.44608	1.1165	-1.29519	0.195254	1.44225	1.30766	7.84596	1.44225	1.14434	1.38309
A4Q9F1	12.1011	-0.489508	0.903042	-0.542066	0.587773	7.21125	15.6919	19.6149	5.769	16.0208	8.29853
A4Q9F4	3.5846	-2.15314	1.2419	-1.73374	0.0829633	5.769	1.30766	10.4613	1.44225	1.14434	1.38309
A4Q9F6	2.74068	1.57641	1.14856	1.37251	0.169905	1.44225	1.30766	1.30766	4.32675	1.14434	6.91544
A4QPE6	3.79811	-0.157881	1.16591	-0.135414	0.892284	1.44225	1.30766	9.15362	1.44225	1.14434	8.29853
A4UUI2	2.8321	1.68447	1.15025	1.46444	0.143075	1.44225	1.30766	1.30766	1.44225	4.57736	6.91544
A4UUI3	2.42759	-1.44608	1.1165	-1.29519	0.195254	1.44225	7.84596	1.30766	1.44225	1.14434	1.38309
A4VCH8	2.77224	0.569898	1.05888	0.53821	0.590432	4.32675	1.30766	1.30766	1.44225	6.86605	1.38309
A5D6P6	2.56388	-0.0646478	1.01772	-0.0635224	0.949351	1.44225	5.23064	1.30766	1.44225	4.57736	1.38309
A5D6Q8	4.008	2.337	1.3264	1.76191	0.0780845	1.44225	1.30766	1.30766	1.44225	17.1651	1.38309
A5D8Z1	2.5911	-0.539418	1.03479	-0.521282	0.60217	1.44225	1.30766	6.5383	1.44225	3.43302	1.38309
A5HE91	4.30573	-1.50046	1.15615	-1.29781	0.194354	7.21125	1.30766	10.4613	4.32675	1.14434	1.38309
A5LFV3	8.34373	0.462666	1.16134	0.39839	0.690343	1.44225	1.30766	18.3072	1.44225	13.7321	13.8309
A5X3G4	2.20965	-1.25759	1.09242	-1.15119	0.249654	1.44225	1.30766	6.5383	1.44225	1.14434	1.38309
A61V6	2.20965	-1.25759	1.09242	-1.15119	0.249654	1.44225	1.30766	6.5383	1.44225	1.14434	1.38309
A6BLY7	6.39727	0.00828433	1.0612	0.00780653	0.993771	10.0957	7.84596	1.30766	1.44225	8.01039	9.68161
A6H5U5	6.78646	-3.22287	1.40823	-2.2886	0.0221025	1.44225	1.30766	33.9992	1.44225	1.14434	1.38309
A6H5Y1	9.64409	-1.33404	1.0041	-1.3286	0.18398	7.21125	11.7689	22.2302	7.21125	1.14434	8.29853
A6H5Y3	11.7047	-1.12447	0.945546	-1.18922	0.234352	11.538	15.6919	20.9226	11.538	9.15473	1.38309
A6H5Z3	4.11022	-1.01274	1.09551	-0.924451	0.355251	7.21125	5.23064	3.92298	5.769	1.14434	1.38309
A6H5Z6	2.42759	-1.44608	1.1165	-1.29519	0.195254	1.44225	1.30766	7.84596	1.44225	1.14434	1.38309
A6H611	10.2674	0.590095	0.967522	0.609903	0.541926	11.538	11.7689	1.30766	15.8647	11.4434	9.68161
A6H619	7.57676	-0.775747	1.14621	-0.676794	0.498537	1.44225	10.4613	16.9996	1.44225	13.7321	1.38309
A6H630	2.20965	-1.25759	1.09242	-1.15119	0.249654	1.44225	6.5383	1.30766	1.44225	1.14434	1.38309
A6H634	2.97564	-1.21534	1.10881	-1.09608	0.273045	7.21125	1.30766	3.92298	2.8845	1.14434	1.38309
A6H637	4.60703	-2.59159	1.35411	-1.91387	0.0556374	1.44225	1.30766	20.9226	1.44225	1.14434	1.38309
A6H639	2.86348	-1.76125	1.15496	-1.52494	0.127273	1.44225	6.5383	5.23064	1.44225	1.14434	1.38309
A6H644	8.99774	1.27158	1.15678	1.09924	0.271662	1.44225	13.0766	1.30766	1.44225	22.8868	13.8309
A6H647	6.13281	-0.818651	1.12498	-0.727701	0.466797	1.44225	9.15362	13.0766	1.44225	10.2991	1.38309
A6H648	5.04291	-2.74189	1.36846	-2.00363	0.0451094	1.44225	1.30766	23.5379	1.44225	1.14434	1.38309
A6H650	5.66367	-0.828265	1.02379	-0.809021	0.418503	7.21125	6.5383	7.84596	4.32675	1.14434	6.91544
A6H653	2.47245	-0.282237	1.02747	-0.274692	0.783553	1.44225	5.23064	1.30766	4.32675	1.14434	1.38309
A6H663	4.19854	-0.110112	1.1721	-0.093944	0.925154	1.44225	10.4613	1.30766	1.44225	9.15473	1.38309
A6H684	2.4228	-0.300416	1.01486	-0.296017	0.767217	1.44225	1.30766	5.23064	2.8845	2.28868	1.38309
A6H685	2.58631	-0.0718566	1.01369	-0.0708861	0.943488	2.8845	1.30766	3.92298	1.44225	4.57736	1.38309
A6H690	5.01588	-0.118579	1.1232	-0.105573	0.915921	1.44225	7.84596	6.5383	1.44225	11.4434	1.38309
A6H694	5.2199	-0.067673	1.01979	-0.06636	0.947091	4.32675	5.23064	6.5383	1.44225	6.86605	6.91544
A6H695	2.20965	-1.25759	1.09242	-1.15119	0.249654	1.44225	1.30766	6.5383	1.44225	1.14434	1.38309
A6H6A9	5.63737	0.24705	1.14519	0.215729	0.829199	12.9802	1.30766	1.30766	1.44225	5.7217	11.0647
A6H6B3	2.29937	-1.27935	1.10628	-1.15645	0.247499	7.21125	1.30766	1.30766	1.44225	1.14434	1.38309
A6H6D1	14.4089	0.294421	0.828274	0.355464	0.722242	10.0957	14.3843	14.3843	11.538	19.4538	16.5971
A6H6D3	2.47245	-1.45868	1.11002	-1.31411	0.188811	4.32675	1.30766	5.23064	1.44225	1.14434	1.38309
A6H6E1	2.78012	1.5935	1.18347	1.34647	0.178151	1.44225	1.30766	1.30766	10.0957	1.14434	1.38309
A6H6E2	5.69523	-1.292	1.12965	-1.14371	0.252743	10.0957	1.30766	13.0766	1.44225	6.86605	1.38309
A6H6E9	3.73525	-2.23631	1.24274	-1.7995	0.07194	1.44225	10.4613	6.5383	1.44225	1.14434	1.38309
A6H6H9	10.6324	1.02401	1.17757	0.869591	0.384524	1.44225	1.30766	18.3072	1.44225	27.4642	13.8309
A6H6J2	2.90119	-0.23438	1.05405	-0.22236	0.824033	1.44225	5.23064	2.61532	1.44225	1.14434	5.53235
A6H6P3	3.40364	0.28324	1.0996	0.257585	0.796727	1.44225	1.30766	6.5383	2.8845	6.86605	1.38309
A6H6S0	2.56388	-0.0646478	1.01772	-0.0635224	0.949351	1.44225	1.30766	5.23064	1.44225	4.57736	1.38309
A6H6T1	2.20965	-1.25759	1.09242	-1.15119	0.249654	1.44225	6.5383	1.30766	1.44225	1.14434	1.38309
A6H8H2	10.6377	0.507809	0.963984	0.526781	0.598346	1.44225	15.6919	9.15362	12.9802	14.8764	9.68161
A6H8H5	5.92536	0.118301	1.0679	0.11078	0.911791	1.44225	9.15362	6.5383	1.44225	11.4434	5.53235
A6P3E3	6.40538	0.136842	1.23254	0.111025	0.911597	1.44225	15.6919	1.30766	1.44225	17.1651	1.38309
A6PW47	2.86366	1.75419	1.18765	1.47703	0.139668	1.44225	1.30766	1.30766	1.44225	10.2991	1.38309
A6PW97	2.42759	-1.44608	1.1165	-1.29519	0.195254	1.44225	7.84596	1.30766	1.44225	1.14434	1.38309
A6PWC3	4.02049	-0.973516	1.19692	-0.813354	0.416015	1.44225	13.0766	1.30766	5.769	1.14434	1.38309
A6PWD2	19.1048	-0.125444	0.971394	-0.129138	0.897248	11.538	23.5379	24.8455	1.44225	29.7529	23.5125
A6PWR8	12.8922	-0.10787	0.850938	-0.126766	0.899126	10.0957	11.7689	18.3072	10.0957	16.0208	11.0647
A6PWY0	3.97563	-2.34215	1.22407	-1.9134	0.0556964	2.8845	7.84596	9.15362	1.44225	1.14434	1.38309
A6PWY4	3.7161	-0.629383	1.10832	-0.56787	0.570123	7.21125	1.30766	5.23064	1.44225	5.7217	1.38309
A6QR71	3.35399	0.259941	1.11859	0.232383	0.81624	1.44225	1.30766	6.5383	1.44225	8.01039	1.38309
A6X8Z5	10.8233	0.314176	0.972239	0.323147	0.746584	1.44225	9.15362	18.3072	10.0957	14.8764	11.0647
A6X919	5.07443	-0.54129	1.06829	-0.506688	0.612374	10.0957	5.23064	2.61532	7.21125	1.14434	4.14926
A6ZI44	102.229	-0.204802	1.65427	-0.123802	0.901472	1.44225	290.301	36.6145	1.44225	26.3198	257.254
A6ZI46	24.2219	-5.15888	2.00254	-2.57617	NA	1.44225	138.612	1.30766	1.44225	1.14434	1.38309
A6ZI47	31.4863	-1.60471	1.0792	-1.48694	0.13703	23.076	98.0745	20.9226	31.7295	13.7321	1.38309
A7E1Z2	2.88591	-1.18483	1.09151	-1.08549	0.277704	1.44225	3.92298	6.5383	2.8845	1.14434	1.38309
A7E1Z5	4.12738	2.37936	1.26605	1.87935	0.0601973	1.44225	1.30766	1.30766	1.44225	13.7321	5.53235
A7E215	8.82847	0.753719	1.17564	0.641113	0.521449	1.44225	1.30766	16.9996	10.0957	21.7425	1.38309
A7E2R1	3.67873	-0.220825	1.11433	-0.198169	0.842913	1.44225	1.30766	9.15362	1.44225	4.57736	4.14926
A7ISP9	7.88789	3.42589	1.3029	2.62944	0.00855247	1.44225	1.30766	1.30766	14.4225	27.4642	1.38309
A7L9Z8	7.9839	-1.78858	1.10076	-1.62486	0.104193	4.32675	10.4613	22.2302	1.44225	1.14434	8.29853
A7LP29	2.63117	1.53752	1.12473	1.36701	0.171621	1.44225	1.30766	1.30766	5.769	4.57736	1.38309
A7M7C7	11.3771	0.00859372	1.0364	0.00829187	0.993384	1.44225	18.3072	14.3843	4.32675	22.8868	6.91544
A7MCT4	4.58382	0.0056072	1.08256	0.00517958	0.995867	5.769	1.30766	6.5383	7.21125	1.14434	5.53235
A7MCT9	2.47788	0.785474	1.0586	0.741994	0.458091	1.44225	1.30766	2.61532	1.44225	1.14434	6.91544
A7MCU8	5.052	0.019299	1.09598	0.0176089	0.985951	5.769	1.30766	7.84596	10.0957	1.14434	4.14926
A7MCU9	8.7485	0.590358	1.28175	0.460587	0.645095	1.44225	18.3072	1.30766	1.44225	28.6085	1.38309
A7MCV2	2.20965	-1.25804	1.08576	-1.15867	0.246589	1.44225	3.92298	3.92298	1.44225	1.14434	1.38309
A7MD55	2.29149	1.3369	1.09202	1.22424	0.22086	1.44225	1.30766	1.30766	1.44225	6.86605	1.38309
A7UAK4	3.67621	1.64564	1.23025	1.33765	0.181011	2.8845	1.30766	1.30766	1.44225	13.7321	1.38309
A7VJ98	3.982	-0.550726	1.18821	-0.463491	0.643012	11.538	1.30766	1.30766	7.21125	1.14434	1.38309
A7VK12	2.66797	-1.01842	1.08421	-0.93932	0.347566	1.44225	7.84596	1.30766	2.8845	1.14434	1.38309
A7VL18	5.59096	-1.03445	1.23343	-0.838679	0.401649	1.44225	19.6149	1.30766	8.6535	1.14434	1.38309
A7XUZ6	4.17921	0.131914	1.12209	0.117561	0.906415	1.44225	9.15362	1.30766	7.21125	4.57736	1.38309
A7YQ68	2.48222	1.49233	1.1185	1.33422	0.18213	1.44225	1.30766	1.30766	1.44225	8.01039	1.38309
A7YTZ6	4.5384	2.53765	1.27995	1.98261	0.0474105	1.44225	1.30766	1.30766	5.769	16.0208	1.38309
A7YY79	4.38908	-2.51011	1.34654	-1.86412	0.0623044	1.44225	1.30766	19.6149	1.44225	1.14434	1.38309
A7YY80	6.15588	0.217355	1.14341	0.190093	0.849236	1.44225	14.3843	1.30766	1.44225	11.4434	6.91544
A8ASF5	4.13526	2.36074	1.20569	1.958	0.0502295	1.44225	1.30766	1.30766	7.21125	8.01039	5.53235
A8C756	9.79211	0.051952	1.00712	0.0515847	0.95886	1.44225	14.3843	13.0766	5.769	17.1651	6.91544
A8CA96	2.48222	1.49233	1.1185	1.33422	0.18213	1.44225	1.30766	1.30766	1.44225	8.01039	1.38309
A8DUN2	2.29937	1.2048	1.10649	1.08884	0.276224	1.44225	1.30766	1.30766	7.21125	1.14434	1.38309
A8DUP5	2.29937	1.2048	1.10649	1.08884	0.276224	1.44225	1.30766	1.30766	7.21125	1.14434	1.38309
A8DV41	2.87154	1.69667	1.15766	1.4656	0.142757	1.44225	1.30766	1.30766	7.21125	4.57736	1.38309
A8E4K7	2.8539	0.18485	1.04025	0.177698	0.858961	1.44225	5.23064	1.30766	4.32675	3.43302	1.38309
A8E634	2.80696	0.621198	1.04268	0.595771	0.551328	1.44225	3.92298	1.30766	1.44225	4.57736	4.14926
A8E636	3.38909	-0.170508	1.13443	-0.150303	0.880526	1.44225	7.84596	1.30766	7.21125	1.14434	1.38309
A8IP73	6.88613	-0.0673749	1.18687	-0.0567668	0.954731	4.32675	1.30766	15.6919	1.44225	17.1651	1.38309
A8IP90	4.73736	2.59595	1.20754	2.14979	0.0315719	1.44225	1.30766	1.30766	5.769	10.2991	8.29853
A8J4T8	3.58479	2.12817	1.23688	1.72059	0.0853251	1.44225	1.30766	1.30766	5.769	10.2991	1.38309
A8J4U5	2.72096	1.57187	1.17042	1.343	0.179273	1.44225	1.30766	1.30766	1.44225	1.14434	9.68161
A8JYK8	3.53974	-1.58622	1.19124	-1.33157	0.183002	1.44225	2.61532	11.7689	2.8845	1.14434	1.38309
A8VI08	3.13171	-0.00264117	1.10021	-0.0024006	0.998085	1.44225	1.30766	6.5383	1.44225	1.14434	6.91544
A8VP81	2.20965	-1.25759	1.09242	-1.15119	0.249654	1.44225	6.5383	1.30766	1.44225	1.14434	1.38309
A8VU90	2.25451	-0.0263096	1.01931	-0.0258112	0.979408	1.44225	1.30766	3.92298	4.32675	1.14434	1.38309
A8WHU1	2.20965	-1.25759	1.09242	-1.15119	0.249654	1.44225	6.5383	1.30766	1.44225	1.14434	1.38309
A8Y5C3	2.53666	0.411133	1.02231	0.402162	0.687565	1.44225	1.30766	3.92298	1.44225	5.7217	1.38309
A8Y5G5	7.31226	-1.18663	1.05308	-1.12682	0.259817	7.21125	14.3843	9.15362	1.44225	10.2991	1.38309
A8Y5H7	5.62885	1.39204	1.03607	1.34358	0.179083	1.44225	3.92298	3.92298	8.6535	10.2991	5.53235
A8Y5L4	5.62649	0.600379	1.07379	0.559121	0.576079	4.32675	1.30766	7.84596	1.44225	9.15473	9.68161
A8Y5M7	2.20965	-1.25759	1.09242	-1.15119	0.249654	1.44225	1.30766	6.5383	1.44225	1.14434	1.38309
A8Y5Q0	3.20306	0.120287	1.07736	0.111649	0.911101	1.44225	1.30766	6.5383	1.44225	5.7217	2.76618
A9C433	3.38909	-1.01265	1.12093	-0.903399	0.366314	4.32675	7.84596	1.30766	4.32675	1.14434	1.38309
A9C437	4.91488	0.837176	1.12305	0.745451	0.455999	1.44225	1.30766	7.84596	7.21125	10.2991	1.38309
A9C471	2.64554	-1.61148	1.15277	-1.39791	0.162139	1.44225	9.15362	1.30766	1.44225	1.14434	1.38309
A9C480	3.91658	1.31281	1.20812	1.08666	0.277186	4.32675	1.30766	1.30766	1.44225	13.7321	1.38309
A9JR55	4.54629	-0.0507893	1.18774	-0.0427612	0.965892	11.538	1.30766	1.30766	1.44225	10.2991	1.38309
A9P557	2.44016	-0.835518	1.05011	-0.795647	0.426237	1.44225	1.30766	6.5383	1.44225	1.14434	2.76618
A9Q751	4.43515	1.52442	1.10693	1.37716	0.168463	4.32675	1.30766	1.30766	8.6535	6.86605	4.14926
A9Z1V5	6.77301	0.257551	0.99443	0.258993	0.795641	1.44225	9.15362	7.84596	8.6535	8.01039	5.53235
B0F3S4	3.60703	-0.335503	1.1569	-0.290001	0.771816	1.44225	9.15362	1.30766	7.21125	1.14434	1.38309
B0FT00	5.54202	2.86759	1.28486	2.23183	0.0256262	1.44225	1.30766	1.30766	1.44225	19.4538	8.29853
B0LAB2	2.97254	-0.0794238	1.06741	-0.0744082	0.940686	1.44225	1.30766	6.5383	1.44225	5.7217	1.38309
B0LAC2	14.1965	-4.36027	1.8767	-2.32338	0.0201589	1.44225	1.30766	78.4596	1.44225	1.14434	1.38309
B0LDS3	2.20965	-1.25759	1.09242	-1.15119	0.249654	1.44225	1.30766	6.5383	1.44225	1.14434	1.38309
B0QZF6	3.5846	-0.716784	1.16481	-0.615368	0.538311	1.44225	1.30766	10.4613	5.769	1.14434	1.38309
B0QZF8	2.20965	-1.25759	1.09242	-1.15119	0.249654	1.44225	6.5383	1.30766	1.44225	1.14434	1.38309
B0QZH6	5.15063	-0.347756	1.08366	-0.320909	0.748279	1.44225	9.15362	6.5383	4.32675	1.14434	8.29853
B0QZL2	2.29937	1.2048	1.10649	1.08884	0.276224	1.44225	1.30766	1.30766	7.21125	1.14434	1.38309
B0QZL5	5.9373	-0.741615	1.09173	-0.6793	0.496948	2.8845	7.84596	11.7689	1.44225	10.2991	1.38309
B0QZN5	3.57193	0.0671675	1.13883	0.0589794	0.952969	1.44225	7.84596	1.30766	1.44225	8.01039	1.38309
B0QZP0	3.11671	0.826377	1.08855	0.759152	0.447762	1.44225	3.92298	1.30766	7.21125	3.43302	1.38309
B0QZV3	3.41152	-1.02137	1.11737	-0.914085	0.360672	5.769	1.30766	6.5383	4.32675	1.14434	1.38309
B0QZW4	3.87995	1.31806	1.13549	1.16078	0.245732	1.44225	3.92298	1.30766	1.44225	6.86605	8.29853
B0R030	4.01589	0.600634	1.17808	0.50984	0.610164	7.21125	1.30766	1.30766	1.44225	11.4434	1.38309
B0R058	2.77224	0.569898	1.05888	0.53821	0.590432	4.32675	1.30766	1.30766	1.44225	6.86605	1.38309
B0R091	3.73176	-0.0267318	1.14222	-0.0234033	0.981329	8.6535	1.30766	1.30766	7.21125	1.14434	2.76618
B0V2M3	24.4857	-0.487019	0.83356	-0.584264	0.559043	23.076	19.6149	43.1528	15.8647	28.6085	16.5971
B0V2M9	4.06091	0.34255	1.09462	0.31294	0.754326	1.44225	3.92298	5.23064	4.32675	1.14434	8.29853
B0V2N1	17.12	-0.404124	0.866508	-0.466383	0.640942	11.538	14.3843	32.6915	11.538	22.8868	9.68161
B0V2P5	5.78647	-1.39329	1.2465	-1.11776	0.26367	1.44225	22.2302	1.30766	7.21125	1.14434	1.38309
B0V2W4	2.77026	-1.06174	1.10715	-0.958984	0.337567	8.6535	1.30766	1.30766	1.44225	1.14434	2.76618
B0V388	3.0205	1.7563	1.22703	1.43134	0.152332	1.44225	1.30766	1.30766	11.538	1.14434	1.38309
[truncated: 15,077 more rows]
